# Supplementary material for: Integrated View of Baseline Protein Expression in Human Tissues Using Public Data Independent Acquisition Data Sets
Source: J Proteome Res. 2025 Jan 7;24(2):685–95. doi: 10.1021/acs.jproteome.4c00788 (PMC11811993; doi:10.1021/acs.jproteome.4c00788)
Supplement: Supplementary file 2 — pr4c00788_si_002.xlsx [file pr4c00788_si_002.xlsx]

## Sheet: Table S1
Table S1: Canonical protein abundances (iBAQ) across various tissues.
Gene.Name	Protein.Ids	Present_in_number_of_datasets	Datasets	Present_in_number_of_tissues	Brain	Breast.epithelium	Colon	Duodenum	Esophagus	Heart	Liver	Lung	Pancreas	Skeletal.muscle	Skin	Thyroid
A1BG	P04217	13	PXD001764; PXD002732; PXD004684; PXD012254; PXD018830; PXD025431; PXD025705; PXD032076; PXD033060; PXD034908; PXD039665; PXD001506; PXD019594	12	58.2662	254421	869743	289.798	1613.23	65.0038	89957.4	12215.6	69649	133.915	4502.86	570.924
A1CF	Q9NQ94	3	PXD012254; PXD025705; PXD032076	3	NA	NA	17799.7	NA	NA	NA	67469.1	NA	1810.49	NA	NA	NA
A2M	P01023	15	PXD001764; PXD002732; PXD004684; PXD012254; PXD018830; PXD022872; PXD025431; PXD025705; PXD031419; PXD032076; PXD033060; PXD034908; PXD039665; PXD001506; PXD019594	12	149.244	136352	480392	248.481	1117.49	23.2397	89314.3	29108.6	37887	114.973	8868.81	682.678
A2ML1	A8K2U0	5	PXD001764; PXD018830; PXD025431; PXD031419; PXD039665	4	11.0229	8332.98	NA	NA	1335.34	NA	NA	NA	NA	NA	33081.2	NA
AAAS	Q9NRG9	8	PXD001764; PXD012254; PXD018830; PXD022872; PXD025431; PXD025705; PXD031419; PXD033060	6	235.104	4005.88	42088	NA	518.249	NA	8068.94	NA	NA	NA	2995.29	NA
AACS	Q86V21	7	PXD001764; PXD012254; PXD018830; PXD022872; PXD025431; PXD031419; PXD032076	6	35.9537	2202.18	38040	NA	266.163	NA	NA	NA	3991.91	NA	7008.27	NA
AADAC	P22760	4	PXD025431; PXD025705; PXD039665; PXD001506	3	NA	NA	NA	481.878	NA	NA	274171	NA	NA	NA	6441.22	NA
AADACL2	Q6P093	2	PXD025431; PXD039665	1	NA	NA	NA	NA	NA	NA	NA	NA	NA	NA	3845.42	NA
AADAT	Q8N5Z0	1	PXD025705	1	NA	NA	NA	NA	NA	NA	187514	NA	NA	NA	NA	NA
AAK1	Q2M2I8	10	PXD001764; PXD002732; PXD004684; PXD012254; PXD018830; PXD022872; PXD025705; PXD031419; PXD032076; PXD033060	8	137.306	513.313	18518.3	NA	231.353	NA	3507.36	1067.13	15229.2	NA	NA	61.7261
AAMDC	Q9H7C9	12	PXD001764; PXD002732; PXD004684; PXD012254; PXD018830; PXD022872; PXD025431; PXD025705; PXD031419; PXD032076; PXD034908; PXD019594	11	109.365	38823.7	100394	NA	816.513	180.487	60071.5	1570.38	34330.5	1675.12	57040.1	194.452
AAMP	Q13685	7	PXD012254; PXD018830; PXD022872; PXD025431; PXD025705; PXD031419; PXD033060	5	72.5644	5398.3	98054.1	NA	NA	NA	16767.7	NA	NA	NA	12502.3	NA
AAR2	Q9Y312	1	PXD012254	1	NA	NA	26134.6	NA	NA	NA	NA	NA	NA	NA	NA	NA
AARS1	P49588	13	PXD001764; PXD002732; PXD004684; PXD012254; PXD018830; PXD022872; PXD025431; PXD025705; PXD031419; PXD032076; PXD033060; PXD034908; PXD001506	11	153.797	5307.23	109864	273.777	413.269	NA	46922.7	645.91	6495.91	23.6693	6468.08	64.1611
AARS2	Q5JTZ9	10	PXD002732; PXD004684; PXD012254; PXD018830; PXD022872; PXD025431; PXD025705; PXD031419; PXD032076; PXD033060	8	24.6374	2719.28	20137.1	NA	NA	NA	6733.01	73.409	3001.66	NA	1906.86	27.1872
AARSD1	Q9BTE6	10	PXD002732; PXD004684; PXD012254; PXD018830; PXD022872; PXD025431; PXD025705; PXD031419; PXD032076; PXD033060	8	91.1331	4288.57	29162	NA	NA	NA	10616	164.671	9355.2	NA	7005.75	39.9134
AASDHPPT	Q9NRN7	9	PXD004684; PXD012254; PXD018830; PXD022872; PXD025431; PXD025705; PXD031419; PXD032076; PXD033060	7	173.393	4177.87	38170	NA	NA	NA	14822.9	505.626	10550.8	NA	2855.05	NA
AASS	Q9UDR5	7	PXD004684; PXD022872; PXD025431; PXD025705; PXD031419; PXD033060; PXD019594	5	14.1923	NA	NA	NA	NA	25.7009	91528	207.694	NA	NA	1004.88	NA
AATF	Q9NY61	2	PXD012254; PXD025705	2	NA	NA	11728.4	NA	NA	NA	2749.6	NA	NA	NA	NA	NA
ABAT	P80404	9	PXD002732; PXD012254; PXD022872; PXD025705; PXD031419; PXD032076; PXD033060; PXD001506; PXD019594	7	334.366	NA	31940.9	350.643	NA	9.73372	1.14219e+06	NA	14762.3	NA	NA	144.686
ABCA1	O95477	1	PXD025705	1	NA	NA	NA	NA	NA	NA	323.151	NA	NA	NA	NA	NA
ABCA12	Q86UK0	2	PXD025431; PXD039665	1	NA	NA	NA	NA	NA	NA	NA	NA	NA	NA	955.676	NA
ABCA2	Q9BZC7	3	PXD022872; PXD031419; PXD033060	1	20.5753	NA	NA	NA	NA	NA	NA	NA	NA	NA	NA	NA
ABCA3	Q99758	3	PXD004684; PXD022872; PXD031419	2	7.06521	NA	NA	NA	NA	NA	NA	413.273	NA	NA	NA	NA
ABCA5	Q8WWZ7	2	PXD022872; PXD031419	1	15.8825	NA	NA	NA	NA	NA	NA	NA	NA	NA	NA	NA
ABCA6	Q8N139	2	PXD025431; PXD025705	2	NA	NA	NA	NA	NA	NA	11484.4	NA	NA	NA	219.748	NA
ABCA8	O94911	7	PXD002732; PXD012254; PXD018830; PXD022872; PXD025705; PXD031419; PXD032076	6	20.1961	706.325	5508.2	NA	NA	NA	4039.8	NA	1941.08	NA	NA	26.5592
ABCB1	P08183	5	PXD012254; PXD022872; PXD025705; PXD031419; PXD033060	3	19.793	NA	8017.24	NA	NA	NA	5160.96	NA	NA	NA	NA	NA
ABCB10	Q9NRK6	7	PXD012254; PXD018830; PXD022872; PXD025705; PXD031419; PXD033060; PXD019594	5	15.5815	614.316	21701.9	NA	NA	9.16209	6098.68	NA	NA	NA	NA	NA
ABCB11	O95342	1	PXD025705	1	NA	NA	NA	NA	NA	NA	16713.8	NA	NA	NA	NA	NA
ABCB4	P21439	3	PXD022872; PXD025705; PXD031419	2	17.3899	NA	NA	NA	NA	NA	4128.72	NA	NA	NA	NA	NA
ABCB6	Q9NP58	10	PXD002732; PXD012254; PXD018830; PXD022872; PXD025431; PXD025705; PXD031419; PXD032076; PXD033060; PXD039665	7	31.3745	12709.3	4730.55	NA	NA	NA	5744.9	NA	8513.36	NA	67727.8	45.9166
ABCB7	O75027	6	PXD012254; PXD022872; PXD025431; PXD025705; PXD031419; PXD033060	4	58.6041	NA	13125.2	NA	NA	NA	10312.7	NA	NA	NA	1684.24	NA
ABCB8	Q9NUT2	7	PXD012254; PXD018830; PXD022872; PXD025431; PXD025705; PXD031419; PXD033060	5	32.6915	1531.76	42093	NA	NA	NA	7242.16	NA	NA	NA	1115.8	NA
ABCB9	Q9NP78	2	PXD022872; PXD031419	1	27.9565	NA	NA	NA	NA	NA	NA	NA	NA	NA	NA	NA
ABCC1	P33527	6	PXD001764; PXD002732; PXD004684; PXD012254; PXD018830; PXD025431	6	NA	445.349	9819.05	NA	77.3252	NA	NA	41.2141	NA	NA	358.89	11.2243
ABCC2	Q92887	1	PXD025705	1	NA	NA	NA	NA	NA	NA	12182.1	NA	NA	NA	NA	NA
ABCC3	O15438	4	PXD012254; PXD025705; PXD032076; PXD001506	4	NA	NA	22940.6	46.8239	NA	NA	4339.09	NA	1966.25	NA	NA	NA
ABCC4	O15439	4	PXD012254; PXD022872; PXD031419; PXD033060	2	4.61924	NA	11125.9	NA	NA	NA	NA	NA	NA	NA	NA	NA
ABCC5	O15440	2	PXD022872; PXD031419	1	10.6247	NA	NA	NA	NA	NA	NA	NA	NA	NA	NA	NA
ABCC6	O95255	1	PXD025705	1	NA	NA	NA	NA	NA	NA	18579.7	NA	NA	NA	NA	NA
ABCC8	Q09428	2	PXD022872; PXD031419	1	9.50747	NA	NA	NA	NA	NA	NA	NA	NA	NA	NA	NA
ABCC9	O60706	1	PXD025705	1	NA	NA	NA	NA	NA	NA	1936.12	NA	NA	NA	NA	NA
ABCD1	P33897	6	PXD012254; PXD018830; PXD022872; PXD025705; PXD031419; PXD001506	5	7.18405	1753.36	3902.38	80.7567	NA	NA	5729.5	NA	NA	NA	NA	NA
ABCD2	Q9UBJ2	4	PXD018830; PXD022872; PXD031419; PXD033060	2	23.8764	475.073	NA	NA	NA	NA	NA	NA	NA	NA	NA	NA
ABCD3	P28288	13	PXD001764; PXD002732; PXD004684; PXD012254; PXD018830; PXD022872; PXD025431; PXD025705; PXD031419; PXD032076; PXD033060; PXD039665; PXD001506	10	22.2886	2457.65	62695.2	471.894	161.838	NA	68358.9	1151.66	1215.75	NA	7815.23	20.819
ABCD4	O14678	1	PXD025705	1	NA	NA	NA	NA	NA	NA	6751.42	NA	NA	NA	NA	NA
ABCE1	P61221	12	PXD001764; PXD002732; PXD004684; PXD012254; PXD018830; PXD022872; PXD025431; PXD025705; PXD031419; PXD032076; PXD033060; PXD034908	10	44.7995	6681.89	66662.8	NA	397.327	NA	18326.4	333.297	1856.18	56.7392	7813.16	40.0164
ABCF1	Q8NE71	14	PXD001764; PXD002732; PXD004684; PXD012254; PXD018830; PXD022872; PXD025431; PXD025705; PXD031419; PXD032076; PXD033060; PXD034908; PXD039665; PXD001506	11	16.8378	3201.81	52317.1	72.6729	249.798	NA	8031.94	110.721	5427.58	10.0099	2978.11	4.74987
ABCF2	Q9UG63	10	PXD001764; PXD002732; PXD012254; PXD018830; PXD022872; PXD025431; PXD025705; PXD031419; PXD032076; PXD033060	8	31.1474	755.57	15795.9	NA	257.48	NA	1936.07	NA	1101.02	NA	1988.63	16.1341
ABCF3	Q9NUQ8	10	PXD001764; PXD002732; PXD012254; PXD018830; PXD022872; PXD025431; PXD025705; PXD031419; PXD032076; PXD033060	8	32.1472	2349.45	19369.9	NA	152.072	NA	6305.18	NA	3149.6	NA	4492.54	61.3385
ABCG2	Q9UNQ0	3	PXD022872; PXD025705; PXD031419	2	30.2229	NA	NA	NA	NA	NA	943.96	NA	NA	NA	NA	NA
ABCG8	Q9H221	1	PXD025705	1	NA	NA	NA	NA	NA	NA	4063.16	NA	NA	NA	NA	NA
ABHD10	Q9NUJ1	12	PXD002732; PXD004684; PXD012254; PXD018830; PXD022872; PXD025431; PXD025705; PXD031419; PXD032076; PXD033060; PXD034908; PXD019594	10	599.091	7521.54	121714	NA	NA	79.912	72285.7	672.154	4646.06	66.9057	17526.3	276.397
ABHD11	Q8NFV4	12	PXD002732; PXD004684; PXD012254; PXD018830; PXD022872; PXD025431; PXD025705; PXD031419; PXD032076; PXD033060; PXD001506; PXD019594	10	617.15	37391	569203	396.164	NA	103.352	47314.5	586.822	43498.6	NA	7563.69	400.4
ABHD12	Q8N2K0	10	PXD002732; PXD012254; PXD018830; PXD022872; PXD025431; PXD025705; PXD031419; PXD032076; PXD033060; PXD039665	7	67.4216	4252.33	41534.3	NA	NA	NA	6543.63	NA	6604.62	NA	2638.1	69.8543
ABHD12B	Q7Z5M8	1	PXD039665	1	NA	NA	NA	NA	NA	NA	NA	NA	NA	NA	49027.4	NA
ABHD13	Q7L211	1	PXD033060	1	247.506	NA	NA	NA	NA	NA	NA	NA	NA	NA	NA	NA
ABHD14B	Q96IU4	14	PXD001764; PXD002732; PXD004684; PXD012254; PXD018830; PXD022872; PXD025431; PXD025705; PXD031419; PXD032076; PXD033060; PXD034908; PXD039665; PXD001506	11	286.135	111708	1.45043e+06	770.963	5078.78	NA	1.79217e+06	13022.6	134214	529.482	74638.6	2617.16
ABHD15	Q6UXT9	1	PXD025705	1	NA	NA	NA	NA	NA	NA	3897.85	NA	NA	NA	NA	NA
ABHD16A	O95870	11	PXD001764; PXD002732; PXD004684; PXD012254; PXD018830; PXD022872; PXD025431; PXD025705; PXD031419; PXD032076; PXD033060	9	81.5776	3676.37	39478.5	NA	312.749	NA	10639.5	307.088	867.069	NA	1395.46	79.4697
ABHD17A	Q96GS6	2	PXD022872; PXD031419	1	77.1552	NA	NA	NA	NA	NA	NA	NA	NA	NA	NA	NA
ABHD17B	Q5VST6	4	PXD022872; PXD025705; PXD031419; PXD039665	3	87.9868	NA	NA	NA	NA	NA	9478.32	NA	NA	NA	34236	NA
ABHD17C	Q6PCB6	1	PXD039665	1	NA	NA	NA	NA	NA	NA	NA	NA	NA	NA	37973.8	NA
ABHD2	P08910	1	PXD025705	1	NA	NA	NA	NA	NA	NA	8305.37	NA	NA	NA	NA	NA
ABHD3	Q8WU67	1	PXD025705	1	NA	NA	NA	NA	NA	NA	32710.4	NA	NA	NA	NA	NA
ABHD5	Q8WTS1	3	PXD018830; PXD025431; PXD025705	3	NA	107881	NA	NA	NA	NA	8862.48	NA	NA	NA	23547.6	NA
ABHD6	Q9BV23	6	PXD022872; PXD025431; PXD025705; PXD031419; PXD033060; PXD001506	4	277.978	NA	NA	320.303	NA	NA	21455.2	NA	NA	NA	23031	NA
ABI1	Q8IZP0	11	PXD001764; PXD002732; PXD004684; PXD012254; PXD018830; PXD022872; PXD025431; PXD025705; PXD031419; PXD032076; PXD033060	9	217.109	6631.09	180320	NA	1018.76	NA	10358.7	730.572	21864.4	NA	14942.8	66.166
ABI2	Q9NYB9	4	PXD012254; PXD022872; PXD031419; PXD033060	2	294.81	NA	16392.5	NA	NA	NA	NA	NA	NA	NA	NA	NA
ABI3	Q9P2A4	6	PXD001764; PXD004684; PXD018830; PXD022872; PXD025705; PXD032076	6	31.2025	3378.6	NA	NA	237.436	NA	10433.3	706.816	7837.39	NA	NA	NA
ABI3BP	Q7Z7G0	8	PXD001764; PXD002732; PXD004684; PXD012254; PXD018830; PXD032076; PXD034908; PXD019594	8	NA	26138.7	70832	NA	289.031	8.7733	NA	1324.55	5391.59	40.1486	NA	56.3941
ABITRAM	Q9NX38	1	PXD025705	1	NA	NA	NA	NA	NA	NA	10339.8	NA	NA	NA	NA	NA
ABL1	P00519	2	PXD012254; PXD025705	2	NA	NA	1849.18	NA	NA	NA	453.318	NA	NA	NA	NA	NA
ABL2	P42684	3	PXD022872; PXD031419; PXD033060	1	11.341	NA	NA	NA	NA	NA	NA	NA	NA	NA	NA	NA
ABLIM1	O14639	12	PXD001764; PXD004684; PXD012254; PXD018830; PXD022872; PXD025431; PXD025705; PXD031419; PXD032076; PXD033060; PXD034908; PXD019594	10	42.2476	2835.89	12993.8	NA	510.691	28.3853	5742.55	297.584	5938.8	15.9918	8146.21	NA
ABLIM2	Q6H8Q1	7	PXD012254; PXD022872; PXD025431; PXD025705; PXD031419; PXD033060; PXD034908	5	65.6823	NA	4416.19	NA	NA	NA	959.62	NA	NA	48.2925	777.387	NA
ABLIM3	O94929	5	PXD018830; PXD022872; PXD025705; PXD031419; PXD033060	3	11.32	1276.14	NA	NA	NA	NA	8414.51	NA	NA	NA	NA	NA
ABR	Q12979	8	PXD001764; PXD012254; PXD018830; PXD022872; PXD025431; PXD031419; PXD033060; PXD001506	6	178.034	1490.12	40891.4	188.052	83.5737	NA	NA	NA	NA	NA	2137.55	NA
ABRACL	Q9P1F3	5	PXD002732; PXD004684; PXD018830; PXD025431; PXD025705	5	NA	14470.8	NA	NA	NA	NA	81834.4	10942.6	NA	NA	150344	1075.43
ABRAXAS2	Q15018	11	PXD001764; PXD004684; PXD012254; PXD018830; PXD022872; PXD025431; PXD025705; PXD031419; PXD032076; PXD033060; PXD039665	8	43.7834	1376.71	31077.3	NA	388.629	NA	17490.3	282.093	12966.5	NA	4863.49	NA
ABTB3	A6QL63	3	PXD002732; PXD022872; PXD031419	2	13.8124	NA	NA	NA	NA	NA	NA	NA	NA	NA	NA	121.598
ACAA1	P09110	15	PXD001764; PXD002732; PXD004684; PXD012254; PXD018830; PXD022872; PXD025431; PXD025705; PXD031419; PXD032076; PXD033060; PXD034908; PXD039665; PXD001506; PXD019594	12	97.2884	19646	129941	1099.45	269.505	35.8353	2.18914e+06	3580.51	2783.72	57.2665	9742.09	113.36
ACAA2	P42765	15	PXD001764; PXD002732; PXD004684; PXD012254; PXD018830; PXD022872; PXD025431; PXD025705; PXD031419; PXD032076; PXD033060; PXD034908; PXD039665; PXD001506; PXD019594	12	221.881	126273	566095	1695.94	493.512	423.208	4.73695e+06	3676.43	19577.6	727.86	4475.48	237.861
ACACA	Q13085	10	PXD001764; PXD004684; PXD012254; PXD018830; PXD022872; PXD025431; PXD025705; PXD031419; PXD032076; PXD033060	8	32.3574	1445.82	8148.12	NA	74.0604	NA	5156.2	177.942	1679.39	NA	1461.16	NA
ACACB	O00763	3	PXD018830; PXD025705; PXD032076	3	NA	3561.78	NA	NA	NA	NA	12521.4	NA	8108.53	NA	NA	NA
ACAD10	Q6JQN1	2	PXD012254; PXD025705	2	NA	NA	9674.43	NA	NA	NA	5340.25	NA	NA	NA	NA	NA
ACAD11	Q709F0	3	PXD018830; PXD025705; PXD001506	3	NA	2318.37	NA	62.1117	NA	NA	70987.8	NA	NA	NA	NA	NA
ACAD8	Q9UKU7	12	PXD002732; PXD004684; PXD012254; PXD018830; PXD022872; PXD025431; PXD025705; PXD031419; PXD032076; PXD033060; PXD034908; PXD019594	10	63.3809	4674.89	86835.6	NA	NA	103.818	34912	418.45	6838.39	70.5575	5215.34	292.418
ACAD9	Q9H845	13	PXD001764; PXD002732; PXD004684; PXD012254; PXD018830; PXD022872; PXD025431; PXD025705; PXD031419; PXD033060; PXD039665; PXD001506; PXD019594	10	72.0622	12718.2	57992.6	130.893	234.147	23.6007	23657.2	75.7052	NA	NA	13166.3	70.4421
ACADL	P28330	3	PXD002732; PXD018830; PXD025705	3	NA	10341	NA	NA	NA	NA	24327.9	NA	NA	NA	NA	30.584
ACADM	P11310	14	PXD001764; PXD002732; PXD004684; PXD012254; PXD018830; PXD022872; PXD025431; PXD025705; PXD031419; PXD032076; PXD033060; PXD034908; PXD001506; PXD019594	12	104.028	26239.6	187996	865.525	1408.86	1462.24	762622	1005.8	53589.1	960.236	15026.8	256.738
ACADS	P16219	14	PXD001764; PXD002732; PXD004684; PXD012254; PXD018830; PXD022872; PXD025431; PXD025705; PXD031419; PXD032076; PXD033060; PXD034908; PXD001506; PXD019594	12	65.5191	27360.2	286584	1094.25	719.481	241.593	505895	501.621	41235.1	614.523	2992.35	235.616
ACADSB	P45954	15	PXD001764; PXD002732; PXD004684; PXD012254; PXD018830; PXD022872; PXD025431; PXD025705; PXD031419; PXD032076; PXD033060; PXD034908; PXD039665; PXD001506; PXD019594	12	116.977	9070.53	171001	692.238	624.744	105.174	866142	854.272	2461.93	55.7999	16468.7	105.73
ACADVL	P49748	15	PXD001764; PXD002732; PXD004684; PXD012254; PXD018830; PXD022872; PXD025431; PXD025705; PXD031419; PXD032076; PXD033060; PXD034908; PXD039665; PXD001506; PXD019594	12	111.093	42263.8	325510	920.907	715.747	1031.85	346839	2714.69	17877.2	1799.26	20815.7	237.965
ACAN	P16112	5	PXD012254; PXD018830; PXD022872; PXD031419; PXD033060	3	38.8053	3345.69	6327.97	NA	NA	NA	NA	NA	NA	NA	NA	NA
ACAP1	Q15027	1	PXD032076	1	NA	NA	NA	NA	NA	NA	NA	NA	2404.24	NA	NA	NA
ACAP2	Q15057	10	PXD002732; PXD004684; PXD012254; PXD018830; PXD022872; PXD025431; PXD025705; PXD031419; PXD032076; PXD033060	8	22.3231	958.981	17845	NA	NA	NA	2397.1	106.765	3585.24	NA	1626.29	19.7688
ACAP3	Q96P50	3	PXD022872; PXD031419; PXD033060	1	35.3931	NA	NA	NA	NA	NA	NA	NA	NA	NA	NA	NA
ACAT1	P24752	15	PXD001764; PXD002732; PXD004684; PXD012254; PXD018830; PXD022872; PXD025431; PXD025705; PXD031419; PXD032076; PXD033060; PXD034908; PXD039665; PXD001506; PXD019594	12	309.517	81485.7	532187	1179.74	1164.58	1901.41	2.98907e+06	6442.07	57418.7	3275.91	76479.3	746.557
ACAT2	Q9BWD1	13	PXD001764; PXD002732; PXD004684; PXD012254; PXD018830; PXD022872; PXD025431; PXD025705; PXD031419; PXD032076; PXD033060; PXD039665; PXD001506	10	262.761	8737.03	100422	254.615	834.172	NA	835669	900.164	16857.2	NA	44224.4	72.6333
ACBD3	Q9H3P7	12	PXD001764; PXD002732; PXD004684; PXD012254; PXD018830; PXD022872; PXD025431; PXD025705; PXD031419; PXD032076; PXD033060; PXD001506	10	21.5099	4801.36	57736	125.071	252.125	NA	9616.49	246.37	6855.45	NA	3989.72	50.6194
ACBD4	Q8NC06	1	PXD025705	1	NA	NA	NA	NA	NA	NA	36708.8	NA	NA	NA	NA	NA
ACBD5	Q5T8D3	8	PXD012254; PXD018830; PXD022872; PXD025431; PXD025705; PXD031419; PXD039665; PXD001506	6	35.3597	1348.43	19834	326.648	NA	NA	28925.3	NA	NA	NA	3818.05	NA
ACBD6	Q9BR61	4	PXD022872; PXD025705; PXD031419; PXD033060	2	118.172	NA	NA	NA	NA	NA	3073.44	NA	NA	NA	NA	NA
ACBD7	Q8N6N7	3	PXD022872; PXD031419; PXD033060	1	279.788	NA	NA	NA	NA	NA	NA	NA	NA	NA	NA	NA
ACE	P12821	9	PXD002732; PXD004684; PXD012254; PXD018830; PXD022872; PXD025705; PXD031419; PXD039665; PXD001506	8	11.809	2133.93	14193.5	64.6327	NA	NA	1864.77	266.487	NA	NA	11306.8	50.0436
ACE2	Q9BYF1	2	PXD012254; PXD001506	2	NA	NA	5087.03	73.5154	NA	NA	NA	NA	NA	NA	NA	NA
ACHE	P22303	1	PXD033060	1	31.744	NA	NA	NA	NA	NA	NA	NA	NA	NA	NA	NA
ACIN1	Q9UKV3	12	PXD001764; PXD002732; PXD004684; PXD012254; PXD018830; PXD022872; PXD025431; PXD025705; PXD031419; PXD032076; PXD033060; PXD001506	10	29.0293	878.662	12815.7	34.2728	102.324	NA	4088.82	70.4286	5586.71	NA	1285.68	27.47
ACLY	P53396	13	PXD001764; PXD002732; PXD004684; PXD012254; PXD018830; PXD022872; PXD025431; PXD025705; PXD031419; PXD032076; PXD033060; PXD039665; PXD001506	10	108.51	7359.08	66801.9	416.194	322.202	NA	23607.6	939.982	11058	NA	5561.29	96.1232
ACMSD	Q8TDX5	1	PXD025705	1	NA	NA	NA	NA	NA	NA	40817.4	NA	NA	NA	NA	NA
ACO1	P21399	15	PXD001764; PXD002732; PXD004684; PXD012254; PXD018830; PXD022872; PXD025431; PXD025705; PXD031419; PXD032076; PXD033060; PXD034908; PXD039665; PXD001506; PXD019594	12	34.0513	12130.6	148489	512.132	478.053	53.7528	208063	1165.67	12822.5	77.0605	5834.14	147.657
ACO2	Q99798	15	PXD001764; PXD002732; PXD004684; PXD012254; PXD018830; PXD022872; PXD025431; PXD025705; PXD031419; PXD032076; PXD033060; PXD034908; PXD039665; PXD001506; PXD019594	12	913.951	32305.2	508427	1139.7	2005.29	649.349	151431	2105.69	39288.6	1543.48	20102.8	260.939
ACOT1	Q86TX2	2	PXD025705; PXD019594	2	NA	NA	NA	NA	NA	296.949	224532	NA	NA	NA	NA	NA
ACOT11	Q8WXI4	2	PXD002732; PXD012254	2	NA	NA	39874.2	NA	NA	NA	NA	NA	NA	NA	NA	30.0701
ACOT12	Q8WYK0	1	PXD025705	1	NA	NA	NA	NA	NA	NA	13974.2	NA	NA	NA	NA	NA
ACOT13	Q9NPJ3	11	PXD002732; PXD012254; PXD018830; PXD022872; PXD025431; PXD025705; PXD031419; PXD032076; PXD033060; PXD034908; PXD019594	9	1613.74	35748.8	158266	NA	NA	333.069	1.80729e+06	NA	20664.6	746.406	59398.8	414.913
ACOT2	P49753	1	PXD025705	1	NA	NA	NA	NA	NA	NA	28729.3	NA	NA	NA	NA	NA
ACOT4	Q8N9L9	1	PXD025705	1	NA	NA	NA	NA	NA	NA	15099.7	NA	NA	NA	NA	NA
ACOT7	O00154	12	PXD001764; PXD004684; PXD012254; PXD018830; PXD022872; PXD025431; PXD025705; PXD031419; PXD032076; PXD033060; PXD039665; PXD001506	9	1543.23	8961.4	100605	135.092	725.742	NA	15001	491.974	4881.16	NA	10285.3	NA
ACOT8	O14734	6	PXD012254; PXD018830; PXD022872; PXD025705; PXD031419; PXD033060	4	118.013	4680.35	66177	NA	NA	NA	23524.8	NA	NA	NA	NA	NA
ACOT9	Q9Y305	13	PXD001764; PXD002732; PXD004684; PXD012254; PXD018830; PXD022872; PXD025431; PXD025705; PXD031419; PXD032076; PXD033060; PXD034908; PXD019594	11	160.173	9377.53	79883.6	NA	540.633	152.296	20281.1	1076.81	7604.18	83.9535	2175.67	120.832
ACOX1	Q15067	11	PXD004684; PXD012254; PXD018830; PXD022872; PXD025431; PXD025705; PXD031419; PXD032076; PXD033060; PXD039665; PXD001506	8	75.9514	9127.63	118429	251.847	NA	NA	143747	441.913	2265.83	NA	20388.1	NA
ACOX2	Q99424	8	PXD002732; PXD012254; PXD018830; PXD022872; PXD025705; PXD031419; PXD033060; PXD001506	6	24.8017	1837.77	11803.8	136.684	NA	NA	173197	NA	NA	NA	NA	30.1731
ACOX3	O15254	12	PXD001764; PXD002732; PXD004684; PXD012254; PXD018830; PXD022872; PXD025431; PXD025705; PXD031419; PXD033060; PXD039665; PXD001506	9	17.5725	422.409	12851.3	83.4535	300.724	NA	15769.6	243.512	NA	NA	1538.54	10.2746
ACP1	P24666	15	PXD001764; PXD002732; PXD004684; PXD012254; PXD018830; PXD022872; PXD025431; PXD025705; PXD031419; PXD032076; PXD033060; PXD034908; PXD039665; PXD001506; PXD019594	12	563.738	151627	596129	910.507	1940.11	199.521	162632	8831.48	35785.1	421.328	39917.9	667.624
ACP2	P11117	11	PXD002732; PXD004684; PXD012254; PXD018830; PXD022872; PXD025431; PXD025705; PXD031419; PXD032076; PXD033060; PXD039665	8	74.8425	11354.5	134725	NA	NA	NA	26257.8	413.447	15752.7	NA	16598.8	117.406
ACP3	P15309	3	PXD012254; PXD025431; PXD039665	2	NA	NA	22232.3	NA	NA	NA	NA	NA	NA	NA	33808.7	NA
ACP5	P13686	5	PXD004684; PXD012254; PXD018830; PXD025705; PXD039665	5	NA	7323.73	84036.4	NA	NA	NA	6167.76	27688.9	NA	NA	87964.5	NA
ACP6	Q9NPH0	3	PXD002732; PXD012254; PXD025705	3	NA	NA	35019.3	NA	NA	NA	5437	NA	NA	NA	NA	31.0812
ACP7	Q6ZNF0	2	PXD025431; PXD039665	1	NA	NA	NA	NA	NA	NA	NA	NA	NA	NA	92337.1	NA
ACSBG1	Q96GR2	3	PXD022872; PXD031419; PXD033060	1	46.5696	NA	NA	NA	NA	NA	NA	NA	NA	NA	NA	NA
ACSF2	Q96CM8	11	PXD002732; PXD004684; PXD012254; PXD018830; PXD022872; PXD025431; PXD025705; PXD031419; PXD033060; PXD034908; PXD001506	9	69.2012	5638.55	148049	95.195	NA	NA	56787.3	375.48	NA	46.8986	2698.5	220.259
ACSF3	Q4G176	9	PXD002732; PXD012254; PXD018830; PXD022872; PXD025431; PXD025705; PXD031419; PXD033060; PXD001506	7	40.3848	3506.27	49046.1	128.503	NA	NA	28495.8	NA	NA	NA	1642.82	32.5913
ACSL1	P33121	15	PXD001764; PXD002732; PXD004684; PXD012254; PXD018830; PXD022872; PXD025431; PXD025705; PXD031419; PXD032076; PXD033060; PXD034908; PXD039665; PXD001506; PXD019594	12	45.665	77619.3	50990.1	110.255	307.442	159.282	717885	1604.58	2922.3	782.583	17874.4	95.5307
ACSL3	O95573	10	PXD002732; PXD004684; PXD012254; PXD018830; PXD022872; PXD025431; PXD025705; PXD031419; PXD033060; PXD034908	8	76.9581	4158.78	28826.6	NA	NA	NA	14959	760.165	NA	65.9197	1361.2	54.0273
ACSL4	O60488	9	PXD001764; PXD002732; PXD004684; PXD012254; PXD018830; PXD022872; PXD025705; PXD031419; PXD033060	7	116.779	1948.37	23297.6	NA	126.162	NA	15177.8	246.863	NA	NA	NA	38.1666
ACSL5	Q9ULC5	4	PXD004684; PXD012254; PXD025705; PXD001506	4	NA	NA	214233	4054.26	NA	NA	83614.8	592.545	NA	NA	NA	NA
ACSL6	Q9UKU0	4	PXD022872; PXD025705; PXD031419; PXD033060	2	106.676	NA	NA	NA	NA	NA	4753	NA	NA	NA	NA	NA
ACSM1	Q08AH1	1	PXD025705	1	NA	NA	NA	NA	NA	NA	112360	NA	NA	NA	NA	NA
ACSM2A	Q08AH3	1	PXD025705	1	NA	NA	NA	NA	NA	NA	193333	NA	NA	NA	NA	NA
ACSM2B	Q68CK6	1	PXD025705	1	NA	NA	NA	NA	NA	NA	357273	NA	NA	NA	NA	NA
ACSM3	Q53FZ2	2	PXD012254; PXD025705	2	NA	NA	36234.4	NA	NA	NA	91684.3	NA	NA	NA	NA	NA
ACSM5	Q6NUN0	2	PXD018830; PXD025705	2	NA	2677.78	NA	NA	NA	NA	90577.2	NA	NA	NA	NA	NA
ACSS1	Q9NUB1	13	PXD001764; PXD002732; PXD004684; PXD012254; PXD018830; PXD022872; PXD025431; PXD025705; PXD031419; PXD032076; PXD033060; PXD001506; PXD019594	11	69.2943	4337.51	59175.1	137.738	192.29	93.36	1658.24	117.594	5642.13	NA	1534.76	66.5566
ACSS2	Q9NR19	10	PXD004684; PXD012254; PXD018830; PXD022872; PXD025431; PXD025705; PXD031419; PXD033060; PXD034908; PXD001506	8	24.3297	14207.2	106500	93.7223	NA	NA	51141.7	280.646	NA	23.7841	3318.26	NA
ACSS3	Q9H6R3	6	PXD002732; PXD018830; PXD022872; PXD025705; PXD031419; PXD033060	4	38.3803	13594.9	NA	NA	NA	NA	60351	NA	NA	NA	NA	70.2782
ACTA1	P68133	3	PXD001764; PXD034908; PXD019594	3	NA	NA	NA	NA	656.949	377.781	NA	NA	NA	161598	NA	NA
ACTB	P60709	1	PXD025705	1	NA	NA	NA	NA	NA	NA	675459	NA	NA	NA	NA	NA
ACTBL2	Q562R1	13	PXD001764; PXD002732; PXD004684; PXD012254; PXD018830; PXD022872; PXD025431; PXD025705; PXD031419; PXD032076; PXD033060; PXD039665; PXD001506	10	2319.86	1.98702e+06	1.39552e+06	1160.65	5652.03	NA	10716.4	52475	80124.3	NA	16418	210.509
ACTG1	P63261	1	PXD025705	1	NA	NA	NA	NA	NA	NA	491084	NA	NA	NA	NA	NA
ACTG2	P63267	1	PXD012254	1	NA	NA	404783	NA	NA	NA	NA	NA	NA	NA	NA	NA
ACTL6A	O96019	10	PXD001764; PXD002732; PXD004684; PXD012254; PXD018830; PXD022872; PXD025431; PXD025705; PXD031419; PXD032076	9	17.6882	4178.32	70824	NA	339.4	NA	11182.1	684.475	9847.55	NA	11109.8	110.588
ACTL6B	O94805	3	PXD022872; PXD031419; PXD033060	1	357.407	NA	NA	NA	NA	NA	NA	NA	NA	NA	NA	NA
ACTN1	P12814	15	PXD001764; PXD002732; PXD004684; PXD012254; PXD018830; PXD022872; PXD025431; PXD025705; PXD031419; PXD032076; PXD033060; PXD034908; PXD039665; PXD001506; PXD019594	12	229.229	46346.5	342479	332.263	5319.63	57.3339	88724.5	11449	36666.8	714.349	3785.86	118.955
ACTN2	P35609	11	PXD004684; PXD012254; PXD018830; PXD022872; PXD025705; PXD031419; PXD032076; PXD033060; PXD034908; PXD039665; PXD019594	9	122.041	4328.09	27787.2	NA	NA	3096.48	17996.5	182.606	8736.57	14061.3	971.065	NA
ACTN3	Q08043	2	PXD034908; PXD039665	2	NA	NA	NA	NA	NA	NA	NA	NA	NA	2055.55	1682.51	NA
ACTN4	O43707	15	PXD001764; PXD002732; PXD004684; PXD012254; PXD018830; PXD022872; PXD025431; PXD025705; PXD031419; PXD032076; PXD033060; PXD034908; PXD039665; PXD001506; PXD019594	12	135.934	85608.5	407678	1253.13	5357.84	246.042	139794	9142.98	79940.3	102.838	62720.1	190.175
ACTR10	Q9NZ32	7	PXD004684; PXD012254; PXD022872; PXD025431; PXD025705; PXD031419; PXD033060	5	93.3893	NA	36914.7	NA	NA	NA	11364.1	230.497	NA	NA	13969.5	NA
ACTR1A	P61163	13	PXD001764; PXD002732; PXD004684; PXD012254; PXD018830; PXD022872; PXD025431; PXD025705; PXD031419; PXD032076; PXD033060; PXD034908; PXD001506	11	136.878	5326.11	70831	288.304	500.664	NA	36158.8	861.415	6167.44	79.6728	49458.1	49.7687
ACTR1B	P42025	10	PXD002732; PXD012254; PXD018830; PXD022872; PXD025431; PXD025705; PXD031419; PXD032076; PXD033060; PXD001506	8	633.061	3336.98	27792.8	133.307	NA	NA	18863.9	NA	9500.41	NA	12448.4	28.8946
ACTR2	P61160	14	PXD001764; PXD002732; PXD004684; PXD012254; PXD018830; PXD022872; PXD025431; PXD025705; PXD031419; PXD032076; PXD033060; PXD034908; PXD039665; PXD001506	11	659.479	48007.4	522678	1180.27	5954.7	NA	79338	8404.14	29826	103.818	68768.2	319.43
ACTR3	P61158	15	PXD001764; PXD002732; PXD004684; PXD012254; PXD018830; PXD022872; PXD025431; PXD025705; PXD031419; PXD032076; PXD033060; PXD034908; PXD039665; PXD001506; PXD019594	12	309.489	37098.4	635616	821.088	2532.18	41.9596	92152	18602.7	42078.7	286.911	67673.6	330.864
ACTR3B	Q9P1U1	4	PXD012254; PXD022872; PXD031419; PXD033060	2	176.235	NA	322693	NA	NA	NA	NA	NA	NA	NA	NA	NA
ACTR5	Q9H9F9	1	PXD012254	1	NA	NA	4381.45	NA	NA	NA	NA	NA	NA	NA	NA	NA
ACTR6	Q9GZN1	1	PXD012254	1	NA	NA	8858.67	NA	NA	NA	NA	NA	NA	NA	NA	NA
ACVR1	Q04771	1	PXD033060	1	63.7756	NA	NA	NA	NA	NA	NA	NA	NA	NA	NA	NA
ACVR1B	P36896	2	PXD022872; PXD039665	2	17.2868	NA	NA	NA	NA	NA	NA	NA	NA	NA	10504.2	NA
ACVRL1	P37023	1	PXD004684	1	NA	NA	NA	NA	NA	NA	NA	670.926	NA	NA	NA	NA
ACY1	Q03154	15	PXD001764; PXD002732; PXD004684; PXD012254; PXD018830; PXD022872; PXD025431; PXD025705; PXD031419; PXD032076; PXD033060; PXD034908; PXD039665; PXD001506; PXD019594	12	186.885	12334.9	210782	1982	663.797	30.0895	815129	639.736	34425.5	195.439	2459.13	154.13
ACY3	Q96HD9	3	PXD025705; PXD033060; PXD001506	3	117.85	NA	NA	189.205	NA	NA	44331.3	NA	NA	NA	NA	NA
ACYP1	P07311	7	PXD002732; PXD022872; PXD025431; PXD025705; PXD031419; PXD032076; PXD033060	5	258.177	NA	NA	NA	NA	NA	24648.3	NA	6781.4	NA	8225.27	141.602
ACYP2	P14621	11	PXD001764; PXD018830; PXD022872; PXD025431; PXD025705; PXD031419; PXD032076; PXD033060; PXD034908; PXD039665; PXD019594	8	900.712	14189.1	NA	NA	1023.46	132.558	120554	NA	8567.06	5434.78	6755.12	NA
ADA	P00813	8	PXD001764; PXD012254; PXD018830; PXD025431; PXD025705; PXD032076; PXD039665; PXD001506	7	NA	3275.03	56691.3	2390.86	183.488	NA	9715.03	NA	7937.21	NA	21880	NA
ADA2	Q9NZK5	4	PXD004684; PXD012254; PXD018830; PXD025705	4	NA	1386.47	21682.9	NA	NA	NA	8289.37	364.733	NA	NA	NA	NA
ADAL	Q6DHV7	1	PXD025705	1	NA	NA	NA	NA	NA	NA	6127.12	NA	NA	NA	NA	NA
ADAM10	O14672	11	PXD001764; PXD002732; PXD004684; PXD012254; PXD018830; PXD022872; PXD025431; PXD025705; PXD031419; PXD032076; PXD033060	9	60.9714	6358.11	56331.1	NA	130.456	NA	8259.82	734.669	2251.49	NA	2729.9	67.2859
ADAM11	O75078	3	PXD022872; PXD031419; PXD033060	1	30.8999	NA	NA	NA	NA	NA	NA	NA	NA	NA	NA	NA
ADAM15	Q13444	2	PXD018830; PXD039665	2	NA	1578.81	NA	NA	NA	NA	NA	NA	NA	NA	24728.1	NA
ADAM17	P78536	6	PXD012254; PXD018830; PXD025431; PXD025705; PXD031419; PXD032076	6	6.39545	2013.96	8010.18	NA	NA	NA	1211.73	NA	7312.18	NA	5060.52	NA
ADAM22	Q9P0K1	3	PXD022872; PXD031419; PXD033060	1	135.774	NA	NA	NA	NA	NA	NA	NA	NA	NA	NA	NA
ADAM23	O75077	3	PXD022872; PXD031419; PXD033060	1	86.7407	NA	NA	NA	NA	NA	NA	NA	NA	NA	NA	NA
ADAM9	Q13443	3	PXD012254; PXD025705; PXD032076	3	NA	NA	2467.79	NA	NA	NA	488.206	NA	7050.95	NA	NA	NA
ADAMDEC1	O15204	1	PXD012254	1	NA	NA	17518.7	NA	NA	NA	NA	NA	NA	NA	NA	NA
ADAMTS10	Q9H324	1	PXD025705	1	NA	NA	NA	NA	NA	NA	11586.3	NA	NA	NA	NA	NA
ADAMTS2	O95450	1	PXD033060	1	32.6469	NA	NA	NA	NA	NA	NA	NA	NA	NA	NA	NA
ADAMTSL4	Q6UY14	2	PXD012254; PXD025705	2	NA	NA	9601.99	NA	NA	NA	1293.7	NA	NA	NA	NA	NA
ADAP1	O75689	4	PXD012254; PXD022872; PXD031419; PXD033060	2	91.4663	NA	16429.6	NA	NA	NA	NA	NA	NA	NA	NA	NA
ADAR	P55265	11	PXD001764; PXD002732; PXD004684; PXD012254; PXD018830; PXD022872; PXD025431; PXD025705; PXD031419; PXD032076; PXD033060	9	25.499	4293.28	23496	NA	184.633	NA	5562.92	178.657	2593.79	NA	2787.77	28.0009
ADARB1	P78563	2	PXD022872; PXD033060	1	146.481	NA	NA	NA	NA	NA	NA	NA	NA	NA	NA	NA
ADCK1	Q86TW2	3	PXD012254; PXD022872; PXD031419	2	15.15	NA	3745.71	NA	NA	NA	NA	NA	NA	NA	NA	NA
ADCK5	Q3MIX3	4	PXD012254; PXD022872; PXD025705; PXD031419	3	12.6006	NA	7125.8	NA	NA	NA	2522.4	NA	NA	NA	NA	NA
ADCY1	Q08828	2	PXD022872; PXD031419	1	39.2247	NA	NA	NA	NA	NA	NA	NA	NA	NA	NA	NA
ADCY10	Q96PN6	2	PXD022872; PXD031419	1	41.8391	NA	NA	NA	NA	NA	NA	NA	NA	NA	NA	NA
ADCY2	Q08462	3	PXD022872; PXD031419; PXD033060	1	26.686	NA	NA	NA	NA	NA	NA	NA	NA	NA	NA	NA
ADCY3	O60266	3	PXD022872; PXD031419; PXD033060	1	28.8402	NA	NA	NA	NA	NA	NA	NA	NA	NA	NA	NA
ADCY5	O95622	2	PXD022872; PXD031419	1	26.8778	NA	NA	NA	NA	NA	NA	NA	NA	NA	NA	NA
ADCY8	P40145	3	PXD022872; PXD031419; PXD033060	1	25.6735	NA	NA	NA	NA	NA	NA	NA	NA	NA	NA	NA
ADCY9	O60503	3	PXD022872; PXD031419; PXD033060	1	18.2517	NA	NA	NA	NA	NA	NA	NA	NA	NA	NA	NA
ADCYAP1R1	P41586	2	PXD022872; PXD031419	1	39.6114	NA	NA	NA	NA	NA	NA	NA	NA	NA	NA	NA
ADD1	P35611	12	PXD001764; PXD002732; PXD004684; PXD012254; PXD018830; PXD022872; PXD025431; PXD025705; PXD031419; PXD032076; PXD033060; PXD001506	10	652.438	7628.91	159766	141.574	431.289	NA	9550	2475.14	23205.3	NA	6858.25	171.716
ADD2	P35612	7	PXD004684; PXD012254; PXD022872; PXD025705; PXD031419; PXD032076; PXD033060	5	433.748	NA	5420.65	NA	NA	NA	2922.94	357.381	6811.9	NA	NA	NA
ADD3	Q9UEY8	12	PXD001764; PXD002732; PXD004684; PXD012254; PXD018830; PXD022872; PXD025431; PXD025705; PXD031419; PXD032076; PXD033060; PXD001506	10	262.992	5455.22	64563.3	117.566	246.72	NA	8162.33	842.606	20183.2	NA	2738.12	99.4901
ADGB	Q8N7X0	1	PXD025705	1	NA	NA	NA	NA	NA	NA	3208.44	NA	NA	NA	NA	NA
ADGRA2	Q96PE1	1	PXD032076	1	NA	NA	NA	NA	NA	NA	NA	NA	1860.25	NA	NA	NA
ADGRB1	O14514	2	PXD022872; PXD031419	1	12.4852	NA	NA	NA	NA	NA	NA	NA	NA	NA	NA	NA
ADGRB2	O60241	3	PXD022872; PXD031419; PXD033060	1	10.4249	NA	NA	NA	NA	NA	NA	NA	NA	NA	NA	NA
ADGRB3	O60242	3	PXD022872; PXD031419; PXD033060	1	27.4995	NA	NA	NA	NA	NA	NA	NA	NA	NA	NA	NA
ADGRE5	P48960	9	PXD004684; PXD012254; PXD018830; PXD022872; PXD025705; PXD031419; PXD032076; PXD039665; PXD001506	8	10.7895	1315.77	48681.9	76.9772	NA	NA	2263.96	1043.77	4614.19	NA	2447.57	NA
ADGRF5	Q8IZF2	1	PXD004684	1	NA	NA	NA	NA	NA	NA	NA	172.044	NA	NA	NA	NA
ADGRG1	Q9Y653	5	PXD002732; PXD022872; PXD031419; PXD032076; PXD033060	3	30.7202	NA	NA	NA	NA	NA	NA	NA	8425.41	NA	NA	251.526
ADGRL1	O94910	3	PXD022872; PXD031419; PXD033060	1	45.3677	NA	NA	NA	NA	NA	NA	NA	NA	NA	NA	NA
ADGRL2	O95490	4	PXD004684; PXD022872; PXD025705; PXD031419	3	15.8267	NA	NA	NA	NA	NA	834.819	69.568	NA	NA	NA	NA
ADGRL3	Q9HAR2	3	PXD022872; PXD031419; PXD033060	1	28.7776	NA	NA	NA	NA	NA	NA	NA	NA	NA	NA	NA
ADGRV1	Q8WXG9	1	PXD004684	1	NA	NA	NA	NA	NA	NA	NA	52.0709	NA	NA	NA	NA
ADH1A	P07327	1	PXD025705	1	NA	NA	NA	NA	NA	NA	5.49739e+06	NA	NA	NA	NA	NA
ADH1B	P00325	8	PXD001764; PXD002732; PXD004684; PXD012254; PXD018830; PXD025705; PXD032076; PXD001506	8	NA	1.09053e+06	396831	351.26	2539.64	NA	9.22397e+06	71365.6	12751.9	NA	NA	798.315
ADH1C	P00326	5	PXD004684; PXD012254; PXD018830; PXD025705; PXD001506	5	NA	1581.64	581315	1868.59	NA	NA	1724700	741.939	NA	NA	NA	NA
ADH4	P08319	3	PXD025705; PXD039665; PXD001506	3	NA	NA	NA	711.174	NA	NA	1.44869e+07	NA	NA	NA	6908.95	NA
ADH5	P11766	14	PXD001764; PXD002732; PXD004684; PXD012254; PXD018830; PXD022872; PXD025431; PXD025705; PXD031419; PXD032076; PXD033060; PXD034908; PXD001506; PXD019594	12	251.923	103618	370208	967.646	1715.71	34.7513	1.11309e+06	14872.2	3040.23	298.136	46804.6	592.526
ADH6	P28332	3	PXD012254; PXD025705; PXD001506	3	NA	NA	15501.5	348.874	NA	NA	1.33358e+06	NA	NA	NA	NA	NA
ADH7	P40394	3	PXD001764; PXD004684; PXD039665	3	NA	NA	NA	NA	3803.79	NA	NA	427.15	NA	NA	76138.6	NA
ADHFE1	Q8IWW8	7	PXD018830; PXD022872; PXD025705; PXD031419; PXD033060; PXD034908; PXD019594	5	81.2805	1997.2	NA	NA	NA	30.8878	140970	NA	NA	45.1351	NA	NA
ADI1	Q9BV57	5	PXD001764; PXD012254; PXD018830; PXD025431; PXD025705	5	NA	10827.4	18433.6	NA	379.668	NA	107622	NA	NA	NA	11518.7	NA
ADIPOQ	Q15848	4	PXD012254; PXD018830; PXD025705; PXD034908	4	NA	57956	19517.1	NA	NA	NA	5889.75	NA	NA	121.303	NA	NA
ADIRF	Q15847	6	PXD002732; PXD004684; PXD018830; PXD025705; PXD032076; PXD034908	6	NA	88533.8	NA	NA	NA	NA	488466	6069.2	46296.2	250.342	NA	462.144
ADISSP	Q9GZN8	2	PXD025705; PXD033060	2	1004.39	NA	NA	NA	NA	NA	28798.5	NA	NA	NA	NA	NA
ADK	P55263	9	PXD002732; PXD004684; PXD012254; PXD018830; PXD025431; PXD025705; PXD032076; PXD033060; PXD039665	8	178.86	24317.2	58600.9	NA	NA	NA	226554	980.881	9613.23	NA	38707	159.318
ADNP	Q9H2P0	5	PXD012254; PXD025431; PXD025705; PXD032076; PXD033060	5	58.9667	NA	8251.8	NA	NA	NA	2397.55	NA	1576.99	NA	714.508	NA
ADO	Q96SZ5	2	PXD025705; PXD032076	2	NA	NA	NA	NA	NA	NA	7962.67	NA	23064.6	NA	NA	NA
ADPGK	Q9BRR6	4	PXD002732; PXD012254; PXD018830; PXD025705	4	NA	5472.22	55518.1	NA	NA	NA	12626.7	NA	NA	NA	NA	45.6394
ADPRH	P54922	4	PXD001764; PXD004684; PXD012254; PXD018830	4	NA	2585.82	15541	NA	490.527	NA	NA	1595.38	NA	NA	NA	NA
ADPRHL1	Q8NDY3	4	PXD022872; PXD031419; PXD034908; PXD019594	3	47.9621	NA	NA	NA	NA	111.904	NA	NA	NA	924.238	NA	NA
ADPRS	Q9NX46	12	PXD001764; PXD002732; PXD004684; PXD012254; PXD018830; PXD022872; PXD025431; PXD025705; PXD031419; PXD032076; PXD033060; PXD039665	9	95.1926	9027.52	80774.5	NA	414.71	NA	25703.4	1496.65	25657.5	NA	9998.74	179.603
ADRA2A	P08913	3	PXD012254; PXD022872; PXD031419	2	17.9646	NA	7607.16	NA	NA	NA	NA	NA	NA	NA	NA	NA
ADRM1	Q16186	9	PXD002732; PXD004684; PXD012254; PXD018830; PXD025431; PXD025705; PXD032076; PXD033060; PXD034908	9	198.409	26937.4	40305.7	NA	NA	NA	143894	4035.8	39445.2	154.118	46145.7	172.573
ADSL	P30566	12	PXD002732; PXD004684; PXD012254; PXD018830; PXD022872; PXD025431; PXD025705; PXD031419; PXD032076; PXD033060; PXD034908; PXD001506	10	38.9959	3893.86	74179.7	131.487	NA	NA	15230.8	323.863	8621.63	252.835	2103.83	101.477
ADSS1	Q8N142	6	PXD018830; PXD022872; PXD025705; PXD031419; PXD034908; PXD019594	5	7.32406	2481.98	NA	NA	NA	71.752	32565.1	NA	NA	739.298	NA	NA
ADSS2	P30520	12	PXD001764; PXD002732; PXD004684; PXD012254; PXD018830; PXD022872; PXD025431; PXD025705; PXD031419; PXD032076; PXD033060; PXD001506	10	82.1817	9079.71	133066	143.491	1000.91	NA	12464.4	1365.29	9984.23	NA	10828.7	72.9092
AEBP1	Q8IUX7	7	PXD001764; PXD002732; PXD004684; PXD012254; PXD018830; PXD025705; PXD032076	7	NA	19208	24322	NA	270.786	NA	4723.52	1241.44	28298.3	NA	NA	19.622
AFAP1	Q8N556	1	PXD012254	1	NA	NA	5596.62	NA	NA	NA	NA	NA	NA	NA	NA	NA
AFAP1L2	Q8N4X5	4	PXD001764; PXD002732; PXD012254; PXD031419	4	36.4191	NA	3643.53	NA	144.932	NA	NA	NA	NA	NA	NA	37.6352
AFDN	P55196	12	PXD001764; PXD002732; PXD004684; PXD012254; PXD018830; PXD022872; PXD025431; PXD025705; PXD031419; PXD032076; PXD033060; PXD001506	10	18.9901	1240.18	27701.4	22.6364	44.7247	NA	6360.59	190.635	5191.13	NA	1845.31	13.1149
AFF1	P51825	1	PXD012254	1	NA	NA	790.89	NA	NA	NA	NA	NA	NA	NA	NA	NA
AFF4	Q9UHB7	1	PXD012254	1	NA	NA	1814.37	NA	NA	NA	NA	NA	NA	NA	NA	NA
AFG1L	Q8WV93	5	PXD012254; PXD022872; PXD025705; PXD031419; PXD033060	3	43.1543	NA	8236.13	NA	NA	NA	3507.89	NA	NA	NA	NA	NA
AFG3L2	Q9Y4W6	14	PXD001764; PXD002732; PXD004684; PXD012254; PXD018830; PXD022872; PXD025431; PXD025705; PXD031419; PXD032076; PXD033060; PXD034908; PXD001506; PXD019594	12	83.3709	5586.8	112415	131.573	309.479	94.7458	19606.5	345.652	7466.67	77.2717	5259.64	63.4847
AFM	P43652	7	PXD001764; PXD002732; PXD004684; PXD012254; PXD018830; PXD025431; PXD025705	7	NA	18923.1	95779.3	NA	442.884	NA	15154.1	3765.54	NA	NA	6038.81	121.528
AFMID	Q63HM1	1	PXD025705	1	NA	NA	NA	NA	NA	NA	65389.3	NA	NA	NA	NA	NA
AFP	P02771	1	PXD025705	1	NA	NA	NA	NA	NA	NA	3569.52	NA	NA	NA	NA	NA
AFTPH	Q6ULP2	5	PXD012254; PXD025431; PXD025705; PXD031419; PXD033060	4	31.3208	NA	11515.1	NA	NA	NA	1092.35	NA	NA	NA	905.56	NA
AGA	P20933	7	PXD002732; PXD004684; PXD012254; PXD018830; PXD025705; PXD032076; PXD039665	7	NA	3457.84	77047.7	NA	NA	NA	2607.07	1605.3	8650.94	NA	2.6074e+06	145.082
AGAP1	Q9UPQ3	3	PXD022872; PXD031419; PXD033060	1	41.6496	NA	NA	NA	NA	NA	NA	NA	NA	NA	NA	NA
AGAP2	Q99490	3	PXD022872; PXD031419; PXD033060	1	46.8684	NA	NA	NA	NA	NA	NA	NA	NA	NA	NA	NA
AGAP3	Q96P47	6	PXD012254; PXD022872; PXD025705; PXD031419; PXD032076; PXD033060	4	70.481	NA	46406	NA	NA	NA	1514.35	NA	2204.04	NA	NA	NA
AGER	Q15109	1	PXD004684	1	NA	NA	NA	NA	NA	NA	NA	76244.6	NA	NA	NA	NA
AGFG1	P52594	11	PXD001764; PXD002732; PXD004684; PXD012254; PXD018830; PXD022872; PXD025431; PXD025705; PXD031419; PXD032076; PXD033060	9	61.5267	2678.39	16794.2	NA	241.044	NA	17641.7	621.701	3661.97	NA	4949.44	56.4917
AGFG2	O95081	6	PXD012254; PXD022872; PXD025431; PXD025705; PXD031419; PXD033060	4	55.5177	NA	43097.1	NA	NA	NA	35554.2	NA	NA	NA	7802.29	NA
AGK	Q53H12	9	PXD001764; PXD002732; PXD012254; PXD018830; PXD022872; PXD025431; PXD025705; PXD031419; PXD033060	7	283.414	10805.8	41231	NA	303.92	NA	26915.1	NA	NA	NA	8732.98	74.5313
AGL	P35573	15	PXD001764; PXD002732; PXD004684; PXD012254; PXD018830; PXD022872; PXD025431; PXD025705; PXD031419; PXD032076; PXD033060; PXD034908; PXD039665; PXD001506; PXD019594	12	56.2594	2086.32	29260.8	27.7443	215.941	58.002	99587	275.556	1835.95	569.386	2994.26	35.4859
AGMAT	Q9BSE5	3	PXD012254; PXD025705; PXD001506	3	NA	NA	143416	898.332	NA	NA	392945	NA	NA	NA	NA	NA
AGMO	Q6ZNB7	1	PXD025705	1	NA	NA	NA	NA	NA	NA	34820.3	NA	NA	NA	NA	NA
AGO1	Q9UL18	12	PXD001764; PXD002732; PXD004684; PXD012254; PXD018830; PXD022872; PXD025431; PXD025705; PXD031419; PXD032076; PXD033060; PXD039665	9	169.878	949.961	17079.8	NA	135.019	NA	4255.38	132.942	10498.1	NA	3468.25	20.4137
AGO2	Q9UKV8	12	PXD001764; PXD002732; PXD004684; PXD012254; PXD018830; PXD022872; PXD025431; PXD025705; PXD031419; PXD032076; PXD033060; PXD039665	9	13.2857	1988.33	8679.04	NA	172.796	NA	4954.72	418.221	5129.16	NA	2675.54	24.1012
AGO3	Q9H9G7	2	PXD025705; PXD033060	2	36.2323	NA	NA	NA	NA	NA	1989.84	NA	NA	NA	NA	NA
AGPAT1	Q99943	4	PXD022872; PXD025705; PXD031419; PXD033060	2	269.689	NA	NA	NA	NA	NA	19943.6	NA	NA	NA	NA	NA
AGPAT2	O15120	5	PXD012254; PXD018830; PXD025431; PXD025705; PXD001506	5	NA	27247.4	77490.9	4553.21	NA	NA	52248.9	NA	NA	NA	3750.57	NA
AGPAT3	Q9NRZ7	6	PXD002732; PXD022872; PXD025431; PXD025705; PXD031419; PXD033060	4	145.513	NA	NA	NA	NA	NA	29721.1	NA	NA	NA	2119.1	115.859
AGPAT4	Q9NRZ5	3	PXD022872; PXD031419; PXD033060	1	96.9684	NA	NA	NA	NA	NA	NA	NA	NA	NA	NA	NA
AGPAT5	Q9NUQ2	6	PXD012254; PXD022872; PXD025431; PXD025705; PXD031419; PXD033060	4	71.3354	NA	39517.3	NA	NA	NA	12672.2	NA	NA	NA	2102.92	NA
AGPS	O00116	11	PXD001764; PXD002732; PXD004684; PXD012254; PXD018830; PXD022872; PXD025431; PXD025705; PXD031419; PXD033060; PXD001506	9	22.1677	2999.35	62541.9	67.1768	169.175	NA	13132.8	395.16	NA	NA	1205.86	16.2705
AGR2	O95994	5	PXD001764; PXD004684; PXD012254; PXD032076; PXD001506	5	NA	NA	4.6223e+06	8920.35	3729.36	NA	NA	5640.3	413747	NA	NA	NA
AGR3	Q8TD06	4	PXD004684; PXD012254; PXD032076; PXD001506	4	NA	NA	219594	2141.82	NA	NA	NA	4274.66	34024.2	NA	NA	NA
AGRN	O00468	12	PXD001764; PXD002732; PXD004684; PXD012254; PXD018830; PXD022872; PXD025705; PXD031419; PXD032076; PXD033060; PXD039665; PXD019594	10	42.1024	3342.46	29553.8	NA	148.547	12.7729	5797.02	629.348	12584.7	NA	389.291	200.19
AGT	P01019	14	PXD001764; PXD002732; PXD004684; PXD012254; PXD018830; PXD022872; PXD025431; PXD025705; PXD031419; PXD032076; PXD033060; PXD034908; PXD039665; PXD001506	11	91.5928	64216.7	115925	205.075	524.358	NA	57381.9	5774.31	84786.1	115.991	15945.6	213.989
AGTPBP1	Q9UPW5	3	PXD022872; PXD031419; PXD033060	1	11.1865	NA	NA	NA	NA	NA	NA	NA	NA	NA	NA	NA
AGTRAP	Q6RW13	4	PXD018830; PXD022872; PXD031419; PXD032076	3	251.423	12230.8	NA	NA	NA	NA	NA	NA	44834.8	NA	NA	NA
AGXT	P21549	1	PXD025705	1	NA	NA	NA	NA	NA	NA	6.65771e+06	NA	NA	NA	NA	NA
AGXT2	Q9BYV1	1	PXD025705	1	NA	NA	NA	NA	NA	NA	146769	NA	NA	NA	NA	NA
AHCTF1	Q8WYP5	7	PXD012254; PXD022872; PXD025431; PXD025705; PXD031419; PXD032076; PXD033060	5	29.8265	NA	3328.53	NA	NA	NA	773.354	NA	538.569	NA	444.712	NA
AHCY	P23526	15	PXD001764; PXD002732; PXD004684; PXD012254; PXD018830; PXD022872; PXD025431; PXD025705; PXD031419; PXD032076; PXD033060; PXD034908; PXD039665; PXD001506; PXD019594	12	144.71	133591	747007	598.327	2289.61	72.4507	390100	4302.05	52240.2	194.612	58825.9	955.591
AHCYL1	O43865	10	PXD001764; PXD002732; PXD004684; PXD012254; PXD018830; PXD022872; PXD025431; PXD025705; PXD031419; PXD033060	8	92.4577	11799.4	12186.2	NA	376.019	NA	13494.6	757.248	NA	NA	4989.58	99.2026
AHCYL2	Q96HN2	10	PXD002732; PXD004684; PXD012254; PXD018830; PXD022872; PXD025431; PXD025705; PXD031419; PXD032076; PXD033060	8	130.552	1611.46	115542	NA	NA	NA	3555.06	396.609	5863.62	NA	3339.72	110.968
AHDC1	Q5TGY3	1	PXD033060	1	22.8908	NA	NA	NA	NA	NA	NA	NA	NA	NA	NA	NA
AHNAK	Q09666	15	PXD001764; PXD002732; PXD004684; PXD012254; PXD018830; PXD022872; PXD025431; PXD025705; PXD031419; PXD032076; PXD033060; PXD034908; PXD039665; PXD001506; PXD019594	12	24.8039	35853.9	47593.5	173.651	1355.72	3.93254	11708.1	823.467	7308.71	100.159	51983.3	78.8787
AHNAK2	Q8IVF2	10	PXD001764; PXD002732; PXD012254; PXD018830; PXD022872; PXD025431; PXD031419; PXD032076; PXD039665; PXD001506	8	32.5744	763.974	3410.94	71.9461	278.051	NA	NA	NA	693.901	NA	25364	38.6782
AHR	P35869	2	PXD012254; PXD025705	2	NA	NA	4583.14	NA	NA	NA	2141.34	NA	NA	NA	NA	NA
AHSA1	O95433	12	PXD001764; PXD002732; PXD012254; PXD018830; PXD022872; PXD025431; PXD025705; PXD031419; PXD032076; PXD033060; PXD034908; PXD001506	10	433.202	9321.37	101737	371.328	1085.37	NA	48039.8	NA	14752	100.861	15090.8	103.978
AHSG	P02765	11	PXD001764; PXD002732; PXD004684; PXD012254; PXD018830; PXD025431; PXD025705; PXD032076; PXD034908; PXD039665; PXD001506	10	NA	415416	539697	338.06	631.366	NA	130812	44130.7	106462	263.75	19320.7	930.99
AHSP	Q9NZD4	3	PXD004684; PXD025705; PXD034908	3	NA	NA	NA	NA	NA	NA	52200.7	12918.3	NA	158.952	NA	NA
AIDA	Q96BJ3	10	PXD001764; PXD002732; PXD004684; PXD012254; PXD018830; PXD022872; PXD025431; PXD025705; PXD031419; PXD033060	8	62.5439	16858.3	33865.1	NA	331.795	NA	10356.8	764.17	NA	NA	3313.29	39.3354
AIF1	P55008	5	PXD004684; PXD018830; PXD025705; PXD032076; PXD001506	5	NA	12097.1	NA	483.504	NA	NA	41531.2	1441.4	9850.04	NA	NA	NA
AIF1L	Q9BQI0	5	PXD002732; PXD018830; PXD022872; PXD025705; PXD031419	4	70.0723	6866	NA	NA	NA	NA	14785	NA	NA	NA	NA	275.926
AIFM1	O95831	15	PXD001764; PXD002732; PXD004684; PXD012254; PXD018830; PXD022872; PXD025431; PXD025705; PXD031419; PXD032076; PXD033060; PXD034908; PXD039665; PXD001506; PXD019594	12	101.762	9389.44	264206	318.078	423.648	197.901	280741	898.946	14707.2	189.17	7244.77	264.646
AIFM2	Q9BRQ8	3	PXD012254; PXD018830; PXD025705	3	NA	35987	14997.2	NA	NA	NA	59570	NA	NA	NA	NA	NA
AIFM3	Q96NN9	3	PXD022872; PXD031419; PXD033060	1	36.9509	NA	NA	NA	NA	NA	NA	NA	NA	NA	NA	NA
AIG1	Q9NVV5	1	PXD025705	1	NA	NA	NA	NA	NA	NA	284327	NA	NA	NA	NA	NA
AIMP1	Q12904	15	PXD001764; PXD002732; PXD004684; PXD012254; PXD018830; PXD022872; PXD025431; PXD025705; PXD031419; PXD032076; PXD033060; PXD034908; PXD039665; PXD001506; PXD019594	12	64.2136	13603.2	143418	339.84	1204.02	12.1206	83118.1	723.223	10633.3	94.5049	16890.9	171.667
AIMP2	Q13155	10	PXD002732; PXD004684; PXD012254; PXD018830; PXD022872; PXD025431; PXD025705; PXD031419; PXD033060; PXD034908	8	1074.08	13892.4	97928.4	NA	NA	NA	64965	804.888	NA	94.4056	14470.2	129.111
AIP	O00170	11	PXD001764; PXD002732; PXD004684; PXD012254; PXD018830; PXD022872; PXD025431; PXD025705; PXD031419; PXD032076; PXD033060	9	146.691	14705	72840	NA	1558.34	NA	25409.3	2043.05	23289.8	NA	11967	213.885
AJM1	C9J069	3	PXD022872; PXD031419; PXD033060	1	24.5973	NA	NA	NA	NA	NA	NA	NA	NA	NA	NA	NA
AJUBA	Q96IF1	2	PXD025431; PXD025705	2	NA	NA	NA	NA	NA	NA	2156.35	NA	NA	NA	1805.57	NA
AK1	P00568	15	PXD001764; PXD002732; PXD004684; PXD012254; PXD018830; PXD022872; PXD025431; PXD025705; PXD031419; PXD032076; PXD033060; PXD034908; PXD039665; PXD001506; PXD019594	12	332.797	50657.2	470116	705.286	2253.05	1204.6	130338	16267.7	27236.9	24465.7	18402.1	1419.81
AK2	P54819	14	PXD001764; PXD002732; PXD004684; PXD012254; PXD018830; PXD022872; PXD025431; PXD025705; PXD031419; PXD032076; PXD033060; PXD034908; PXD001506; PXD019594	12	236.377	122257	1.08113e+06	1772.44	2354.71	363.017	1.05091e+06	7822.23	126666	446.129	69784	475.414
AK3	Q9UIJ7	14	PXD001764; PXD002732; PXD004684; PXD012254; PXD018830; PXD022872; PXD025431; PXD025705; PXD031419; PXD032076; PXD033060; PXD034908; PXD001506; PXD019594	12	1089.29	71636.9	660400	1513.82	3225.9	336.808	754052	2140.16	82935	1292.43	43951.7	432.555
AK4	P27144	3	PXD012254; PXD025431; PXD025705	3	NA	NA	245926	NA	NA	NA	879763	NA	NA	NA	69511.9	NA
AK5	Q9Y6K8	3	PXD022872; PXD031419; PXD033060	1	144.526	NA	NA	NA	NA	NA	NA	NA	NA	NA	NA	NA
AK6	Q9Y3D8	3	PXD022872; PXD025705; PXD031419	2	165.039	NA	NA	NA	NA	NA	11679.7	NA	NA	NA	NA	NA
AK9	Q5TCS8	1	PXD025705	1	NA	NA	NA	NA	NA	NA	2739.74	NA	NA	NA	NA	NA
AKAP1	Q92667	7	PXD012254; PXD018830; PXD022872; PXD025705; PXD031419; PXD034908; PXD001506	6	19.1776	2004.05	31739.9	37.519	NA	NA	19650.9	NA	NA	30.8691	NA	NA
AKAP10	O43572	4	PXD012254; PXD022872; PXD031419; PXD033060	2	69.0436	NA	6714.72	NA	NA	NA	NA	NA	NA	NA	NA	NA
AKAP11	Q9UKA4	2	PXD025705; PXD033060	2	11.8529	NA	NA	NA	NA	NA	5822.46	NA	NA	NA	NA	NA
AKAP12	Q02952	11	PXD001764; PXD002732; PXD004684; PXD012254; PXD018830; PXD022872; PXD025705; PXD031419; PXD032076; PXD033060; PXD001506	9	89.6679	5875.59	16499.8	25.8948	156.123	NA	4989.5	386.765	15023.8	NA	NA	32.0899
AKAP13	Q12802	6	PXD001764; PXD012254; PXD018830; PXD025431; PXD025705; PXD032076	6	NA	936.724	3424.24	NA	48.3694	NA	958.75	NA	1218.26	NA	1380.5	NA
AKAP17A	Q02040	4	PXD012254; PXD025705; PXD032076; PXD033060	4	45.0452	NA	6207.37	NA	NA	NA	1069.57	NA	41564.4	NA	NA	NA
AKAP2	Q9Y2D5	10	PXD001764; PXD002732; PXD004684; PXD012254; PXD018830; PXD022872; PXD025705; PXD031419; PXD032076; PXD019594	9	4.73711	9674.92	28703.8	NA	122.011	23.3969	25183.2	1934.22	6528.68	NA	NA	68.269
AKAP5	P24588	2	PXD022872; PXD031419	1	36.6682	NA	NA	NA	NA	NA	NA	NA	NA	NA	NA	NA
AKAP7	Q9P0M2	3	PXD022872; PXD025705; PXD031419	2	88.6162	NA	NA	NA	NA	NA	2533.66	NA	NA	NA	NA	NA
AKAP8	O43823	4	PXD012254; PXD025431; PXD025705; PXD033060	4	25.2104	NA	3739.51	NA	NA	NA	2275.38	NA	NA	NA	442.48	NA
AKAP8L	Q9ULX6	3	PXD012254; PXD025705; PXD033060	3	147.891	NA	9215.2	NA	NA	NA	2492.46	NA	NA	NA	NA	NA
AKAP9	Q99996	7	PXD012254; PXD018830; PXD022872; PXD025431; PXD025705; PXD031419; PXD033060	5	32.4745	79.0044	1587.02	NA	NA	NA	452.106	NA	NA	NA	201.831	NA
AKR1A1	P14550	14	PXD001764; PXD002732; PXD004684; PXD012254; PXD018830; PXD022872; PXD025431; PXD025705; PXD031419; PXD032076; PXD033060; PXD034908; PXD001506; PXD019594	12	186.481	53720.3	663417	1467.71	3717.44	90.6336	838756	14391.1	113761	1783.55	36891.4	1328.82
AKR1B1	P15121	14	PXD001764; PXD002732; PXD004684; PXD012254; PXD018830; PXD022872; PXD025431; PXD025705; PXD031419; PXD032076; PXD033060; PXD034908; PXD001506; PXD019594	12	1050.31	105732	481088	304.295	1741.42	408.619	64380	4904.2	48457.5	3359.05	7582.94	941.944
AKR1B10	O60218	6	PXD001764; PXD012254; PXD025431; PXD025705; PXD032076; PXD001506	6	NA	NA	305513	12984.7	4946.1	NA	20151.9	NA	114460	NA	3954.64	NA
AKR1C1	Q04828	1	PXD025705	1	NA	NA	NA	NA	NA	NA	124505	NA	NA	NA	NA	NA
AKR1C2	P52895	4	PXD018830; PXD025431; PXD025705; PXD034908	4	NA	114801	NA	NA	NA	NA	235843	NA	NA	201.229	20250.2	NA
AKR1C3	P42330	11	PXD004684; PXD012254; PXD018830; PXD022872; PXD025431; PXD025705; PXD031419; PXD032076; PXD033060; PXD034908; PXD001506	9	245.202	272944	339892	2905.5	NA	NA	321308	2003.85	77518.1	289.505	27119.6	NA
AKR1C4	P17516	1	PXD025705	1	NA	NA	NA	NA	NA	NA	1.78518e+06	NA	NA	NA	NA	NA
AKR1D1	P51857	2	PXD012254; PXD025705	2	NA	NA	168360	NA	NA	NA	606679	NA	NA	NA	NA	NA
AKR1E2	Q96JD6	1	PXD025705	1	NA	NA	NA	NA	NA	NA	35589.2	NA	NA	NA	NA	NA
AKR7A2	O43488	14	PXD001764; PXD002732; PXD004684; PXD012254; PXD018830; PXD022872; PXD025431; PXD025705; PXD031419; PXD032076; PXD033060; PXD034908; PXD001506; PXD019594	12	332.294	25784.6	427800	538.115	3149.88	79.8912	172413	6383.74	67892.9	199.887	19974.7	508.126
AKR7A3	O95154	7	PXD012254; PXD022872; PXD025705; PXD031419; PXD032076; PXD033060; PXD001506	5	173.812	NA	231700	4836.56	NA	NA	698234	NA	25165.5	NA	NA	NA
AKT1	P31749	4	PXD012254; PXD018830; PXD025431; PXD025705	4	NA	1186.5	16437.5	NA	NA	NA	11189.1	NA	NA	NA	937.6	NA
AKT1S1	Q96B36	7	PXD012254; PXD018830; PXD022872; PXD025431; PXD025705; PXD031419; PXD032076	6	43.7145	3670.94	45410.7	NA	NA	NA	16445.5	NA	4881.41	NA	13010.7	NA
AKT2	P31751	4	PXD002732; PXD018830; PXD025431; PXD025705	4	NA	2636.45	NA	NA	NA	NA	5003.06	NA	NA	NA	968.237	56.2076
AKT3	Q9Y243	3	PXD022872; PXD031419; PXD033060	1	25.6905	NA	NA	NA	NA	NA	NA	NA	NA	NA	NA	NA
AKTIP	Q9H8T0	1	PXD025431	1	NA	NA	NA	NA	NA	NA	NA	NA	NA	NA	1068.06	NA
ALAD	P13716	15	PXD001764; PXD002732; PXD004684; PXD012254; PXD018830; PXD022872; PXD025431; PXD025705; PXD031419; PXD032076; PXD033060; PXD034908; PXD039665; PXD001506; PXD019594	12	264.606	51079.1	227615	433.65	492.424	92.6153	368706	8756.53	11826.9	115.004	272060	427.081
ALAS1	P13196	1	PXD025705	1	NA	NA	NA	NA	NA	NA	3387.26	NA	NA	NA	NA	NA
ALB	P02768	15	PXD001764; PXD002732; PXD004684; PXD012254; PXD018830; PXD022872; PXD025431; PXD025705; PXD031419; PXD032076; PXD033060; PXD034908; PXD039665; PXD001506; PXD019594	12	558.747	3.4368e+07	7.85664e+07	12092.5	43995.7	3597.92	7.08335e+06	955964	1.185e+06	20440.4	866253	88108.4
ALCAM	Q13740	11	PXD002732; PXD004684; PXD012254; PXD022872; PXD025431; PXD025705; PXD031419; PXD032076; PXD033060; PXD039665; PXD001506	8	223.47	NA	25067.5	66.7874	NA	NA	17647.2	685.197	2525.92	NA	2230.38	118.921
ALDH16A1	Q8IZ83	13	PXD001764; PXD002732; PXD004684; PXD012254; PXD018830; PXD022872; PXD025431; PXD025705; PXD031419; PXD032076; PXD033060; PXD039665; PXD001506	10	30.6119	4807.91	64218.5	235.94	405.224	NA	22356.3	527.848	17211.9	NA	42623.1	69.8704
ALDH18A1	P54886	12	PXD001764; PXD002732; PXD004684; PXD012254; PXD018830; PXD022872; PXD025431; PXD025705; PXD031419; PXD032076; PXD033060; PXD001506	10	19.6562	3390.62	120747	253.971	292.904	NA	17330.2	361.294	7771.12	NA	1766.48	41.5476
ALDH1A1	P00352	15	PXD001764; PXD002732; PXD004684; PXD012254; PXD018830; PXD022872; PXD025431; PXD025705; PXD031419; PXD032076; PXD033060; PXD034908; PXD039665; PXD001506; PXD019594	12	143.934	72947.3	812973	6381.18	1345.52	20.8535	1.79917e+06	17680.7	140126	517.793	8442.45	1709.28
ALDH1A2	O94788	1	PXD004684	1	NA	NA	NA	NA	NA	NA	NA	318.248	NA	NA	NA	NA
ALDH1A3	P47895	4	PXD012254; PXD018830; PXD032076; PXD001506	4	NA	1656.24	9287.73	61.7449	NA	NA	NA	NA	4428.07	NA	NA	NA
ALDH1B1	P30837	13	PXD001764; PXD002732; PXD004684; PXD012254; PXD018830; PXD022872; PXD025705; PXD031419; PXD032076; PXD033060; PXD034908; PXD001506; PXD019594	11	41.3719	5186.95	329332	201.559	2027.22	47.9245	215542	827.971	6593.93	153.921	NA	144.819
ALDH1L1	O75891	8	PXD012254; PXD018830; PXD022872; PXD025705; PXD031419; PXD032076; PXD033060; PXD034908	6	187.231	14371.5	49605.8	NA	NA	NA	570773	NA	11729.5	65.2671	NA	NA
ALDH1L2	Q3SY69	12	PXD001764; PXD002732; PXD004684; PXD012254; PXD018830; PXD022872; PXD025431; PXD025705; PXD031419; PXD032076; PXD033060; PXD001506	10	25.4457	7552.92	25624.2	48.0375	160.895	NA	67644.8	146.217	13094.7	NA	2117.53	8.19537
ALDH2	P05091	15	PXD001764; PXD002732; PXD004684; PXD012254; PXD018830; PXD022872; PXD025431; PXD025705; PXD031419; PXD032076; PXD033060; PXD034908; PXD039665; PXD001506; PXD019594	12	429.104	240780	1.26138e+06	2082.65	1518.34	288.767	3.78807e+06	13408.3	43372.8	266.174	166570	511.781
ALDH3A1	P30838	6	PXD001764; PXD004684; PXD012254; PXD025431; PXD025705; PXD039665	5	NA	NA	49661.6	NA	2543.38	NA	2183.88	7779.76	NA	NA	61364.9	NA
ALDH3A2	P51648	15	PXD001764; PXD002732; PXD004684; PXD012254; PXD018830; PXD022872; PXD025431; PXD025705; PXD031419; PXD032076; PXD033060; PXD034908; PXD039665; PXD001506; PXD019594	12	77.3275	15025.1	119750	454.575	2001.02	71.6364	218647	1228.3	4711.18	123.261	47669.8	326.005
ALDH3B1	P43353	1	PXD004684	1	NA	NA	NA	NA	NA	NA	NA	869.446	NA	NA	NA	NA
ALDH4A1	P30038	13	PXD001764; PXD002732; PXD004684; PXD012254; PXD018830; PXD022872; PXD025431; PXD025705; PXD031419; PXD032076; PXD033060; PXD034908; PXD019594	11	235.745	38210.9	71850	NA	1090.61	127.911	942364	732.443	11189.1	263.516	20464.8	78.3562
ALDH5A1	P51649	14	PXD001764; PXD002732; PXD004684; PXD012254; PXD018830; PXD022872; PXD025431; PXD025705; PXD031419; PXD032076; PXD033060; PXD034908; PXD001506; PXD019594	12	535.961	9547.56	104493	135.158	227.579	132.184	335535	482.465	9100.86	154.087	3991.61	171.495
ALDH6A1	Q02252	15	PXD001764; PXD002732; PXD004684; PXD012254; PXD018830; PXD022872; PXD025431; PXD025705; PXD031419; PXD032076; PXD033060; PXD034908; PXD039665; PXD001506; PXD019594	12	537.94	31034.9	280334	357.427	875.072	77.3094	1.18578e+06	3284.26	18507.6	94.8447	14160.3	285.936
ALDH7A1	P49419	15	PXD001764; PXD002732; PXD004684; PXD012254; PXD018830; PXD022872; PXD025431; PXD025705; PXD031419; PXD032076; PXD033060; PXD034908; PXD039665; PXD001506; PXD019594	12	252.757	21523.9	355129	504.811	2577.25	61.1904	522879	3624.38	50605.5	87.4098	47265.7	474.718
ALDH8A1	Q9H2A2	1	PXD025705	1	NA	NA	NA	NA	NA	NA	553237	NA	NA	NA	NA	NA
ALDH9A1	P49189	15	PXD001764; PXD002732; PXD004684; PXD012254; PXD018830; PXD022872; PXD025431; PXD025705; PXD031419; PXD032076; PXD033060; PXD034908; PXD039665; PXD001506; PXD019594	12	219.248	86196.9	550969	589.654	3874.04	107.391	1.2473e+06	3513.44	84300.4	353.021	65906.2	1116.67
ALDOA	P04075	15	PXD001764; PXD002732; PXD004684; PXD012254; PXD018830; PXD022872; PXD025431; PXD025705; PXD031419; PXD032076; PXD033060; PXD034908; PXD039665; PXD001506; PXD019594	12	3748.33	159391	3.25759e+06	2723.87	12305.2	1028.34	180136	24076.6	103548	88582.3	296879	3194.69
ALDOB	P05062	5	PXD012254; PXD025705; PXD032076; PXD039665; PXD001506	5	NA	NA	55622.2	15855.9	NA	NA	9.40778e+06	NA	33192.4	NA	6417.11	NA
ALDOC	P09972	14	PXD001764; PXD002732; PXD004684; PXD012254; PXD018830; PXD022872; PXD025431; PXD025705; PXD031419; PXD032076; PXD033060; PXD039665; PXD001506; PXD019594	11	2514.47	79974.2	110405	808.038	6346	332.015	124370	1906.57	20687.6	NA	155232	1202
ALG1	Q9BT22	7	PXD002732; PXD012254; PXD022872; PXD025705; PXD031419; PXD032076; PXD033060	5	27.0167	NA	38497.6	NA	NA	NA	5813.1	NA	16511.5	NA	NA	24.906
ALG11	Q2TAA5	6	PXD002732; PXD012254; PXD018830; PXD022872; PXD025705; PXD033060	5	109.599	3278.45	13521.1	NA	NA	NA	10733.3	NA	NA	NA	NA	100.377
ALG12	Q9BV10	3	PXD025431; PXD025705; PXD033060	3	71.8478	NA	NA	NA	NA	NA	7243.87	NA	NA	NA	2923	NA
ALG13	Q9NP73	1	PXD025705	1	NA	NA	NA	NA	NA	NA	3352.66	NA	NA	NA	NA	NA
ALG14	Q96F25	1	PXD025705	1	NA	NA	NA	NA	NA	NA	14492.6	NA	NA	NA	NA	NA
ALG2	Q9H553	10	PXD002732; PXD004684; PXD012254; PXD018830; PXD022872; PXD025431; PXD025705; PXD031419; PXD032076; PXD033060	8	137.529	2179.9	55772	NA	NA	NA	21879.8	485.412	6273.28	NA	2981.16	36.0847
ALG3	Q92685	1	PXD025705	1	NA	NA	NA	NA	NA	NA	6513.71	NA	NA	NA	NA	NA
ALG5	Q9Y673	11	PXD001764; PXD002732; PXD004684; PXD012254; PXD018830; PXD022872; PXD025431; PXD025705; PXD031419; PXD032076; PXD001506	10	53.7028	3843.8	68807.2	216.688	364.824	NA	31933.7	551.924	6024.15	NA	2341.35	46.2916
ALG6	Q9Y672	2	PXD025705; PXD033060	2	44.7833	NA	NA	NA	NA	NA	3271.49	NA	NA	NA	NA	NA
ALG8	Q9BVK2	2	PXD025705; PXD039665	2	NA	NA	NA	NA	NA	NA	10418	NA	NA	NA	22108.2	NA
ALG9	Q9H6U8	5	PXD012254; PXD022872; PXD025705; PXD031419; PXD033060	3	42.5785	NA	9303.69	NA	NA	NA	7390.98	NA	NA	NA	NA	NA
ALKBH3	Q96Q83	2	PXD012254; PXD025431	2	NA	NA	18544	NA	NA	NA	NA	NA	NA	NA	1307.81	NA
ALKBH4	Q9NXW9	4	PXD002732; PXD022872; PXD031419; PXD033060	2	85.6754	NA	NA	NA	NA	NA	NA	NA	NA	NA	NA	86.05
ALKBH5	Q6P6C2	3	PXD012254; PXD025705; PXD033060	3	120.052	NA	30701.6	NA	NA	NA	1865.66	NA	NA	NA	NA	NA
ALKBH7	Q9BT30	1	PXD025705	1	NA	NA	NA	NA	NA	NA	23304.2	NA	NA	NA	NA	NA
ALMS1	Q8TCU4	1	PXD025705	1	NA	NA	NA	NA	NA	NA	6123.73	NA	NA	NA	NA	NA
ALOX12	P18054	2	PXD001764; PXD039665	2	NA	NA	NA	NA	244.748	NA	NA	NA	NA	NA	17189.4	NA
ALOX12B	O75342	2	PXD025431; PXD039665	1	NA	NA	NA	NA	NA	NA	NA	NA	NA	NA	854480	NA
ALOX15	P16050	1	PXD012254	1	NA	NA	35110.3	NA	NA	NA	NA	NA	NA	NA	NA	NA
ALOX15B	O15296	1	PXD025431	1	NA	NA	NA	NA	NA	NA	NA	NA	NA	NA	8731.02	NA
ALOX5	P09917	5	PXD004684; PXD012254; PXD018830; PXD025431; PXD025705	5	NA	2608.53	14496.3	NA	NA	NA	2438.41	447.477	NA	NA	497.516	NA
ALOX5AP	P20292	6	PXD004684; PXD018830; PXD022872; PXD025705; PXD031419; PXD033060	4	320.166	81096.5	NA	NA	NA	NA	74232.3	3661.03	NA	NA	NA	NA
ALOXE3	Q9BYJ1	2	PXD025431; PXD039665	1	NA	NA	NA	NA	NA	NA	NA	NA	NA	NA	229145	NA
ALPG	P10696	1	PXD032076	1	NA	NA	NA	NA	NA	NA	NA	NA	89617.1	NA	NA	NA
ALPI	P09923	2	PXD012254; PXD001506	2	NA	NA	101915	745.156	NA	NA	NA	NA	NA	NA	NA	NA
ALPK3	Q96L96	1	PXD034908	1	NA	NA	NA	NA	NA	NA	NA	NA	NA	21.6354	NA	NA
ALPL	P05186	7	PXD004684; PXD012254; PXD018830; PXD022872; PXD025705; PXD031419; PXD032076	6	32.6506	6352.98	20318.5	NA	NA	NA	15028.1	498.623	4118.52	NA	NA	NA
ALS2	Q96Q42	4	PXD022872; PXD025705; PXD031419; PXD033060	2	17.5129	NA	NA	NA	NA	NA	820.602	NA	NA	NA	NA	NA
ALS2CL	Q60I27	1	PXD025431	1	NA	NA	NA	NA	NA	NA	NA	NA	NA	NA	1145.54	NA
ALYREF	Q86V81	12	PXD001764; PXD002732; PXD004684; PXD012254; PXD018830; PXD022872; PXD025431; PXD025705; PXD031419; PXD032076; PXD033060; PXD001506	10	291.921	74830.8	294323	456.133	749.087	NA	29903.3	970.895	152367	NA	26243.6	202.592
AMACR	Q9UHK6	3	PXD012254; PXD025705; PXD039665	3	NA	NA	53927.6	NA	NA	NA	64124.9	NA	NA	NA	52713.2	NA
AMBP	P02760	11	PXD001764; PXD002732; PXD004684; PXD012254; PXD018830; PXD025705; PXD032076; PXD033060; PXD034908; PXD039665; PXD019594	11	47.4868	126932	630295	NA	1808.73	157.193	118025	20001.7	48512.1	135.22	22511.3	1013.66
AMBRA1	Q9C0C7	1	PXD012254	1	NA	NA	969.025	NA	NA	NA	NA	NA	NA	NA	NA	NA
AMDHD1	Q96NU7	1	PXD025705	1	NA	NA	NA	NA	NA	NA	167950	NA	NA	NA	NA	NA
AMDHD2	Q9Y303	6	PXD012254; PXD018830; PXD025431; PXD025705; PXD032076; PXD033060	6	140.613	12962.9	23577.9	NA	NA	NA	9024.49	NA	7789.54	NA	3858.9	NA
AMER2	Q8N7J2	3	PXD022872; PXD031419; PXD033060	1	20.6909	NA	NA	NA	NA	NA	NA	NA	NA	NA	NA	NA
AMFR	Q9UKV5	4	PXD022872; PXD025705; PXD031419; PXD032076	3	46.2598	NA	NA	NA	NA	NA	6834.45	NA	2590.93	NA	NA	NA
AMIGO1	Q86WK6	3	PXD022872; PXD031419; PXD033060	1	56.7149	NA	NA	NA	NA	NA	NA	NA	NA	NA	NA	NA
AMN	Q9BXJ7	1	PXD025705	1	NA	NA	NA	NA	NA	NA	3334.36	NA	NA	NA	NA	NA
AMN1	Q8IY45	2	PXD022872; PXD031419	1	68.1112	NA	NA	NA	NA	NA	NA	NA	NA	NA	NA	NA
AMOT	Q4VCS5	2	PXD022872; PXD031419	1	14.5741	NA	NA	NA	NA	NA	NA	NA	NA	NA	NA	NA
AMPD1	P23109	1	PXD034908	1	NA	NA	NA	NA	NA	NA	NA	NA	NA	666.964	NA	NA
AMPD2	Q01433	12	PXD001764; PXD002732; PXD004684; PXD012254; PXD018830; PXD022872; PXD025431; PXD025705; PXD031419; PXD032076; PXD033060; PXD039665	9	77.5171	962.676	36238.9	NA	87.3171	NA	13852.6	132.462	13722.9	NA	592.856	24.5555
AMPD3	Q01432	8	PXD004684; PXD012254; PXD018830; PXD022872; PXD025431; PXD031419; PXD033060; PXD034908	6	16.4648	1798.48	12733.4	NA	NA	NA	NA	115.678	NA	53.6851	1422.28	NA
AMPH	P49418	3	PXD022872; PXD031419; PXD033060	1	886.27	NA	NA	NA	NA	NA	NA	NA	NA	NA	NA	NA
AMT	P48728	3	PXD012254; PXD025705; PXD032076	3	NA	NA	24410.7	NA	NA	NA	79140.2	NA	14231.7	NA	NA	NA
AMY2A	P04746	3	PXD012254; PXD032076; PXD001506	3	NA	NA	91269.2	626.347	NA	NA	NA	NA	35572.6	NA	NA	NA
AMZ2	Q86W34	3	PXD022872; PXD031419; PXD033060	1	35.6893	NA	NA	NA	NA	NA	NA	NA	NA	NA	NA	NA
ANAPC1	Q9H1A4	6	PXD012254; PXD018830; PXD022872; PXD025705; PXD031419; PXD033060	4	5.0755	408.07	2696.04	NA	NA	NA	831.601	NA	NA	NA	NA	NA
ANAPC2	Q9UJX6	1	PXD033060	1	28.0716	NA	NA	NA	NA	NA	NA	NA	NA	NA	NA	NA
ANAPC4	Q9UJX5	4	PXD012254; PXD018830; PXD022872; PXD033060	3	20.7805	707.59	2870.4	NA	NA	NA	NA	NA	NA	NA	NA	NA
ANAPC5	Q9UJX4	2	PXD012254; PXD033060	2	33.0047	NA	1768.42	NA	NA	NA	NA	NA	NA	NA	NA	NA
ANAPC7	Q9UJX3	6	PXD012254; PXD018830; PXD022872; PXD025705; PXD031419; PXD033060	4	71.3243	279.722	10207.1	NA	NA	NA	2620.87	NA	NA	NA	NA	NA
ANG	P03950	4	PXD004684; PXD012254; PXD018830; PXD025705	4	NA	20192.8	105858	NA	NA	NA	53375.8	1763.87	NA	NA	NA	NA
ANGPTL2	Q9UKU9	4	PXD001764; PXD012254; PXD018830; PXD032076	4	NA	769.112	15933	NA	147.878	NA	NA	NA	32455.2	NA	NA	NA
ANGPTL3	Q9Y5C1	1	PXD025705	1	NA	NA	NA	NA	NA	NA	18167.3	NA	NA	NA	NA	NA
ANGPTL6	Q8NI99	1	PXD025705	1	NA	NA	NA	NA	NA	NA	5548.71	NA	NA	NA	NA	NA
ANK1	P16157	13	PXD001764; PXD002732; PXD004684; PXD012254; PXD018830; PXD022872; PXD025431; PXD025705; PXD031419; PXD032076; PXD033060; PXD034908; PXD001506	11	139.803	4704.95	15953.8	45.2819	165.082	NA	6920.22	5509.29	11360.9	27.0243	584.424	77.5918
ANK2	Q01484	9	PXD001764; PXD012254; PXD018830; PXD022872; PXD025705; PXD031419; PXD032076; PXD033060; PXD019594	7	125.671	6624.86	4014.75	NA	60.988	3.35244	2482.67	NA	466.012	NA	NA	NA
ANK3	Q12955	13	PXD001764; PXD002732; PXD004684; PXD012254; PXD018830; PXD022872; PXD025431; PXD025705; PXD031419; PXD032076; PXD033060; PXD001506; PXD019594	11	41.5296	575.247	5001.61	21.238	25.7019	5.14428	559.155	28.1662	542.509	NA	1136.1	10.6113
ANKFY1	Q9P2R3	10	PXD001764; PXD002732; PXD004684; PXD012254; PXD018830; PXD022872; PXD025431; PXD025705; PXD031419; PXD033060	8	49.3921	3128.53	32672.8	NA	76.0499	NA	12010.2	522.192	NA	NA	2542.38	68.8393
ANKH	Q9HCJ1	3	PXD022872; PXD031419; PXD033060	1	56.7398	NA	NA	NA	NA	NA	NA	NA	NA	NA	NA	NA
ANKHD1	Q8IWZ3	7	PXD004684; PXD012254; PXD018830; PXD022872; PXD025431; PXD025705; PXD032076	7	2.3345	61.0767	2789.24	NA	NA	NA	942.233	25.3139	471.435	NA	557	NA
ANKLE2	Q86XL3	4	PXD012254; PXD025431; PXD025705; PXD033060	4	18.422	NA	3024.19	NA	NA	NA	564.767	NA	NA	NA	472.183	NA
ANKMY2	Q8IV38	5	PXD012254; PXD022872; PXD025705; PXD031419; PXD033060	3	65.6687	NA	35037.6	NA	NA	NA	5607.96	NA	NA	NA	NA	NA
ANKRD1	Q15327	2	PXD034908; PXD019594	2	NA	NA	NA	NA	NA	24.2892	NA	NA	NA	255.849	NA	NA
ANKRD10	Q9NXR5	1	PXD025705	1	NA	NA	NA	NA	NA	NA	6313.24	NA	NA	NA	NA	NA
ANKRD13A	Q8IZ07	7	PXD001764; PXD002732; PXD012254; PXD022872; PXD025431; PXD025705; PXD031419	6	9.07065	NA	10027.8	NA	209.6	NA	1701.81	NA	NA	NA	1881.68	23.4924
ANKRD13D	Q6ZTN6	3	PXD022872; PXD031419; PXD033060	1	34.8408	NA	NA	NA	NA	NA	NA	NA	NA	NA	NA	NA
ANKRD16	Q6P6B7	1	PXD025705	1	NA	NA	NA	NA	NA	NA	2275.44	NA	NA	NA	NA	NA
ANKRD17	O75179	7	PXD012254; PXD018830; PXD022872; PXD025431; PXD025705; PXD031419; PXD033060	5	44.5055	173.082	2577.56	NA	NA	NA	501.982	NA	NA	NA	471.12	NA
ANKRD2	Q9GZV1	2	PXD034908; PXD019594	2	NA	NA	NA	NA	NA	165.644	NA	NA	NA	1237.51	NA	NA
ANKRD22	Q5VYY1	2	PXD025431; PXD039665	1	NA	NA	NA	NA	NA	NA	NA	NA	NA	NA	41434.6	NA
ANKRD24	Q8TF21	2	PXD022872; PXD031419	1	6.14077	NA	NA	NA	NA	NA	NA	NA	NA	NA	NA	NA
ANKRD27	Q96NW4	1	PXD012254	1	NA	NA	10192.8	NA	NA	NA	NA	NA	NA	NA	NA	NA
ANKRD28	O15084	5	PXD012254; PXD022872; PXD025705; PXD031419; PXD033060	3	13.3088	NA	21065.3	NA	NA	NA	3444.85	NA	NA	NA	NA	NA
ANKRD29	Q8N6D5	3	PXD022872; PXD031419; PXD033060	1	211.257	NA	NA	NA	NA	NA	NA	NA	NA	NA	NA	NA
ANKRD35	Q8N283	2	PXD025431; PXD025705	2	NA	NA	NA	NA	NA	NA	1863.67	NA	NA	NA	2836.46	NA
ANKRD44	Q8N8A2	7	PXD001764; PXD012254; PXD018830; PXD022872; PXD025705; PXD031419; PXD033060	5	11.8404	897.655	5034.08	NA	36.3247	NA	1676.56	NA	NA	NA	NA	NA
ANKRD46	Q86W74	2	PXD031419; PXD033060	1	256.277	NA	NA	NA	NA	NA	NA	NA	NA	NA	NA	NA
ANKRD54	Q6NXT1	1	PXD025705	1	NA	NA	NA	NA	NA	NA	5644.14	NA	NA	NA	NA	NA
ANKS1A	Q92625	5	PXD012254; PXD018830; PXD025431; PXD025705; PXD032076	5	NA	508.443	8525.45	NA	NA	NA	1455.87	NA	1318.16	NA	395.315	NA
ANKS1B	Q7Z6G8	3	PXD022872; PXD031419; PXD033060	1	38.0911	NA	NA	NA	NA	NA	NA	NA	NA	NA	NA	NA
ANKS4B	Q8N8V4	2	PXD012254; PXD001506	2	NA	NA	23209.4	122.671	NA	NA	NA	NA	NA	NA	NA	NA
ANKZF1	Q9H8Y5	3	PXD001764; PXD012254; PXD025705	3	NA	NA	7530.67	NA	61.9291	NA	838.084	NA	NA	NA	NA	NA
ANLN	Q9NQW6	3	PXD022872; PXD031419; PXD033060	1	28.2555	NA	NA	NA	NA	NA	NA	NA	NA	NA	NA	NA
ANO1	Q5XXA6	5	PXD012254; PXD018830; PXD025431; PXD025705; PXD032076	5	NA	873.705	6926.06	NA	NA	NA	5308.82	NA	1318.88	NA	371.299	NA
ANO10	Q9NW15	6	PXD018830; PXD022872; PXD025431; PXD025705; PXD031419; PXD033060	4	44.4146	2190.23	NA	NA	NA	NA	3251.09	NA	NA	NA	799.839	NA
ANO3	Q9BYT9	1	PXD022872	1	20.6035	NA	NA	NA	NA	NA	NA	NA	NA	NA	NA	NA
ANO6	Q4KMQ2	7	PXD004684; PXD012254; PXD018830; PXD022872; PXD025705; PXD031419; PXD033060	5	37.2933	1727.31	5273.34	NA	NA	NA	3357.66	251.947	NA	NA	NA	NA
ANO8	Q9HCE9	3	PXD022872; PXD031419; PXD039665	2	8.07811	NA	NA	NA	NA	NA	NA	NA	NA	NA	251523	NA
ANO9	A1A5B4	1	PXD025431	1	NA	NA	NA	NA	NA	NA	NA	NA	NA	NA	883	NA
ANP32A	P39687	10	PXD002732; PXD004684; PXD012254; PXD018830; PXD022872; PXD025431; PXD025705; PXD031419; PXD032076; PXD033060	8	675.679	37722.9	430764	NA	NA	NA	315032	6891.86	91328.4	NA	142212	527.448
ANP32B	Q92688	11	PXD001764; PXD002732; PXD004684; PXD012254; PXD018830; PXD022872; PXD025431; PXD025705; PXD031419; PXD033060; PXD001506	9	741.061	26035	126630	925.584	745.279	NA	98333.2	831.604	NA	NA	65581.1	194.636
ANP32E	Q9BTT0	11	PXD001764; PXD002732; PXD004684; PXD012254; PXD018830; PXD022872; PXD025431; PXD025705; PXD031419; PXD033060; PXD001506	9	275.023	13288.2	149393	672.789	1084.67	NA	37710.4	747.052	NA	NA	35963.2	328.517
ANPEP	P15144	11	PXD001764; PXD002732; PXD004684; PXD012254; PXD018830; PXD022872; PXD025705; PXD031419; PXD032076; PXD039665; PXD001506	10	22.5489	8851.26	78697.9	957.109	123.465	NA	49764.1	244.071	19637.9	NA	1704.15	22.2023
ANTXR1	Q9H6X2	6	PXD012254; PXD018830; PXD022872; PXD031419; PXD032076; PXD033060	4	14.0634	3371.97	5821.08	NA	NA	NA	NA	NA	4706.03	NA	NA	NA
ANTXR2	P58335	1	PXD025705	1	NA	NA	NA	NA	NA	NA	3072.8	NA	NA	NA	NA	NA
ANXA1	P04083	15	PXD001764; PXD002732; PXD004684; PXD012254; PXD018830; PXD022872; PXD025431; PXD025705; PXD031419; PXD032076; PXD033060; PXD034908; PXD039665; PXD001506; PXD019594	12	75.375	312218	865558	341.477	36049	151.588	36270.6	31711.4	133801	108.839	258156	936.452
ANXA10	Q9UJ72	2	PXD032076; PXD001506	2	NA	NA	NA	224.961	NA	NA	NA	NA	24167	NA	NA	NA
ANXA11	P50995	15	PXD001764; PXD002732; PXD004684; PXD012254; PXD018830; PXD022872; PXD025431; PXD025705; PXD031419; PXD032076; PXD033060; PXD034908; PXD039665; PXD001506; PXD019594	12	107.845	42314.8	513550	369.637	2055.69	98.5919	59443.7	3684.54	54189.6	128.443	29155.2	224.36
ANXA13	P27216	4	PXD012254; PXD025705; PXD032076; PXD001506	4	NA	NA	108276	767.263	NA	NA	11894.6	NA	13698	NA	NA	NA
ANXA2	P07355	15	PXD001764; PXD002732; PXD004684; PXD012254; PXD018830; PXD022872; PXD025431; PXD025705; PXD031419; PXD032076; PXD033060; PXD034908; PXD039665; PXD001506; PXD019594	12	99.0943	447430	2.89581e+06	2227.63	19349.4	834.94	152913	75545.3	376783	486.226	872323	2872.6
ANXA3	P12429	15	PXD001764; PXD002732; PXD004684; PXD012254; PXD018830; PXD022872; PXD025431; PXD025705; PXD031419; PXD032076; PXD033060; PXD034908; PXD039665; PXD001506; PXD019594	12	64.9963	67996.7	283909	158.552	1085.52	113.21	7680.96	19149.7	101515	55.1222	13361.1	863.8
ANXA4	P09525	15	PXD001764; PXD002732; PXD004684; PXD012254; PXD018830; PXD022872; PXD025431; PXD025705; PXD031419; PXD032076; PXD033060; PXD034908; PXD039665; PXD001506; PXD019594	12	117.18	67939.4	884562	1006.37	2817.51	28.7718	263921	9925.91	352872	105.924	88367.7	657.223
ANXA5	P08758	15	PXD001764; PXD002732; PXD004684; PXD012254; PXD018830; PXD022872; PXD025431; PXD025705; PXD031419; PXD032076; PXD033060; PXD034908; PXD039665; PXD001506; PXD019594	12	1360.48	606805	1.98522e+06	1822.31	15766.4	448.956	324851	32057.8	1.36435e+06	786.271	148920	5289.37
ANXA6	P08133	15	PXD001764; PXD002732; PXD004684; PXD012254; PXD018830; PXD022872; PXD025431; PXD025705; PXD031419; PXD032076; PXD033060; PXD034908; PXD039665; PXD001506; PXD019594	12	465.438	99493	523539	210.19	3040.36	247.799	361078	6786.87	31105.6	797.424	1911.72	488.154
ANXA7	P20073	15	PXD001764; PXD002732; PXD004684; PXD012254; PXD018830; PXD022872; PXD025431; PXD025705; PXD031419; PXD032076; PXD033060; PXD034908; PXD039665; PXD001506; PXD019594	12	176.513	59973.2	368962	193.98	2371.29	60.1302	104534	3752.9	24027.2	358.902	88986.5	720.753
ANXA8	P13928	1	PXD025431	1	NA	NA	NA	NA	NA	NA	NA	NA	NA	NA	10157.5	NA
ANXA8L1	Q5VT79	1	PXD025431	1	NA	NA	NA	NA	NA	NA	NA	NA	NA	NA	44395.3	NA
ANXA9	O76027	5	PXD002732; PXD025431; PXD025705; PXD032076; PXD039665	4	NA	NA	NA	NA	NA	NA	19169.7	NA	16025	NA	19162.3	136.365
AOC1	P19801	5	PXD012254; PXD018830; PXD025705; PXD032076; PXD001506	5	NA	7798.95	207324	429.613	NA	NA	11469	NA	8325.43	NA	NA	NA
AOC3	Q16853	11	PXD001764; PXD002732; PXD004684; PXD012254; PXD018830; PXD022872; PXD025705; PXD031419; PXD032076; PXD034908; PXD001506	10	50.9808	1.26532e+06	957319	525.704	2265.3	NA	54923.4	10956.9	30503	142.704	NA	409.099
AOX1	Q06278	3	PXD018830; PXD025705; PXD032076	3	NA	1183.1	NA	NA	NA	NA	234228	NA	2454.46	NA	NA	NA
AP1B1	Q10567	13	PXD001764; PXD002732; PXD004684; PXD012254; PXD018830; PXD022872; PXD025431; PXD025705; PXD031419; PXD032076; PXD033060; PXD039665; PXD001506	10	189.829	4640.4	72766.4	179.85	554.597	NA	31062.7	499.078	8476.49	NA	9968.02	60.8969
AP1G1	O43747	13	PXD001764; PXD002732; PXD004684; PXD012254; PXD018830; PXD022872; PXD025431; PXD025705; PXD031419; PXD032076; PXD033060; PXD039665; PXD001506	10	143.208	3300.71	51905.2	155.794	250.964	NA	14914.9	482.765	513.427	NA	8816.13	61.4605
AP1G2	O75843	4	PXD012254; PXD018830; PXD025431; PXD025705	4	NA	703.78	40462.1	NA	NA	NA	1632.51	NA	NA	NA	1858.16	NA
AP1M1	Q9BXS5	11	PXD001764; PXD002732; PXD004684; PXD012254; PXD018830; PXD022872; PXD025431; PXD025705; PXD031419; PXD033060; PXD001506	9	170.32	63225	51973.5	186.178	327.084	NA	25543.5	365.529	NA	NA	6590.37	40.0942
AP1M2	Q9Y6Q5	6	PXD002732; PXD012254; PXD018830; PXD025431; PXD032076; PXD039665	5	NA	4231.39	144376	NA	NA	NA	NA	NA	6318.53	NA	5868.92	116.75
AP1S1	P61966	12	PXD001764; PXD002732; PXD004684; PXD012254; PXD018830; PXD022872; PXD025431; PXD025705; PXD031419; PXD032076; PXD033060; PXD001506	10	315.661	3078.66	182059	922.677	448.146	NA	22872.3	504.554	12886.8	NA	12550.3	99.2488
AP1S2	P56377	6	PXD001764; PXD004684; PXD012254; PXD022872; PXD025705; PXD031419	5	423.443	NA	68594.3	NA	547.009	NA	7230.22	13908.6	NA	NA	NA	NA
AP2A1	O95782	14	PXD001764; PXD002732; PXD004684; PXD012254; PXD018830; PXD022872; PXD025431; PXD025705; PXD031419; PXD032076; PXD033060; PXD034908; PXD039665; PXD001506	11	483.379	9347.86	47337	87.2245	385.332	NA	27181.6	1238.82	663.978	13.1447	3293.31	89.5759
AP2A2	O94973	11	PXD001764; PXD002732; PXD004684; PXD012254; PXD018830; PXD022872; PXD025431; PXD025705; PXD031419; PXD033060; PXD001506	9	348.003	6208.29	307272	155.491	278.826	NA	17154.3	841.706	NA	NA	13454.6	68.9194
AP2B1	P63010	15	PXD001764; PXD002732; PXD004684; PXD012254; PXD018830; PXD022872; PXD025431; PXD025705; PXD031419; PXD032076; PXD033060; PXD034908; PXD039665; PXD001506; PXD019594	12	822.561	7232.99	114925	151.405	601.493	20.4607	32521.6	649.95	9524.59	17.2806	4914.35	83.9363
AP2M1	Q96CW1	13	PXD001764; PXD002732; PXD004684; PXD012254; PXD018830; PXD022872; PXD025431; PXD025705; PXD031419; PXD032076; PXD033060; PXD039665; PXD001506	10	646.952	19667.3	132658	372.909	283.955	NA	71304.1	2171.84	15139.1	NA	13775.8	143.522
AP2S1	P53680	8	PXD002732; PXD004684; PXD018830; PXD022872; PXD025431; PXD025705; PXD031419; PXD033060	6	3672.29	62564.4	NA	NA	NA	NA	158073	2148.28	NA	NA	54393.8	405.991
AP3B1	O00203	11	PXD001764; PXD002732; PXD004684; PXD012254; PXD018830; PXD022872; PXD025431; PXD025705; PXD031419; PXD032076; PXD033060	9	18.28	2878.57	45140.5	NA	207.002	NA	8325.3	132.777	1792.56	NA	3908.14	45.2594
AP3B2	Q13367	3	PXD022872; PXD031419; PXD033060	1	116.165	NA	NA	NA	NA	NA	NA	NA	NA	NA	NA	NA
AP3D1	O14617	12	PXD001764; PXD002732; PXD004684; PXD012254; PXD018830; PXD022872; PXD025431; PXD025705; PXD031419; PXD032076; PXD033060; PXD001506	10	58.785	776.46	11647.7	57.3166	117.181	NA	2030.36	68.0742	3045.12	NA	2184.29	15.919
AP3M1	Q9Y2T2	11	PXD001764; PXD002732; PXD004684; PXD012254; PXD018830; PXD022872; PXD025431; PXD025705; PXD031419; PXD033060; PXD001506	9	65.3388	4170.45	63821.2	217.368	435.551	NA	7123	821.28	NA	NA	4250.15	69.6349
AP3M2	P53677	4	PXD012254; PXD022872; PXD031419; PXD033060	2	172.923	NA	7589.88	NA	NA	NA	NA	NA	NA	NA	NA	NA
AP3S1	Q92572	9	PXD001764; PXD012254; PXD018830; PXD022872; PXD025431; PXD025705; PXD031419; PXD032076; PXD033060	7	430.698	5645.75	105404	NA	1386.43	NA	24414	NA	33973.8	NA	16967	NA
AP3S2	P59780	3	PXD022872; PXD031419; PXD033060	1	524.059	NA	NA	NA	NA	NA	NA	NA	NA	NA	NA	NA
AP4B1	Q9Y6B7	1	PXD012254	1	NA	NA	2280.81	NA	NA	NA	NA	NA	NA	NA	NA	NA
AP4E1	Q9UPM8	1	PXD025431	1	NA	NA	NA	NA	NA	NA	NA	NA	NA	NA	801.544	NA
AP5B1	Q2VPB7	3	PXD022872; PXD031419; PXD033060	1	18.9353	NA	NA	NA	NA	NA	NA	NA	NA	NA	NA	NA
AP5Z1	O43299	4	PXD001764; PXD012254; PXD031419; PXD033060	3	19.0708	NA	3899.21	NA	29.3889	NA	NA	NA	NA	NA	NA	NA
APAF1	O14727	2	PXD012254; PXD025705	2	NA	NA	4499.17	NA	NA	NA	1208.39	NA	NA	NA	NA	NA
APBA1	Q02410	4	PXD022872; PXD025705; PXD031419; PXD033060	2	33.3258	NA	NA	NA	NA	NA	5788.1	NA	NA	NA	NA	NA
APBA2	Q99767	3	PXD022872; PXD031419; PXD033060	1	48.2317	NA	NA	NA	NA	NA	NA	NA	NA	NA	NA	NA
APBB1	O00213	3	PXD022872; PXD031419; PXD033060	1	25.6122	NA	NA	NA	NA	NA	NA	NA	NA	NA	NA	NA
APBB1IP	Q7Z5R6	6	PXD001764; PXD004684; PXD018830; PXD025705; PXD032076; PXD033060	6	76.6906	3619.18	NA	NA	82.8883	NA	3794.61	184.907	7483.17	NA	NA	NA
APBB2	Q92870	1	PXD025705	1	NA	NA	NA	NA	NA	NA	1692.78	NA	NA	NA	NA	NA
APC	P25054	2	PXD022872; PXD031419	1	1.90176	NA	NA	NA	NA	NA	NA	NA	NA	NA	NA	NA
APC2	O95996	2	PXD022872; PXD031419	1	2.47605	NA	NA	NA	NA	NA	NA	NA	NA	NA	NA	NA
APCS	P02743	14	PXD001764; PXD002732; PXD004684; PXD012254; PXD018830; PXD022872; PXD025431; PXD025705; PXD031419; PXD032076; PXD033060; PXD039665; PXD001506; PXD019594	11	196.772	248769	1.02312e+06	541.984	5583.58	378.806	192513	50133.3	385341	NA	40578.1	2339.24
APEH	P13798	15	PXD001764; PXD002732; PXD004684; PXD012254; PXD018830; PXD022872; PXD025431; PXD025705; PXD031419; PXD032076; PXD033060; PXD034908; PXD039665; PXD001506; PXD019594	12	109.194	8771.74	300419	241.081	846.094	33.6097	148716	3936.52	18123.9	197.477	20561.6	193.171
APEX1	P27695	13	PXD002732; PXD004684; PXD012254; PXD018830; PXD022872; PXD025431; PXD025705; PXD031419; PXD032076; PXD033060; PXD034908; PXD039665; PXD001506	10	395.624	30453.6	364551	485.864	NA	NA	106550	1589.25	17416	75.559	47349.8	394.093
API5	Q9BZZ5	13	PXD001764; PXD002732; PXD004684; PXD012254; PXD018830; PXD022872; PXD025431; PXD025705; PXD031419; PXD032076; PXD033060; PXD001506; PXD019594	11	62.2159	7809.5	149817	237.457	313.377	14.8167	22655.3	527.356	8369.96	NA	11551.9	43.0957
APIP	Q96GX9	8	PXD002732; PXD004684; PXD012254; PXD018830; PXD025431; PXD025705; PXD033060; PXD034908	8	87.6663	3732.78	84731.6	NA	NA	NA	17316.7	472.225	NA	114.243	3359.66	252.613
APLP1	P51693	3	PXD022872; PXD031419; PXD033060	1	135.76	NA	NA	NA	NA	NA	NA	NA	NA	NA	NA	NA
APLP2	Q06481	4	PXD022872; PXD025705; PXD031419; PXD033060	2	16.4671	NA	NA	NA	NA	NA	985.806	NA	NA	NA	NA	NA
APMAP	Q9HDC9	13	PXD001764; PXD002732; PXD004684; PXD012254; PXD018830; PXD022872; PXD025431; PXD025705; PXD031419; PXD032076; PXD033060; PXD039665; PXD001506	10	634.644	91764.4	328326	946.192	1329.45	NA	136860	1426.39	24859.5	NA	19042.7	1144.5
APOA1	P02647	15	PXD001764; PXD002732; PXD004684; PXD012254; PXD018830; PXD022872; PXD025431; PXD025705; PXD031419; PXD032076; PXD033060; PXD034908; PXD039665; PXD001506; PXD019594	12	668.436	1.85715e+06	3.18179e+06	7192.83	15828	378.108	1.12683e+06	148326	81215.4	1215.56	132844	4980
APOA2	P02652	10	PXD002732; PXD004684; PXD018830; PXD025431; PXD025705; PXD032076; PXD034908; PXD039665; PXD001506; PXD019594	9	NA	1.02711e+06	NA	2908.72	NA	78.4454	1.86711e+06	88200.8	29345.4	14785.4	196869	878.362
APOA4	P06727	14	PXD001764; PXD002732; PXD004684; PXD012254; PXD018830; PXD022872; PXD025431; PXD025705; PXD031419; PXD032076; PXD034908; PXD039665; PXD001506; PXD019594	12	39.7111	189330	375483	3340	857.894	18.6272	41970.9	6295.72	11656.8	162.437	10157.6	222.959
APOA5	Q6Q788	1	PXD025705	1	NA	NA	NA	NA	NA	NA	2764.82	NA	NA	NA	NA	NA
APOB	P04114	14	PXD001764; PXD002732; PXD004684; PXD012254; PXD018830; PXD022872; PXD025431; PXD025705; PXD031419; PXD032076; PXD033060; PXD034908; PXD039665; PXD001506	11	11.2394	5262.52	34155.9	47.2497	254.34	NA	14390.9	1121.55	7090.74	9.69294	3773.1	59.665
APOBEC2	Q9Y235	1	PXD034908	1	NA	NA	NA	NA	NA	NA	NA	NA	NA	5427.92	NA	NA
APOBEC3C	Q9NRW3	2	PXD004684; PXD012254	2	NA	NA	60652.6	NA	NA	NA	NA	369.048	NA	NA	NA	NA
APOBEC3F	Q8IUX4	1	PXD025705	1	NA	NA	NA	NA	NA	NA	1645.82	NA	NA	NA	NA	NA
APOBR	Q0VD83	7	PXD001764; PXD004684; PXD012254; PXD018830; PXD025431; PXD025705; PXD032076	7	NA	8941.78	55594.3	NA	74.0546	NA	724.169	287.415	5182.19	NA	877.577	NA
APOC1	P02654	6	PXD002732; PXD004684; PXD018830; PXD025431; PXD025705; PXD001506	6	NA	42040.4	NA	4554.03	NA	NA	610000	15086.5	NA	NA	38862.9	538.339
APOC2	P02655	5	PXD004684; PXD012254; PXD018830; PXD025705; PXD001506	5	NA	117152	760570	5027.22	NA	NA	822124	16853.2	NA	NA	NA	NA
APOC3	P02656	12	PXD001764; PXD002732; PXD004684; PXD012254; PXD018830; PXD022872; PXD025431; PXD025705; PXD031419; PXD032076; PXD001506; PXD019594	11	401.538	238346	198172	50073.1	4655.48	83.9378	1476210	63867	165936	NA	13669.5	3450.32
APOC4	P55056	1	PXD025705	1	NA	NA	NA	NA	NA	NA	26049.2	NA	NA	NA	NA	NA
APOD	P05090	13	PXD002732; PXD004684; PXD012254; PXD018830; PXD022872; PXD025431; PXD025705; PXD031419; PXD032076; PXD033060; PXD034908; PXD039665; PXD001506	10	644.575	245267	251299	870.994	NA	NA	458256	25175.6	108317	464.397	10036500	471.995
APOE	P02649	15	PXD001764; PXD002732; PXD004684; PXD012254; PXD018830; PXD022872; PXD025431; PXD025705; PXD031419; PXD032076; PXD033060; PXD034908; PXD039665; PXD001506; PXD019594	12	557.312	62754.9	134506	193.068	1017.32	3.09277	263444	6495.54	147753	33.7957	33424.8	252.581
APOF	Q13790	1	PXD025705	1	NA	NA	NA	NA	NA	NA	28562.2	NA	NA	NA	NA	NA
APOH	P02749	9	PXD002732; PXD004684; PXD012254; PXD018830; PXD025431; PXD025705; PXD034908; PXD039665; PXD019594	8	NA	225791	530594	NA	NA	60.7843	413306	16899.1	NA	149.26	23457.9	539.611
APOL1	O14791	7	PXD001764; PXD002732; PXD004684; PXD012254; PXD018830; PXD025705; PXD032076	7	NA	10984.8	37485.1	NA	690.551	NA	20377.4	1294.99	16285	NA	NA	133.241
APOL2	Q9BQE5	10	PXD004684; PXD012254; PXD018830; PXD022872; PXD025431; PXD025705; PXD031419; PXD032076; PXD033060; PXD001506	8	49.2832	3208.41	22537.2	333.439	NA	NA	56625.4	484.841	43062.9	NA	220.903	NA
APOL3	O95236	1	PXD025705	1	NA	NA	NA	NA	NA	NA	15500	NA	NA	NA	NA	NA
APOL6	Q9BWW8	1	PXD025705	1	NA	NA	NA	NA	NA	NA	1809.15	NA	NA	NA	NA	NA
APOM	O95445	3	PXD018830; PXD025431; PXD025705	3	NA	125021	NA	NA	NA	NA	72295	NA	NA	NA	5769.18	NA
APOO	Q9BUR5	13	PXD001764; PXD002732; PXD012254; PXD018830; PXD022872; PXD025431; PXD025705; PXD031419; PXD032076; PXD033060; PXD034908; PXD001506; PXD019594	11	1256.21	15109.2	193750	567.886	1147.75	330.888	57639.1	NA	27559.4	453.533	8244.57	265.067
APOOL	Q6UXV4	14	PXD001764; PXD002732; PXD004684; PXD012254; PXD018830; PXD022872; PXD025431; PXD025705; PXD031419; PXD032076; PXD033060; PXD034908; PXD001506; PXD019594	12	155.666	16361	69064.4	96.1132	545.824	75.1424	42197.1	538.257	21962.3	444.2	15222.2	142.013
APP	P05067	10	PXD004684; PXD012254; PXD018830; PXD022872; PXD025431; PXD025705; PXD031419; PXD032076; PXD033060; PXD039665	7	118.45	10985.1	10589.5	NA	NA	NA	2459.46	167.164	504.895	NA	1531	NA
APPL1	Q9UKG1	11	PXD001764; PXD002732; PXD004684; PXD012254; PXD018830; PXD022872; PXD025431; PXD025705; PXD031419; PXD032076; PXD033060	9	107.278	5324.33	62848.5	NA	222.357	NA	9928.06	428.189	6049.43	NA	7204.89	67.008
APPL2	Q8NEU8	10	PXD001764; PXD004684; PXD012254; PXD018830; PXD022872; PXD025431; PXD025705; PXD031419; PXD032076; PXD033060	8	44.0597	4375.06	61490.1	NA	136.474	NA	5567.66	181.143	5555.67	NA	4841.69	NA
APRT	P07741	14	PXD001764; PXD002732; PXD004684; PXD012254; PXD018830; PXD022872; PXD025431; PXD025705; PXD031419; PXD032076; PXD033060; PXD039665; PXD001506; PXD019594	11	619.348	116159	1.17991e+06	2572.57	4409.92	56.2986	939671	20461.7	355216	NA	118757	975.233
APTX	Q7Z2E3	2	PXD012254; PXD025431	2	NA	NA	4310.46	NA	NA	NA	NA	NA	NA	NA	677.483	NA
AQP1	P29972	2	PXD012254; PXD032076	2	NA	NA	78994.2	NA	NA	NA	NA	NA	8389.89	NA	NA	NA
AQP11	Q8NBQ7	1	PXD025705	1	NA	NA	NA	NA	NA	NA	26749	NA	NA	NA	NA	NA
AQP4	P55087	3	PXD022872; PXD031419; PXD033060	1	772.621	NA	NA	NA	NA	NA	NA	NA	NA	NA	NA	NA
AQP5	P55064	1	PXD039665	1	NA	NA	NA	NA	NA	NA	NA	NA	NA	NA	269766	NA
AQP9	O43315	1	PXD025705	1	NA	NA	NA	NA	NA	NA	89835.5	NA	NA	NA	NA	NA
AQR	O60306	5	PXD012254; PXD022872; PXD025431; PXD025705; PXD033060	4	46.1392	NA	9856.41	NA	NA	NA	1936.86	NA	NA	NA	449.621	NA
AR	P10275	1	PXD025705	1	NA	NA	NA	NA	NA	NA	1772.13	NA	NA	NA	NA	NA
ARAF	P10398	5	PXD002732; PXD012254; PXD018830; PXD025431; PXD025705	5	NA	873.419	16921.6	NA	NA	NA	6695.64	NA	NA	NA	582.055	16.5576
ARAP1	Q96P48	10	PXD002732; PXD004684; PXD012254; PXD018830; PXD022872; PXD025431; PXD025705; PXD031419; PXD032076; PXD033060	8	11.3994	670.043	8144.6	NA	NA	NA	3549.81	464.8	5251.85	NA	807.503	12.9143
ARAP2	Q8WZ64	4	PXD022872; PXD025431; PXD031419; PXD033060	2	9.77076	NA	NA	NA	NA	NA	NA	NA	NA	NA	76.1655	NA
ARC	Q7LC44	2	PXD022872; PXD031419	1	16.3279	NA	NA	NA	NA	NA	NA	NA	NA	NA	NA	NA
ARCN1	P48444	15	PXD001764; PXD002732; PXD004684; PXD012254; PXD018830; PXD022872; PXD025431; PXD025705; PXD031419; PXD032076; PXD033060; PXD034908; PXD039665; PXD001506; PXD019594	12	60.6238	17366.6	180749	310.332	913.498	9.93978	78483.5	2493.4	10751.2	18.8557	12783.8	120.572
ARF4	P18085	12	PXD002732; PXD004684; PXD012254; PXD018830; PXD022872; PXD025431; PXD025705; PXD031419; PXD033060; PXD034908; PXD039665; PXD001506	9	307.256	34212.1	916038	3567.25	NA	NA	194746	5170.38	NA	105.137	14682.4	459.208
ARF5	P84085	7	PXD002732; PXD004684; PXD018830; PXD022872; PXD025431; PXD025705; PXD031419	6	2181.42	2868.96	NA	NA	NA	NA	492267	641.986	NA	NA	45586.5	171.901
ARF6	P62330	13	PXD001764; PXD002732; PXD004684; PXD012254; PXD018830; PXD022872; PXD025431; PXD025705; PXD031419; PXD032076; PXD033060; PXD039665; PXD001506	10	790.125	13523.9	100207	390.356	3390.47	NA	128180	1894.09	2399.51	NA	57094.6	608.983
ARFGAP1	Q8N6T3	9	PXD001764; PXD004684; PXD012254; PXD018830; PXD022872; PXD025431; PXD025705; PXD031419; PXD033060	7	145.114	1523.72	34728.9	NA	143.035	NA	20970.7	513.553	NA	NA	2513	NA
ARFGAP2	Q8N6H7	11	PXD001764; PXD002732; PXD004684; PXD012254; PXD018830; PXD022872; PXD025431; PXD025705; PXD031419; PXD032076; PXD033060	9	34.9732	5194.37	50036.2	NA	145.745	NA	18598.8	268.905	10731	NA	6442.77	82.4992
ARFGAP3	Q9NP61	9	PXD001764; PXD002732; PXD004684; PXD012254; PXD022872; PXD025705; PXD031419; PXD032076; PXD033060	7	21.1329	NA	29231.7	NA	116.431	NA	13290.1	157.535	16005.1	NA	NA	39.0171
ARFGEF1	Q9Y6D6	8	PXD012254; PXD018830; PXD022872; PXD025431; PXD025705; PXD031419; PXD032076; PXD033060	6	17.1079	833.886	11541.8	NA	NA	NA	1070.37	NA	1823.56	NA	204.968	NA
ARFGEF2	Q9Y6D5	8	PXD002732; PXD012254; PXD018830; PXD022872; PXD025431; PXD025705; PXD031419; PXD033060	6	14.117	1111.73	8684.04	NA	NA	NA	2551.61	NA	NA	NA	369.951	11.5224
ARFGEF3	Q5TH69	5	PXD012254; PXD022872; PXD031419; PXD032076; PXD033060	3	29.099	NA	2219.21	NA	NA	NA	NA	NA	578.056	NA	NA	NA
ARFIP1	P53367	12	PXD001764; PXD002732; PXD004684; PXD012254; PXD018830; PXD022872; PXD025431; PXD025705; PXD031419; PXD032076; PXD033060; PXD019594	10	56.152	4010.7	123220	NA	566.083	322.633	10996.6	609.774	33019.1	NA	35977.2	73.69
ARFIP2	P53365	7	PXD012254; PXD022872; PXD025431; PXD025705; PXD031419; PXD032076; PXD033060	5	154.7	NA	30664.6	NA	NA	NA	3374.64	NA	12311.7	NA	2334.89	NA
ARFRP1	Q13795	2	PXD025705; PXD033060	2	118.451	NA	NA	NA	NA	NA	7486.73	NA	NA	NA	NA	NA
ARG1	P05089	9	PXD004684; PXD012254; PXD018830; PXD022872; PXD025431; PXD025705; PXD031419; PXD032076; PXD039665	7	39.6778	2996.17	15839.7	NA	NA	NA	2383125	1088.2	22602.3	NA	7805750	NA
ARG2	P78540	2	PXD025705; PXD033060	2	79.5206	NA	NA	NA	NA	NA	22498.8	NA	NA	NA	NA	NA
ARGLU1	Q9NWB6	5	PXD012254; PXD025431; PXD025705; PXD031419; PXD032076	5	14.8012	NA	29162.7	NA	NA	NA	11944.3	NA	6613.03	NA	2717.57	NA
ARHGAP1	Q07960	15	PXD001764; PXD002732; PXD004684; PXD012254; PXD018830; PXD022872; PXD025431; PXD025705; PXD031419; PXD032076; PXD033060; PXD034908; PXD039665; PXD001506; PXD019594	12	356.79	43441.7	270200	288.102	2997.83	50.9429	30376.2	1662.82	25730.2	60.2721	45222.1	274.324
ARHGAP12	Q8IWW6	6	PXD012254; PXD022872; PXD025705; PXD031419; PXD032076; PXD033060	4	10.246	NA	8063.61	NA	NA	NA	1533.53	NA	997.112	NA	NA	NA
ARHGAP17	Q68EM7	9	PXD002732; PXD004684; PXD012254; PXD018830; PXD022872; PXD025431; PXD025705; PXD031419; PXD032076	8	7.61143	4015.84	78214.4	NA	NA	NA	6216.73	280.505	2952.16	NA	3765.9	20.0912
ARHGAP18	Q8N392	8	PXD002732; PXD004684; PXD012254; PXD018830; PXD025431; PXD025705; PXD032076; PXD001506	8	NA	1170.87	21448.8	36.0988	NA	NA	3168.41	1069.31	2180.37	NA	202.007	19.5936
ARHGAP21	Q5T5U3	5	PXD012254; PXD022872; PXD025705; PXD031419; PXD033060	3	12.0757	NA	756.831	NA	NA	NA	423.598	NA	NA	NA	NA	NA
ARHGAP23	Q9P227	2	PXD022872; PXD031419	1	11.4578	NA	NA	NA	NA	NA	NA	NA	NA	NA	NA	NA
ARHGAP25	P42331	5	PXD004684; PXD012254; PXD018830; PXD025705; PXD032076	5	NA	943.061	13570.3	NA	NA	NA	3130.46	242.74	12520.9	NA	NA	NA
ARHGAP26	Q9UNA1	4	PXD012254; PXD022872; PXD031419; PXD033060	2	62.298	NA	11016.8	NA	NA	NA	NA	NA	NA	NA	NA	NA
ARHGAP27	Q6ZUM4	4	PXD001764; PXD012254; PXD018830; PXD032076	4	NA	1729.26	23982.7	NA	74.0824	NA	NA	NA	10189.3	NA	NA	NA
ARHGAP29	Q52LW3	2	PXD025705; PXD039665	2	NA	NA	NA	NA	NA	NA	1753.25	NA	NA	NA	17947	NA
ARHGAP30	Q7Z6I6	2	PXD012254; PXD025705	2	NA	NA	6280.03	NA	NA	NA	675.408	NA	NA	NA	NA	NA
ARHGAP32	A7KAX9	5	PXD012254; PXD022872; PXD025431; PXD031419; PXD033060	3	18.6298	NA	1700.69	NA	NA	NA	NA	NA	NA	NA	500.477	NA
ARHGAP35	Q9NRY4	6	PXD012254; PXD018830; PXD022872; PXD025705; PXD031419; PXD033060	4	43.7487	273.319	3209.01	NA	NA	NA	2966.76	NA	NA	NA	NA	NA
ARHGAP36	Q6ZRI8	1	PXD033060	1	32.0552	NA	NA	NA	NA	NA	NA	NA	NA	NA	NA	NA
ARHGAP39	Q9C0H5	3	PXD022872; PXD031419; PXD033060	1	22.2873	NA	NA	NA	NA	NA	NA	NA	NA	NA	NA	NA
ARHGAP4	P98171	5	PXD004684; PXD012254; PXD018830; PXD025705; PXD032076	5	NA	2152.12	15391.2	NA	NA	NA	2402.07	158.461	8309.31	NA	NA	NA
ARHGAP44	Q17R89	4	PXD012254; PXD022872; PXD031419; PXD033060	2	44.331	NA	7691.01	NA	NA	NA	NA	NA	NA	NA	NA	NA
ARHGAP45	Q92619	5	PXD004684; PXD012254; PXD018830; PXD025705; PXD032076	5	NA	895.714	7524.14	NA	NA	NA	1179.35	105.62	5713.13	NA	NA	NA
ARHGAP5	Q13017	6	PXD012254; PXD022872; PXD025431; PXD025705; PXD031419; PXD033060	4	23.4652	NA	6935.78	NA	NA	NA	608.663	NA	NA	NA	236.776	NA
ARHGAP6	O43182	2	PXD002732; PXD033060	2	46.9232	NA	NA	NA	NA	NA	NA	NA	NA	NA	NA	27.1012
ARHGAP8	P85298	2	PXD012254; PXD032076	2	NA	NA	25960.4	NA	NA	NA	NA	NA	4853.23	NA	NA	NA
ARHGAP9	Q9BRR9	2	PXD025705; PXD032076	2	NA	NA	NA	NA	NA	NA	2056.81	NA	4445.29	NA	NA	NA
ARHGDIA	P52565	15	PXD001764; PXD002732; PXD004684; PXD012254; PXD018830; PXD022872; PXD025431; PXD025705; PXD031419; PXD032076; PXD033060; PXD034908; PXD039665; PXD001506; PXD019594	12	1190.99	97315	986611	2484.85	11430.4	46.4995	277232	32277.9	210316	689.804	80013.2	1064.67
ARHGDIB	P52566	14	PXD001764; PXD002732; PXD004684; PXD012254; PXD018830; PXD022872; PXD025431; PXD025705; PXD031419; PXD032076; PXD033060; PXD034908; PXD001506; PXD019594	12	266.444	34225	719046	810.957	4408.25	73.5357	87436.4	8441.21	35555.5	113.915	48169.3	543.882
ARHGEF1	Q92888	9	PXD001764; PXD002732; PXD004684; PXD012254; PXD018830; PXD025431; PXD025705; PXD032076; PXD001506	9	NA	3795.94	22571.8	67.5059	130.559	NA	5748.08	736.115	5828.2	NA	2084.34	39.7765
ARHGEF10	O15013	2	PXD022872; PXD031419	1	9.87036	NA	NA	NA	NA	NA	NA	NA	NA	NA	NA	NA
ARHGEF10L	Q9HCE6	9	PXD001764; PXD012254; PXD018830; PXD022872; PXD025431; PXD025705; PXD031419; PXD032076; PXD033060	7	6.21489	3243.32	15444.8	NA	90.9653	NA	6060.97	NA	1218.41	NA	1848.65	NA
ARHGEF11	O15085	6	PXD012254; PXD022872; PXD025705; PXD031419; PXD032076; PXD033060	4	20.4151	NA	3222.17	NA	NA	NA	1787.18	NA	478.59	NA	NA	NA
ARHGEF12	Q9NZN5	11	PXD001764; PXD002732; PXD012254; PXD018830; PXD022872; PXD025431; PXD025705; PXD031419; PXD032076; PXD033060; PXD001506	9	21.4093	456.576	6108.87	30.6587	33.3025	NA	1901.58	NA	3367.67	NA	852.429	12.6124
ARHGEF16	Q5VV41	2	PXD012254; PXD032076	2	NA	NA	29889.3	NA	NA	NA	NA	NA	4498.87	NA	NA	NA
ARHGEF17	Q96PE2	7	PXD002732; PXD012254; PXD018830; PXD022872; PXD031419; PXD032076; PXD033060	5	7.86931	436.069	13899.1	NA	NA	NA	NA	NA	1303.21	NA	NA	19.6262
ARHGEF2	Q92974	9	PXD001764; PXD002732; PXD012254; PXD018830; PXD022872; PXD025705; PXD031419; PXD032076; PXD033060	7	63.6703	1972.11	22423	NA	31.2853	NA	3237.26	NA	3820.76	NA	NA	41.0589
ARHGEF37	A1IGU5	2	PXD012254; PXD025431	2	NA	NA	94416.3	NA	NA	NA	NA	NA	NA	NA	3521.79	NA
ARHGEF4	Q9NR80	3	PXD022872; PXD031419; PXD033060	1	25.9862	NA	NA	NA	NA	NA	NA	NA	NA	NA	NA	NA
ARHGEF40	Q8TER5	6	PXD012254; PXD018830; PXD022872; PXD025705; PXD031419; PXD032076	5	8.47338	2328.35	3209.12	NA	NA	NA	3158.23	NA	430.399	NA	NA	NA
ARHGEF6	Q15052	6	PXD012254; PXD018830; PXD022872; PXD025705; PXD031419; PXD033060	4	29.2286	3924.68	14314.5	NA	NA	NA	3046.23	NA	NA	NA	NA	NA
ARHGEF7	Q14155	7	PXD004684; PXD012254; PXD022872; PXD025431; PXD025705; PXD031419; PXD033060	5	48.7713	NA	8053.08	NA	NA	NA	5590.96	363.206	NA	NA	5868.22	NA
ARHGEF9	O43307	3	PXD022872; PXD031419; PXD033060	1	33.6178	NA	NA	NA	NA	NA	NA	NA	NA	NA	NA	NA
ARID1A	O14497	6	PXD001764; PXD002732; PXD012254; PXD025705; PXD032076; PXD033060	6	29.4806	NA	7142.16	NA	76.4676	NA	908.02	NA	2575.83	NA	NA	692.805
ARID1B	Q8NFD5	6	PXD012254; PXD022872; PXD025431; PXD025705; PXD032076; PXD033060	5	54.2603	NA	4183.19	NA	NA	NA	574.65	NA	879.069	NA	561.881	NA
ARID2	Q68CP9	2	PXD012254; PXD033060	2	28.2213	NA	2568.97	NA	NA	NA	NA	NA	NA	NA	NA	NA
ARID3A	Q99856	2	PXD012254; PXD025705	2	NA	NA	19699.5	NA	NA	NA	2167.62	NA	NA	NA	NA	NA
ARIH1	Q9Y4X5	6	PXD012254; PXD018830; PXD025431; PXD025705; PXD031419; PXD033060	5	118.824	3968.4	15096.6	NA	NA	NA	2950.03	NA	NA	NA	1613.29	NA
ARIH2	O95376	6	PXD012254; PXD018830; PXD022872; PXD025705; PXD031419; PXD033060	4	12.4953	694.737	5658.17	NA	NA	NA	3136.03	NA	NA	NA	NA	NA
ARL1	P40616	11	PXD002732; PXD004684; PXD012254; PXD018830; PXD022872; PXD025431; PXD025705; PXD031419; PXD033060; PXD039665; PXD001506	8	614.019	6671.38	114059	334.796	NA	NA	34402.8	806.952	NA	NA	93725.7	534.267
ARL10	Q8N8L6	3	PXD022872; PXD031419; PXD033060	1	151.831	NA	NA	NA	NA	NA	NA	NA	NA	NA	NA	NA
ARL15	Q9NXU5	5	PXD012254; PXD022872; PXD025705; PXD031419; PXD033060	3	109.698	NA	85165.7	NA	NA	NA	6536.17	NA	NA	NA	NA	NA
ARL2	P36404	10	PXD001764; PXD002732; PXD004684; PXD012254; PXD018830; PXD022872; PXD025431; PXD025705; PXD031419; PXD033060	8	664.775	6405.48	80346.2	NA	734.15	NA	7576.77	756.515	NA	NA	5282.92	196.501
ARL2BP	Q9Y2Y0	4	PXD022872; PXD025705; PXD031419; PXD033060	2	415.838	NA	NA	NA	NA	NA	46822.3	NA	NA	NA	NA	NA
ARL3	P36405	12	PXD001764; PXD002732; PXD004684; PXD012254; PXD018830; PXD022872; PXD025431; PXD025705; PXD031419; PXD032076; PXD033060; PXD019594	10	1395.17	8983.78	156299	NA	984.009	56.507	99440.4	4805.04	9975.74	NA	16562	419.158
ARL5A	Q9Y689	1	PXD025431	1	NA	NA	NA	NA	NA	NA	NA	NA	NA	NA	4780.67	NA
ARL6	Q9H0F7	3	PXD022872; PXD031419; PXD033060	1	150.525	NA	NA	NA	NA	NA	NA	NA	NA	NA	NA	NA
ARL6IP1	Q15041	2	PXD012254; PXD025705	2	NA	NA	144213	NA	NA	NA	143914	NA	NA	NA	NA	NA
ARL6IP4	Q66PJ3	4	PXD012254; PXD025431; PXD025705; PXD032076	4	NA	NA	11563.7	NA	NA	NA	7712.58	NA	4995.89	NA	775.399	NA
ARL6IP5	O75915	12	PXD001764; PXD002732; PXD004684; PXD018830; PXD022872; PXD025431; PXD025705; PXD031419; PXD032076; PXD033060; PXD034908; PXD019594	10	683.05	89495	NA	NA	4272.3	50.115	88521.8	13793.9	3799.64	950.368	19212.6	306.028
ARL6IP6	Q8N6S5	3	PXD018830; PXD025431; PXD032076	3	NA	3770.8	NA	NA	NA	NA	NA	NA	7382.4	NA	9132.3	NA
ARL8A	Q96BM9	8	PXD002732; PXD004684; PXD012254; PXD022872; PXD025431; PXD025705; PXD031419; PXD033060	6	424.06	NA	145261	NA	NA	NA	41520.8	841.588	NA	NA	11506.1	257.691
ARL8B	Q9NVJ2	11	PXD001764; PXD002732; PXD004684; PXD012254; PXD018830; PXD022872; PXD025431; PXD025705; PXD031419; PXD033060; PXD034908	9	1372.3	51526.5	162823	NA	818.215	NA	38874.6	1472.98	NA	144.913	119106	758.802
ARMC1	Q9NVT9	7	PXD012254; PXD022872; PXD025431; PXD025705; PXD031419; PXD032076; PXD033060	5	219.741	NA	18873.5	NA	NA	NA	18755.1	NA	9986.88	NA	5131.82	NA
ARMC10	Q8N2F6	9	PXD002732; PXD004684; PXD012254; PXD018830; PXD022872; PXD025431; PXD025705; PXD031419; PXD033060	7	456.3	8097.28	67799.1	NA	NA	NA	17830.5	391.077	NA	NA	10163.9	86.9878
ARMC6	Q6NXE6	7	PXD012254; PXD018830; PXD022872; PXD025431; PXD025705; PXD031419; PXD033060	5	18.3229	1324.46	10633.3	NA	NA	NA	5875.81	NA	NA	NA	199.14	NA
ARMC8	Q8IUR7	8	PXD001764; PXD012254; PXD018830; PXD022872; PXD025431; PXD025705; PXD031419; PXD033060	6	31.0572	1973.51	15968.4	NA	106.928	NA	3149.96	NA	NA	NA	2158.99	NA
ARMCX1	Q9P291	1	PXD033060	1	50.8448	NA	NA	NA	NA	NA	NA	NA	NA	NA	NA	NA
ARMCX2	Q7L311	2	PXD032076; PXD033060	2	78.5084	NA	NA	NA	NA	NA	NA	NA	2094.79	NA	NA	NA
ARMCX3	Q9UH62	7	PXD001764; PXD012254; PXD018830; PXD022872; PXD025705; PXD031419; PXD033060	5	74.1045	1662.5	22588.8	NA	85.2396	NA	7346.86	NA	NA	NA	NA	NA
ARMH3	Q5T2E6	6	PXD012254; PXD022872; PXD025431; PXD025705; PXD031419; PXD033060	4	17.5854	NA	12796.2	NA	NA	NA	3570.62	NA	NA	NA	487.419	NA
ARMT1	Q9H993	6	PXD018830; PXD022872; PXD025431; PXD025705; PXD031419; PXD033060	4	56.141	4570.6	NA	NA	NA	NA	45785.2	NA	NA	NA	1888.8	NA
ARNT	P27540	2	PXD012254; PXD025705	2	NA	NA	3836.71	NA	NA	NA	1296.12	NA	NA	NA	NA	NA
ARNT2	Q9HBZ2	1	PXD033060	1	118.427	NA	NA	NA	NA	NA	NA	NA	NA	NA	NA	NA
ARPC1A	Q92747	11	PXD001764; PXD002732; PXD004684; PXD012254; PXD018830; PXD022872; PXD025431; PXD025705; PXD031419; PXD032076; PXD033060	9	658.742	6155.23	144665	NA	3658.68	NA	113510	1896.82	20922.9	NA	111170	149.302
ARPC1B	O15143	13	PXD001764; PXD002732; PXD004684; PXD012254; PXD018830; PXD022872; PXD025431; PXD025705; PXD031419; PXD032076; PXD033060; PXD034908; PXD001506	11	35.2368	32353.4	349954	342.221	271.959	NA	99199	3105.02	31967.6	28.7959	8485.37	178.269
ARPC2	O15144	15	PXD001764; PXD002732; PXD004684; PXD012254; PXD018830; PXD022872; PXD025431; PXD025705; PXD031419; PXD032076; PXD033060; PXD034908; PXD039665; PXD001506; PXD019594	12	1088.42	53045.6	339563	562.846	477.444	22.3424	85648	5100.15	17227.1	104.475	68003.9	553.851
ARPC3	O15145	12	PXD002732; PXD004684; PXD012254; PXD018830; PXD022872; PXD025431; PXD025705; PXD031419; PXD032076; PXD033060; PXD039665; PXD001506	9	1718.7	149082	936321	1765.42	NA	NA	381442	4202.29	158322	NA	166100	607.746
ARPC4	P59998	15	PXD001764; PXD002732; PXD004684; PXD012254; PXD018830; PXD022872; PXD025431; PXD025705; PXD031419; PXD032076; PXD033060; PXD034908; PXD039665; PXD001506; PXD019594	12	623.191	250468	1.01527e+06	1416.13	11926.2	116.265	214181	9026.3	206174	256.852	162166	988.343
ARPC5	O15511	12	PXD001764; PXD002732; PXD004684; PXD012254; PXD018830; PXD022872; PXD025431; PXD025705; PXD031419; PXD032076; PXD033060; PXD001506	10	1222.78	229250	1.35296e+06	1324.86	3674.45	NA	222130	4679.14	406130	NA	191252	829.538
ARPC5L	Q9BPX5	11	PXD001764; PXD002732; PXD004684; PXD012254; PXD018830; PXD022872; PXD025431; PXD025705; PXD031419; PXD032076; PXD033060	9	4217.76	41039.7	121319	NA	3893.7	NA	106738	2969.67	68842.9	NA	142271	343.664
ARPIN	Q7Z6K5	8	PXD004684; PXD012254; PXD018830; PXD022872; PXD025431; PXD025705; PXD031419; PXD032076	7	489.464	26601.6	167822	NA	NA	NA	29129.2	1657.53	19398	NA	10683.1	NA
ARPP19	P56211	3	PXD025431; PXD025705; PXD032076	3	NA	NA	NA	NA	NA	NA	45536.9	NA	30247.1	NA	15627.3	NA
ARPP21	Q9UBL0	1	PXD033060	1	31.9832	NA	NA	NA	NA	NA	NA	NA	NA	NA	NA	NA
ARR3	P36575	3	PXD018830; PXD022872; PXD031419	2	63.0315	1884.25	NA	NA	NA	NA	NA	NA	NA	NA	NA	NA
ARRB1	P49407	10	PXD001764; PXD002732; PXD004684; PXD012254; PXD018830; PXD022872; PXD025431; PXD025705; PXD031419; PXD033060	8	74.0327	2985.09	138725	NA	301.637	NA	33117	2895.98	NA	NA	5898.68	33.3207
ARRB2	P32121	6	PXD012254; PXD018830; PXD022872; PXD025705; PXD031419; PXD033060	4	49.171	3967.06	20179.2	NA	NA	NA	8000.43	NA	NA	NA	NA	NA
ARRDC1	Q8N5I2	3	PXD012254; PXD018830; PXD025705	3	NA	3603.74	34444.8	NA	NA	NA	3511.61	NA	NA	NA	NA	NA
ARSA	P15289	11	PXD001764; PXD002732; PXD004684; PXD012254; PXD018830; PXD025431; PXD025705; PXD032076; PXD033060; PXD039665; PXD001506	10	71.3952	7882.48	244483	215.468	485.066	NA	65649	1277.99	13055.4	NA	111881	182.393
ARSB	P15848	8	PXD001764; PXD002732; PXD012254; PXD018830; PXD022872; PXD025705; PXD033060; PXD039665	7	161.893	1155.82	19407.2	NA	296.675	NA	10364.1	NA	NA	NA	22786.5	33.2094
ARSD	P51689	3	PXD012254; PXD025705; PXD032076	3	NA	NA	20991.4	NA	NA	NA	8216.79	NA	3685.52	NA	NA	NA
ARSF	P54793	1	PXD039665	1	NA	NA	NA	NA	NA	NA	NA	NA	NA	NA	24455.6	NA
ARSG	Q96EG1	1	PXD039665	1	NA	NA	NA	NA	NA	NA	NA	NA	NA	NA	3290.02	NA
ARSL	P51690	3	PXD012254; PXD025705; PXD032076	3	NA	NA	30193.1	NA	NA	NA	40675.6	NA	4657.64	NA	NA	NA
ART3	Q13508	3	PXD022872; PXD034908; PXD019594	3	39.9061	NA	NA	NA	NA	18.4033	NA	NA	NA	95.6419	NA	NA
ARV1	Q9H2C2	1	PXD025705	1	NA	NA	NA	NA	NA	NA	2916.13	NA	NA	NA	NA	NA
ARVCF	O00192	6	PXD002732; PXD012254; PXD022872; PXD025705; PXD031419; PXD033060	4	12.2979	NA	3292.49	NA	NA	NA	2936.81	NA	NA	NA	NA	9.6805
AS3MT	Q9HBK9	1	PXD025705	1	NA	NA	NA	NA	NA	NA	25457.4	NA	NA	NA	NA	NA
ASAH1	Q13510	14	PXD001764; PXD002732; PXD004684; PXD012254; PXD018830; PXD022872; PXD025431; PXD025705; PXD031419; PXD032076; PXD033060; PXD039665; PXD001506; PXD019594	11	689.817	63053.5	329360	456.623	934.997	52.2257	45607	15981	66113	NA	1.12977e+06	1174.35
ASAH2	Q9NR71	1	PXD001506	1	NA	NA	NA	128.222	NA	NA	NA	NA	NA	NA	NA	NA
ASAP1	Q9ULH1	5	PXD022872; PXD025705; PXD031419; PXD032076; PXD033060	3	36.8632	NA	NA	NA	NA	NA	549.132	NA	946.42	NA	NA	NA
ASAP2	O43150	2	PXD022872; PXD031419	1	10.0641	NA	NA	NA	NA	NA	NA	NA	NA	NA	NA	NA
ASAP3	Q8TDY4	2	PXD022872; PXD025705	2	10.5098	NA	NA	NA	NA	NA	920.514	NA	NA	NA	NA	NA
ASB1	Q9Y576	3	PXD022872; PXD031419; PXD033060	1	58.8044	NA	NA	NA	NA	NA	NA	NA	NA	NA	NA	NA
ASB6	Q9NWX5	1	PXD033060	1	144.158	NA	NA	NA	NA	NA	NA	NA	NA	NA	NA	NA
ASB9	Q96DX5	1	PXD025705	1	NA	NA	NA	NA	NA	NA	26818.9	NA	NA	NA	NA	NA
ASCC1	Q8N9N2	3	PXD012254; PXD025431; PXD025705	3	NA	NA	2049.12	NA	NA	NA	3328.57	NA	NA	NA	1182.41	NA
ASCC2	Q9H1I8	6	PXD001764; PXD012254; PXD018830; PXD025431; PXD025705; PXD032076	6	NA	1685.93	23682.3	NA	212.889	NA	3635.67	NA	418.656	NA	1187.28	NA
ASCC3	Q8N3C0	8	PXD001764; PXD012254; PXD018830; PXD022872; PXD025431; PXD025705; PXD031419; PXD033060	6	13.2551	813.809	4818.9	NA	40.9882	NA	13940.9	NA	NA	NA	1010.55	NA
ASDURF	L0R819	1	PXD025705	1	NA	NA	NA	NA	NA	NA	13696.3	NA	NA	NA	NA	NA
ASF1A	Q9Y294	2	PXD025431; PXD025705	2	NA	NA	NA	NA	NA	NA	17289.6	NA	NA	NA	1965.32	NA
ASGR1	P07306	1	PXD025705	1	NA	NA	NA	NA	NA	NA	238792	NA	NA	NA	NA	NA
ASGR2	P07307	1	PXD025705	1	NA	NA	NA	NA	NA	NA	84793.9	NA	NA	NA	NA	NA
ASH2L	Q9UBL3	5	PXD012254; PXD018830; PXD025431; PXD025705; PXD033060	5	120.034	437.3	13406	NA	NA	NA	2920.49	NA	NA	NA	909.874	NA
ASIC1	P78348	3	PXD022872; PXD031419; PXD033060	1	8.23585	NA	NA	NA	NA	NA	NA	NA	NA	NA	NA	NA
ASL	P04424	12	PXD001764; PXD002732; PXD004684; PXD012254; PXD018830; PXD022872; PXD025705; PXD031419; PXD032076; PXD033060; PXD039665; PXD001506	10	91.4824	5364.8	230684	248.578	450.715	NA	776455	609.915	22755.1	NA	23004.5	200.618
ASMTL	O95671	10	PXD002732; PXD004684; PXD012254; PXD018830; PXD022872; PXD025431; PXD025705; PXD031419; PXD032076; PXD033060	8	35.7991	1748.53	28119.7	NA	NA	NA	41198.4	306.122	4040.49	NA	2217.58	35.3239
ASNS	P08243	7	PXD012254; PXD022872; PXD025431; PXD031419; PXD032076; PXD033060; PXD039665	4	38.6434	NA	15724.1	NA	NA	NA	NA	NA	19086	NA	20843.3	NA
ASPA	P45381	8	PXD001764; PXD012254; PXD018830; PXD022872; PXD025705; PXD031419; PXD033060; PXD034908	6	83.6521	11424.7	59577.4	NA	205.317	NA	5541.62	NA	NA	83.5091	NA	NA
ASPDH	A6ND91	1	PXD025705	1	NA	NA	NA	NA	NA	NA	283790	NA	NA	NA	NA	NA
ASPG	Q86U10	1	PXD025705	1	NA	NA	NA	NA	NA	NA	45839.5	NA	NA	NA	NA	NA
ASPH	Q12797	12	PXD001764; PXD002732; PXD004684; PXD012254; PXD018830; PXD022872; PXD025431; PXD025705; PXD031419; PXD032076; PXD033060; PXD001506	10	30.2503	40330.5	64588.6	73.726	258.349	NA	22847	279.415	2225.39	NA	2258.08	95.0779
ASPHD1	Q5U4P2	3	PXD022872; PXD031419; PXD033060	1	52.8523	NA	NA	NA	NA	NA	NA	NA	NA	NA	NA	NA
ASPHD2	Q6ICH7	1	PXD033060	1	178.998	NA	NA	NA	NA	NA	NA	NA	NA	NA	NA	NA
ASPM	Q8IZT6	1	PXD012254	1	NA	NA	13461.6	NA	NA	NA	NA	NA	NA	NA	NA	NA
ASPN	Q9BXN1	9	PXD001764; PXD002732; PXD004684; PXD012254; PXD018830; PXD025705; PXD032076; PXD034908; PXD019594	9	NA	163044	883927	NA	604.221	75.7327	16972.2	4646.69	87350.4	265.292	NA	622.163
ASPRV1	Q53RT3	2	PXD025431; PXD039665	1	NA	NA	NA	NA	NA	NA	NA	NA	NA	NA	234003	NA
ASPSCR1	Q9BZE9	10	PXD001764; PXD002732; PXD012254; PXD018830; PXD022872; PXD025431; PXD025705; PXD031419; PXD032076; PXD033060	8	26.3467	3984.06	43216	NA	190.719	NA	8986.62	NA	18032.1	NA	4400.51	15.5474
ASRGL1	Q7L266	5	PXD012254; PXD022872; PXD031419; PXD032076; PXD033060	3	296.775	NA	59420	NA	NA	NA	NA	NA	25431.9	NA	NA	NA
ASS1	P00966	12	PXD002732; PXD004684; PXD012254; PXD018830; PXD022872; PXD025431; PXD025705; PXD031419; PXD032076; PXD033060; PXD039665; PXD001506	9	89.2751	69798.5	162845	272.002	NA	NA	6.00442e+06	775.325	4307.4	NA	61715.7	184.212
ASTN1	O14525	3	PXD022872; PXD031419; PXD033060	1	22.963	NA	NA	NA	NA	NA	NA	NA	NA	NA	NA	NA
ASTN2	O75129	2	PXD022872; PXD031419	1	13.3257	NA	NA	NA	NA	NA	NA	NA	NA	NA	NA	NA
ATAD1	Q8NBU5	9	PXD012254; PXD018830; PXD022872; PXD025431; PXD025705; PXD031419; PXD033060; PXD034908; PXD019594	7	127.016	4838.84	27242.5	NA	NA	69.7393	27728.2	NA	NA	109.242	3635.55	NA
ATAD3A	Q9NVI7	12	PXD001764; PXD002732; PXD004684; PXD012254; PXD018830; PXD022872; PXD025431; PXD025705; PXD031419; PXD032076; PXD033060; PXD034908	10	110.373	3140.93	49436.3	NA	317.888	NA	14680.8	360.354	1229.88	116.867	5528.87	44.8612
ATAD3B	Q5T9A4	6	PXD012254; PXD022872; PXD025431; PXD025705; PXD031419; PXD033060	4	45.7934	NA	6993.13	NA	NA	NA	4468	NA	NA	NA	1750.26	NA
ATAD5	Q96QE3	1	PXD033060	1	14.1085	NA	NA	NA	NA	NA	NA	NA	NA	NA	NA	NA
ATAT1	Q5SQI0	3	PXD022872; PXD031419; PXD033060	1	61.758	NA	NA	NA	NA	NA	NA	NA	NA	NA	NA	NA
ATCAY	Q86WG3	3	PXD022872; PXD031419; PXD033060	1	249.177	NA	NA	NA	NA	NA	NA	NA	NA	NA	NA	NA
ATE1	O95260	5	PXD012254; PXD022872; PXD025705; PXD031419; PXD033060	3	41.1735	NA	7332.72	NA	NA	NA	5105.03	NA	NA	NA	NA	NA
ATF2	P15336	1	PXD025705	1	NA	NA	NA	NA	NA	NA	998204	NA	NA	NA	NA	NA
ATF7IP	Q6VMQ6	2	PXD001764; PXD012254	2	NA	NA	5169.16	NA	43.9558	NA	NA	NA	NA	NA	NA	NA
ATG101	Q9BSB4	2	PXD022872; PXD031419	1	83.312	NA	NA	NA	NA	NA	NA	NA	NA	NA	NA	NA
ATG12	O94817	1	PXD025705	1	NA	NA	NA	NA	NA	NA	5194.97	NA	NA	NA	NA	NA
ATG13	O75143	4	PXD022872; PXD025705; PXD031419; PXD033060	2	27.6071	NA	NA	NA	NA	NA	197576	NA	NA	NA	NA	NA
ATG16L1	Q676U5	6	PXD012254; PXD022872; PXD025431; PXD025705; PXD031419; PXD033060	4	28.573	NA	7693.07	NA	NA	NA	2235.61	NA	NA	NA	529.37	NA
ATG2A	Q2TAZ0	5	PXD022872; PXD025431; PXD025705; PXD031419; PXD033060	3	19.1736	NA	NA	NA	NA	NA	1181.48	NA	NA	NA	133.009	NA
ATG2B	Q96BY7	4	PXD022872; PXD025431; PXD031419; PXD033060	2	24.2283	NA	NA	NA	NA	NA	NA	NA	NA	NA	1278.81	NA
ATG3	Q9NT62	12	PXD001764; PXD002732; PXD004684; PXD012254; PXD018830; PXD022872; PXD025431; PXD025705; PXD031419; PXD032076; PXD033060; PXD001506	10	67.8565	8439.23	80831	185.879	323.471	NA	24562.3	821.552	8280	NA	15518	81.2458
ATG4A	Q8WYN0	1	PXD025705	1	NA	NA	NA	NA	NA	NA	5410.78	NA	NA	NA	NA	NA
ATG4B	Q9Y4P1	6	PXD022872; PXD025431; PXD025705; PXD031419; PXD032076; PXD033060	4	103.806	NA	NA	NA	NA	NA	7898	NA	15438.3	NA	3308.56	NA
ATG4C	Q96DT6	2	PXD022872; PXD031419	1	10.7209	NA	NA	NA	NA	NA	NA	NA	NA	NA	NA	NA
ATG5	Q9H1Y0	6	PXD012254; PXD018830; PXD022872; PXD025705; PXD031419; PXD033060	4	65.9593	2635.92	27194.9	NA	NA	NA	9110.73	NA	NA	NA	NA	NA
ATG7	O95352	10	PXD002732; PXD004684; PXD012254; PXD018830; PXD022872; PXD025431; PXD025705; PXD031419; PXD032076; PXD033060	8	74.7027	3518.74	17054.4	NA	NA	NA	9364.03	1256.53	5262.43	NA	5745.82	28.4271
ATG9A	Q7Z3C6	7	PXD012254; PXD018830; PXD022872; PXD025431; PXD025705; PXD031419; PXD033060	5	47.8094	756.029	18639	NA	NA	NA	1556.68	NA	NA	NA	229.113	NA
ATG9B	Q674R7	1	PXD039665	1	NA	NA	NA	NA	NA	NA	NA	NA	NA	NA	31612	NA
ATIC	P31939	15	PXD001764; PXD002732; PXD004684; PXD012254; PXD018830; PXD022872; PXD025431; PXD025705; PXD031419; PXD032076; PXD033060; PXD034908; PXD039665; PXD001506; PXD019594	12	152.127	24942.5	310548	342.645	1369.24	62.2303	42304.5	1310.44	26217.2	170.906	13965.8	135.75
ATL1	Q8WXF7	5	PXD018830; PXD022872; PXD025431; PXD031419; PXD033060	3	534.581	3242.89	NA	NA	NA	NA	NA	NA	NA	NA	613.235	NA
ATL2	Q8NHH9	10	PXD002732; PXD012254; PXD018830; PXD022872; PXD025431; PXD025705; PXD031419; PXD032076; PXD033060; PXD034908	8	30.1468	7961.4	12850.5	NA	NA	NA	16539.1	NA	1186.85	58.3803	3672.09	23.8651
ATL3	Q6DD88	13	PXD001764; PXD002732; PXD004684; PXD012254; PXD018830; PXD022872; PXD025431; PXD025705; PXD031419; PXD032076; PXD033060; PXD039665; PXD001506	10	35.7064	15020.1	90349.6	159.779	963.178	NA	23885.7	717.451	9568.23	NA	21951.4	145.702
ATM	Q13315	3	PXD012254; PXD018830; PXD025705	3	NA	244.487	2188.34	NA	NA	NA	391.946	NA	NA	NA	NA	NA
ATOX1	O00244	7	PXD002732; PXD004684; PXD022872; PXD025431; PXD025705; PXD031419; PXD034908	6	143.093	NA	NA	NA	NA	NA	413666	2879.43	NA	189.251	95384.5	623.951
ATP10B	O94823	1	PXD012254	1	NA	NA	12511.9	NA	NA	NA	NA	NA	NA	NA	NA	NA
ATP11A	P98196	3	PXD012254; PXD022872; PXD031419	2	20.4319	NA	2965.92	NA	NA	NA	NA	NA	NA	NA	NA	NA
ATP11B	Q9Y2G3	1	PXD025431	1	NA	NA	NA	NA	NA	NA	NA	NA	NA	NA	499.273	NA
ATP11C	Q8NB49	1	PXD025705	1	NA	NA	NA	NA	NA	NA	4971.1	NA	NA	NA	NA	NA
ATP12A	P54707	3	PXD022872; PXD025705; PXD031419	2	23.6138	NA	NA	NA	NA	NA	3972.07	NA	NA	NA	NA	NA
ATP13A1	Q9HD20	12	PXD001764; PXD002732; PXD004684; PXD012254; PXD018830; PXD022872; PXD025431; PXD025705; PXD031419; PXD032076; PXD033060; PXD001506	10	31.379	3193.37	16677	79.838	125.311	NA	8031.2	318.106	5615.5	NA	1522.61	39.6134
ATP13A2	Q9NQ11	3	PXD022872; PXD031419; PXD033060	1	27.9655	NA	NA	NA	NA	NA	NA	NA	NA	NA	NA	NA
ATP13A3	Q9H7F0	1	PXD025705	1	NA	NA	NA	NA	NA	NA	1564.56	NA	NA	NA	NA	NA
ATP1A1	P05023	14	PXD001764; PXD002732; PXD004684; PXD012254; PXD018830; PXD022872; PXD025431; PXD025705; PXD031419; PXD032076; PXD033060; PXD034908; PXD001506; PXD019594	12	2528.5	12470.5	576844	1338.68	1993.22	16.3921	46616.2	1967.93	48065.9	27.7817	46038.1	703.69
ATP1A2	P50993	7	PXD001764; PXD012254; PXD022872; PXD031419; PXD033060; PXD034908; PXD019594	5	1304.14	NA	16497	NA	188.636	27.9397	NA	NA	NA	156.678	NA	NA
ATP1A3	P13637	5	PXD012254; PXD022872; PXD031419; PXD033060; PXD019594	3	1624.91	NA	13829.8	NA	NA	10.949	NA	NA	NA	NA	NA	NA
ATP1B1	P05026	14	PXD001764; PXD002732; PXD004684; PXD012254; PXD018830; PXD022872; PXD025431; PXD025705; PXD031419; PXD032076; PXD033060; PXD034908; PXD001506; PXD019594	12	3432.61	6188.27	1.5318e+06	3531.12	1137.89	151.1	229136	1355.81	15585.6	431.429	1206.12	620.721
ATP1B2	P14415	3	PXD022872; PXD031419; PXD033060	1	285.329	NA	NA	NA	NA	NA	NA	NA	NA	NA	NA	NA
ATP1B3	P54709	10	PXD001764; PXD002732; PXD004684; PXD012254; PXD018830; PXD022872; PXD025431; PXD031419; PXD033060; PXD001506	8	157.809	36453.8	240044	1074.55	1530.84	NA	NA	1988.39	NA	NA	84862.1	161.864
ATP2A1	O14983	2	PXD034908; PXD039665	2	NA	NA	NA	NA	NA	NA	NA	NA	NA	5052.81	17908.9	NA
ATP2A2	P16615	15	PXD001764; PXD002732; PXD004684; PXD012254; PXD018830; PXD022872; PXD025431; PXD025705; PXD031419; PXD032076; PXD033060; PXD034908; PXD039665; PXD001506; PXD019594	12	481.351	5035.34	130633	159.232	1205.83	625.146	74328.9	731.583	8641.33	3744.16	7283.37	75.4981
ATP2A3	Q93084	7	PXD001764; PXD002732; PXD004684; PXD012254; PXD018830; PXD032076; PXD001506	7	NA	1261.75	63503.9	118.841	227.865	NA	NA	635.658	12249	NA	NA	23.5463
ATP2B1	P20020	11	PXD001764; PXD002732; PXD012254; PXD018830; PXD022872; PXD025431; PXD025705; PXD031419; PXD032076; PXD033060; PXD001506	9	331.001	766.149	191459	96.1813	297.392	NA	2031.76	NA	1546.91	NA	1607.33	17.131
ATP2B2	Q01814	4	PXD022872; PXD025705; PXD031419; PXD033060	2	215.301	NA	NA	NA	NA	NA	1653.36	NA	NA	NA	NA	NA
ATP2B3	Q16720	3	PXD022872; PXD031419; PXD033060	1	165.793	NA	NA	NA	NA	NA	NA	NA	NA	NA	NA	NA
ATP2B4	P23634	11	PXD001764; PXD002732; PXD004684; PXD012254; PXD018830; PXD022872; PXD025431; PXD025705; PXD031419; PXD032076; PXD033060	9	364.012	6370.04	21658.9	NA	240.888	NA	2329.57	418.896	1939.66	NA	7237.5	25.3338
ATP2C1	P98194	8	PXD004684; PXD012254; PXD018830; PXD022872; PXD025431; PXD025705; PXD031419; PXD033060	6	21.8672	901.213	12144	NA	NA	NA	1145.27	211.474	NA	NA	945.596	NA
ATP2C2	O75185	1	PXD012254	1	NA	NA	5767.67	NA	NA	NA	NA	NA	NA	NA	NA	NA
ATP4A	P20648	4	PXD002732; PXD012254; PXD022872; PXD031419	3	80.6716	NA	65393.8	NA	NA	NA	NA	NA	NA	NA	NA	25.3843
ATP5F1A	P25705	15	PXD001764; PXD002732; PXD004684; PXD012254; PXD018830; PXD022872; PXD025431; PXD025705; PXD031419; PXD032076; PXD033060; PXD034908; PXD039665; PXD001506; PXD019594	12	4593.04	158510	7.35881e+06	2783.28	14021.2	8349.25	930546	24603.3	417803	7990.97	171745	2935.72
ATP5F1B	P06576	15	PXD001764; PXD002732; PXD004684; PXD012254; PXD018830; PXD022872; PXD025431; PXD025705; PXD031419; PXD032076; PXD033060; PXD034908; PXD039665; PXD001506; PXD019594	12	3368.38	165632	6594120	3645.02	16060.3	9272.78	1329104	17825	244998	9917.38	346572	3350.58
ATP5F1C	P36542	14	PXD001764; PXD002732; PXD004684; PXD012254; PXD018830; PXD022872; PXD025431; PXD025705; PXD031419; PXD032076; PXD033060; PXD034908; PXD001506; PXD019594	12	833.982	43054.1	738395	795.994	2927.9	1411.88	484249	4078.79	19393.8	2411.61	82550.8	307.821
ATP5F1D	P30049	13	PXD002732; PXD004684; PXD012254; PXD018830; PXD022872; PXD025431; PXD025705; PXD031419; PXD032076; PXD033060; PXD034908; PXD001506; PXD019594	11	6692.64	73757.8	675992	3818.32	NA	665.808	1.81604e+06	6507.85	182441	10792.5	119900	881.3
ATP5IF1	Q9UII2	6	PXD004684; PXD012254; PXD025431; PXD025705; PXD032076; PXD034908	6	NA	NA	432272	NA	NA	NA	175672	1342.5	6001.36	54.1368	17029.8	NA
ATP5ME	P56385	15	PXD001764; PXD002732; PXD004684; PXD012254; PXD018830; PXD022872; PXD025431; PXD025705; PXD031419; PXD032076; PXD033060; PXD034908; PXD039665; PXD001506; PXD019594	12	7595	75593.6	2.12172e+06	3922.28	10986.4	4639.98	1.33346e+06	5136.28	91555	3533.24	113022	1401.15
ATP5MF	P56134	12	PXD002732; PXD004684; PXD012254; PXD018830; PXD022872; PXD025431; PXD025705; PXD031419; PXD033060; PXD034908; PXD001506; PXD019594	10	2170.29	101835	346009	5679.81	NA	1073.78	765088	33374.6	NA	8731.56	168283	1086.16
ATP5MG	O75964	14	PXD001764; PXD002732; PXD004684; PXD012254; PXD018830; PXD022872; PXD025431; PXD025705; PXD031419; PXD032076; PXD033060; PXD034908; PXD001506; PXD019594	12	1507.89	350958	2.60738e+06	12278.7	29848.2	5164.07	2974350	14621.4	35501.4	5826.81	250173	3019.79
ATP5MJ	P56378	7	PXD002732; PXD012254; PXD018830; PXD025431; PXD025705; PXD034908; PXD001506	7	NA	38676	194233	3563.86	NA	NA	643924	NA	NA	5958.71	89161.2	1103.02
ATP5MK	Q96IX5	12	PXD001764; PXD002732; PXD004684; PXD012254; PXD018830; PXD022872; PXD025431; PXD025705; PXD031419; PXD033060; PXD034908; PXD019594	10	1022.18	44463.7	417287	NA	876.932	237.748	637959	3431.87	NA	2189.69	37509.5	1201.12
ATP5PB	P24539	13	PXD002732; PXD004684; PXD012254; PXD018830; PXD022872; PXD025431; PXD025705; PXD031419; PXD032076; PXD033060; PXD034908; PXD001506; PXD019594	11	515.694	24237.8	474859	1376.98	NA	451.6	290458	1279.15	20182.2	1886.03	77963.1	265.188
ATP5PD	O75947	15	PXD001764; PXD002732; PXD004684; PXD012254; PXD018830; PXD022872; PXD025431; PXD025705; PXD031419; PXD032076; PXD033060; PXD034908; PXD039665; PXD001506; PXD019594	12	648.917	74665.8	1.20726e+06	1260.28	5367.96	1606.2	600692	14475.5	25627.8	4894.46	114907	754.396
ATP5PF	P18859	14	PXD001764; PXD002732; PXD004684; PXD012254; PXD018830; PXD022872; PXD025431; PXD025705; PXD031419; PXD032076; PXD033060; PXD034908; PXD001506; PXD019594	12	1289.78	7037.61	83851.7	2517.47	1161.44	212.696	845878	2088.46	112256	3147.03	30463.2	208.955
ATP5PO	P48047	15	PXD001764; PXD002732; PXD004684; PXD012254; PXD018830; PXD022872; PXD025431; PXD025705; PXD031419; PXD032076; PXD033060; PXD034908; PXD039665; PXD001506; PXD019594	12	795.91	89533.3	1.51819e+06	1155.74	5971.57	2779.95	542447	8600.57	213599	3248.83	108247	1083.77
ATP6AP1	Q15904	6	PXD018830; PXD022872; PXD025431; PXD031419; PXD033060; PXD039665	3	1161.1	1753.88	NA	NA	NA	NA	NA	NA	NA	NA	50675.2	NA
ATP6AP2	O75787	6	PXD012254; PXD022872; PXD025431; PXD031419; PXD033060; PXD039665	3	340.731	NA	25510.8	NA	NA	NA	NA	NA	NA	NA	81604.4	NA
ATP6V0A1	Q93050	13	PXD001764; PXD002732; PXD004684; PXD012254; PXD018830; PXD022872; PXD025431; PXD025705; PXD031419; PXD032076; PXD033060; PXD039665; PXD019594	10	1024.65	2749.52	46127.3	NA	377.81	7.16969	9690.09	321.332	5924.67	NA	8618.68	59.273
ATP6V0A2	Q9Y487	1	PXD012254	1	NA	NA	3525.8	NA	NA	NA	NA	NA	NA	NA	NA	NA
ATP6V0D1	P61421	12	PXD001764; PXD002732; PXD004684; PXD012254; PXD018830; PXD022872; PXD025431; PXD025705; PXD031419; PXD032076; PXD033060; PXD039665	9	2181.95	18012.2	197649	NA	790.379	NA	20833.3	705.506	7329.85	NA	14267.3	151.548
ATP6V0D2	Q8N8Y2	2	PXD022872; PXD033060	1	143.906	NA	NA	NA	NA	NA	NA	NA	NA	NA	NA	NA
ATP6V1A	P38606	14	PXD001764; PXD002732; PXD004684; PXD012254; PXD018830; PXD022872; PXD025431; PXD025705; PXD031419; PXD032076; PXD033060; PXD034908; PXD039665; PXD001506	11	1009.74	32170.3	128894	380.449	1413.01	NA	35592.6	3253.74	33947.7	40.8945	29164.6	139.466
ATP6V1B1	P15313	1	PXD018830	1	NA	10707.1	NA	NA	NA	NA	NA	NA	NA	NA	NA	NA
ATP6V1B2	P21281	14	PXD001764; PXD002732; PXD004684; PXD012254; PXD018830; PXD022872; PXD025431; PXD025705; PXD031419; PXD032076; PXD033060; PXD039665; PXD001506; PXD019594	11	1081.82	6660.43	176186	297.736	826.498	13.2462	36663.2	2841.34	17108.2	NA	26296.2	109.968
ATP6V1C1	P21283	10	PXD002732; PXD004684; PXD012254; PXD018830; PXD022872; PXD025431; PXD025705; PXD031419; PXD033060; PXD001506	8	474.255	6478.26	37536	218.892	NA	NA	17163	520.172	NA	NA	4755.3	72.4852
ATP6V1C2	Q8NEY4	2	PXD025431; PXD039665	1	NA	NA	NA	NA	NA	NA	NA	NA	NA	NA	3337.11	NA
ATP6V1D	Q9Y5K8	10	PXD001764; PXD004684; PXD012254; PXD018830; PXD022872; PXD025431; PXD025705; PXD031419; PXD032076; PXD033060	8	1348.05	11645.8	24826.6	NA	215.021	NA	10779	464.181	4936.21	NA	7149.3	NA
ATP6V1E1	P36543	14	PXD001764; PXD002732; PXD004684; PXD012254; PXD018830; PXD022872; PXD025431; PXD025705; PXD031419; PXD032076; PXD033060; PXD039665; PXD001506; PXD019594	11	2907.05	13961.6	94458.2	274.975	1446.74	14.1112	35224.5	3205.84	41699.2	NA	28076.1	154.704
ATP6V1F	Q16864	6	PXD018830; PXD022872; PXD025431; PXD025705; PXD031419; PXD033060	4	4029.51	6447.35	NA	NA	NA	NA	57439.4	NA	NA	NA	30396.7	NA
ATP6V1G1	O75348	13	PXD001764; PXD002732; PXD004684; PXD012254; PXD018830; PXD022872; PXD025431; PXD025705; PXD031419; PXD032076; PXD033060; PXD039665; PXD001506	10	574.626	23689.3	168096	410.895	746.083	NA	45043	7003.57	39582	NA	38900	135.68
ATP6V1G2	O95670	3	PXD022872; PXD031419; PXD033060	1	500.97	NA	NA	NA	NA	NA	NA	NA	NA	NA	NA	NA
ATP6V1H	Q9UI12	13	PXD001764; PXD002732; PXD004684; PXD012254; PXD018830; PXD022872; PXD025431; PXD025705; PXD031419; PXD032076; PXD033060; PXD039665; PXD001506	10	678.463	10078.4	69279.8	94.8298	681.447	NA	11518	705.056	11149	NA	8535.96	48.4265
ATP7A	Q04656	2	PXD025431; PXD039665	1	NA	NA	NA	NA	NA	NA	NA	NA	NA	NA	481.876	NA
ATP7B	P35670	1	PXD025705	1	NA	NA	NA	NA	NA	NA	2484.82	NA	NA	NA	NA	NA
ATP8A1	Q9Y2Q0	4	PXD012254; PXD022872; PXD031419; PXD033060	2	197.595	NA	6206	NA	NA	NA	NA	NA	NA	NA	NA	NA
ATP8A2	Q9NTI2	3	PXD022872; PXD031419; PXD033060	1	29.0856	NA	NA	NA	NA	NA	NA	NA	NA	NA	NA	NA
ATP8B1	O43520	2	PXD012254; PXD032076	2	NA	NA	15957.9	NA	NA	NA	NA	NA	2215.49	NA	NA	NA
ATP9A	O75110	5	PXD012254; PXD018830; PXD022872; PXD031419; PXD033060	3	134.094	878.945	12218.4	NA	NA	NA	NA	NA	NA	NA	NA	NA
ATPAF1	Q5TC12	6	PXD012254; PXD022872; PXD025705; PXD031419; PXD033060; PXD034908	4	155.215	NA	24240.9	NA	NA	NA	12916.9	NA	NA	79.8387	NA	NA
ATPAF2	Q8N5M1	6	PXD012254; PXD018830; PXD022872; PXD025705; PXD031419; PXD033060	4	49.6985	2051.08	11688.2	NA	NA	NA	18712.4	NA	NA	NA	NA	NA
ATRN	O75882	9	PXD002732; PXD004684; PXD012254; PXD018830; PXD022872; PXD025705; PXD031419; PXD033060; PXD039665	7	15.1743	4220.69	11157.3	NA	NA	NA	7051.87	393.384	NA	NA	6028.52	61.4158
ATRNL1	Q5VV63	2	PXD022872; PXD031419	1	23.089	NA	NA	NA	NA	NA	NA	NA	NA	NA	NA	NA
ATRX	P46100	3	PXD012254; PXD025705; PXD033060	3	18.4934	NA	571.434	NA	NA	NA	200.774	NA	NA	NA	NA	NA
ATXN10	Q9UBB4	10	PXD001764; PXD002732; PXD004684; PXD012254; PXD018830; PXD022872; PXD025431; PXD025705; PXD031419; PXD033060	8	107.728	1470.85	43904.6	NA	243.85	NA	11950.2	1667.1	NA	NA	2144.06	42.1938
ATXN1L	P0C7T5	1	PXD033060	1	46.9132	NA	NA	NA	NA	NA	NA	NA	NA	NA	NA	NA
ATXN2	Q99700	6	PXD012254; PXD022872; PXD025705; PXD031419; PXD032076; PXD033060	4	48.8773	NA	6213.35	NA	NA	NA	3291.58	NA	1625.79	NA	NA	NA
ATXN2L	Q8WWM7	10	PXD001764; PXD004684; PXD012254; PXD018830; PXD022872; PXD025431; PXD025705; PXD031419; PXD032076; PXD033060	8	36.7426	3782.85	29338.2	NA	195.871	NA	7046.12	133.334	15589.4	NA	2720.01	NA
ATXN3	P54252	5	PXD012254; PXD022872; PXD025431; PXD025705; PXD031419	4	58.884	NA	37791.7	NA	NA	NA	5863	NA	NA	NA	9794.69	NA
ATXN7L3B	Q96GX2	1	PXD025705	1	NA	NA	NA	NA	NA	NA	61064.5	NA	NA	NA	NA	NA
AUH	Q13825	9	PXD002732; PXD012254; PXD018830; PXD022872; PXD025705; PXD031419; PXD032076; PXD033060; PXD019594	7	786.585	9295	94213	NA	NA	92.4326	52050.9	NA	9183.5	NA	NA	203.75
AUP1	Q9Y679	7	PXD001764; PXD012254; PXD018830; PXD025431; PXD025705; PXD032076; PXD033060	7	178.119	1998.96	69265.7	NA	321.352	NA	23608.5	NA	636.969	NA	5381.24	NA
AVEN	Q9NQS1	2	PXD012254; PXD025705	2	NA	NA	12987	NA	NA	NA	4965.72	NA	NA	NA	NA	NA
AVIL	O75366	1	PXD012254	1	NA	NA	6151.99	NA	NA	NA	NA	NA	NA	NA	NA	NA
AVL9	Q8NBF6	6	PXD012254; PXD022872; PXD025705; PXD031419; PXD032076; PXD033060	4	79.9163	NA	83002.5	NA	NA	NA	3001.12	NA	4077.61	NA	NA	NA
AXL	P30530	3	PXD022872; PXD031419; PXD032076	2	5.72712	NA	NA	NA	NA	NA	NA	NA	2756.12	NA	NA	NA
AZGP1	P25311	15	PXD001764; PXD002732; PXD004684; PXD012254; PXD018830; PXD022872; PXD025431; PXD025705; PXD031419; PXD032076; PXD033060; PXD034908; PXD039665; PXD001506; PXD019594	12	49.0224	195900	318368	567.534	227.119	82.3312	101630	5819.21	73381.5	65.5985	1.45014e+07	291.751
AZU1	P20160	3	PXD004684; PXD012254; PXD025705	3	NA	NA	66469.6	NA	NA	NA	26141	25460.4	NA	NA	NA	NA
B2M	P61769	6	PXD004684; PXD025431; PXD025705; PXD032076; PXD039665; PXD001506	5	NA	NA	NA	521.056	NA	NA	313606	13583	45361.3	NA	109947	NA
B3GALNT1	O75752	1	PXD033060	1	104.808	NA	NA	NA	NA	NA	NA	NA	NA	NA	NA	NA
B3GALT5	Q9Y2C3	1	PXD012254	1	NA	NA	26471.2	NA	NA	NA	NA	NA	NA	NA	NA	NA
B3GALT6	Q96L58	1	PXD025705	1	NA	NA	NA	NA	NA	NA	1827.63	NA	NA	NA	NA	NA
B3GAT3	O94766	6	PXD012254; PXD018830; PXD022872; PXD025705; PXD031419; PXD033060	4	54.7825	2569.43	11859.2	NA	NA	NA	5852	NA	NA	NA	NA	NA
B3GLCT	Q6Y288	4	PXD022872; PXD025705; PXD031419; PXD033060	2	17.9993	NA	NA	NA	NA	NA	2575.44	NA	NA	NA	NA	NA
B3GNT2	Q9NY97	1	PXD039665	1	NA	NA	NA	NA	NA	NA	NA	NA	NA	NA	3004.9	NA
B3GNT3	Q9Y2A9	1	PXD012254	1	NA	NA	34061.4	NA	NA	NA	NA	NA	NA	NA	NA	NA
B3GNT6	Q6ZMB0	1	PXD012254	1	NA	NA	45404	NA	NA	NA	NA	NA	NA	NA	NA	NA
B3GNT7	Q8NFL0	1	PXD012254	1	NA	NA	87249.8	NA	NA	NA	NA	NA	NA	NA	NA	NA
B3GNT8	Q7Z7M8	1	PXD012254	1	NA	NA	14555.2	NA	NA	NA	NA	NA	NA	NA	NA	NA
B4GALNT1	Q00973	1	PXD033060	1	128.998	NA	NA	NA	NA	NA	NA	NA	NA	NA	NA	NA
B4GALNT2	Q8NHY0	1	PXD012254	1	NA	NA	35478.5	NA	NA	NA	NA	NA	NA	NA	NA	NA
B4GALT1	P15291	4	PXD002732; PXD012254; PXD025705; PXD039665	4	NA	NA	62717.2	NA	NA	NA	5506	NA	NA	NA	56415.3	256.714
B4GALT4	O60513	1	PXD012254	1	NA	NA	23796	NA	NA	NA	NA	NA	NA	NA	NA	NA
B4GALT7	Q9UBV7	1	PXD033060	1	20.9859	NA	NA	NA	NA	NA	NA	NA	NA	NA	NA	NA
B4GAT1	O43505	6	PXD002732; PXD022872; PXD031419; PXD032076; PXD033060; PXD039665	4	140.325	NA	NA	NA	NA	NA	NA	NA	3557.43	NA	11824.9	4427.43
BAALC	Q8WXS3	1	PXD022872	1	184.964	NA	NA	NA	NA	NA	NA	NA	NA	NA	NA	NA
BAAT	Q14032	1	PXD025705	1	NA	NA	NA	NA	NA	NA	383352	NA	NA	NA	NA	NA
BABAM1	Q9NWV8	10	PXD001764; PXD002732; PXD004684; PXD012254; PXD018830; PXD022872; PXD025431; PXD025705; PXD031419; PXD033060	8	133.563	2831.02	42663.7	NA	192.229	NA	24800.9	749.646	NA	NA	5212.73	55.5554
BABAM2	Q9NXR7	8	PXD002732; PXD012254; PXD018830; PXD022872; PXD025431; PXD025705; PXD031419; PXD033060	6	115.248	6675.94	92305.3	NA	NA	NA	20547.7	NA	NA	NA	3330.32	79.8979
BACE1	P56817	2	PXD022872; PXD031419	1	32.3573	NA	NA	NA	NA	NA	NA	NA	NA	NA	NA	NA
BACH1	O14867	1	PXD025705	1	NA	NA	NA	NA	NA	NA	1152.25	NA	NA	NA	NA	NA
BAD	Q92934	2	PXD025705; PXD032076	2	NA	NA	NA	NA	NA	NA	42616.4	NA	11380.8	NA	NA	NA
BAG1	Q99933	4	PXD002732; PXD025431; PXD025705; PXD033060	4	233.79	NA	NA	NA	NA	NA	6716.25	NA	NA	NA	3735.73	38.4991
BAG2	O95816	8	PXD002732; PXD004684; PXD012254; PXD018830; PXD022872; PXD025705; PXD031419; PXD019594	7	137.583	7487.52	45637.1	NA	NA	40.8413	30271.1	767.158	NA	NA	NA	157.148
BAG3	O95817	14	PXD001764; PXD002732; PXD004684; PXD012254; PXD018830; PXD022872; PXD025431; PXD025705; PXD031419; PXD032076; PXD033060; PXD034908; PXD039665; PXD019594	11	102.902	5971.78	43765.3	NA	2342.39	49.5792	4272.59	1386.62	11236.3	345.649	13174.9	40.1482
BAG4	O95429	2	PXD012254; PXD025705	2	NA	NA	14859.7	NA	NA	NA	3823.18	NA	NA	NA	NA	NA
BAG5	Q9UL15	8	PXD001764; PXD002732; PXD012254; PXD022872; PXD025431; PXD025705; PXD031419; PXD033060	6	29.3977	NA	18045.9	NA	336.645	NA	3026.23	NA	NA	NA	3625.62	12.0608
BAG6	P46379	14	PXD001764; PXD002732; PXD004684; PXD012254; PXD018830; PXD022872; PXD025431; PXD025705; PXD031419; PXD032076; PXD033060; PXD039665; PXD001506; PXD019594	11	218.188	5916.46	49223	68.2876	330.2	18.5418	11204	351.916	6534.04	NA	4883.99	86.3527
BAHCC1	Q9P281	1	PXD025705	1	NA	NA	NA	NA	NA	NA	2777.55	NA	NA	NA	NA	NA
BAIAP2	Q9UQB8	11	PXD001764; PXD004684; PXD012254; PXD018830; PXD022872; PXD025431; PXD025705; PXD031419; PXD032076; PXD033060; PXD039665	8	136.636	10332.9	4336.49	NA	375.901	NA	19917.2	180.244	12379	NA	13551.7	NA
BAIAP2L1	Q9UHR4	4	PXD012254; PXD025431; PXD025705; PXD032076	4	NA	NA	38010	NA	NA	NA	3542.57	NA	4064.69	NA	1777.88	NA
BAIAP2L2	Q6UXY1	1	PXD012254	1	NA	NA	23457.5	NA	NA	NA	NA	NA	NA	NA	NA	NA
BAIAP3	O94812	3	PXD022872; PXD031419; PXD033060	1	8.27175	NA	NA	NA	NA	NA	NA	NA	NA	NA	NA	NA
BAK1	Q16611	1	PXD012254	1	NA	NA	159206	NA	NA	NA	NA	NA	NA	NA	NA	NA
BANF1	O75531	9	PXD002732; PXD004684; PXD018830; PXD025431; PXD025705; PXD034908; PXD039665; PXD001506; PXD019594	8	NA	106312	NA	2631.41	NA	52.8634	308753	12018.6	NA	523.066	289672	705.191
BAP1	Q92560	1	PXD012254	1	NA	NA	86467.1	NA	NA	NA	NA	NA	NA	NA	NA	NA
BAP18	Q8IXM2	8	PXD001764; PXD002732; PXD004684; PXD012254; PXD018830; PXD025431; PXD025705; PXD032076	8	NA	24963.1	78464.5	NA	839.423	NA	52373.2	6477.64	14090	NA	17942.1	205.747
BASP1	P80723	12	PXD001764; PXD002732; PXD004684; PXD012254; PXD018830; PXD022872; PXD025431; PXD025705; PXD031419; PXD032076; PXD033060; PXD001506	10	1579.67	12964.8	97569	328.395	2398.67	NA	106160	2521.13	63846.7	NA	11579.2	170.129
BAX	Q07812	12	PXD001764; PXD002732; PXD004684; PXD012254; PXD018830; PXD022872; PXD025431; PXD025705; PXD031419; PXD032076; PXD033060; PXD001506	10	389.489	25937.8	558157	706.517	833.519	NA	92348.1	9204.57	61854.3	NA	26482.7	229.978
BAZ1A	Q9NRL2	2	PXD025431; PXD025705	2	NA	NA	NA	NA	NA	NA	98497.3	NA	NA	NA	143.486	NA
BAZ1B	Q9UIG0	9	PXD002732; PXD012254; PXD018830; PXD022872; PXD025431; PXD025705; PXD031419; PXD032076; PXD033060	7	23.7112	717.184	5864.83	NA	NA	NA	2183.13	NA	911.648	NA	339.569	4.13444
BAZ2A	Q9UIF9	2	PXD012254; PXD025705	2	NA	NA	2414.25	NA	NA	NA	39196.1	NA	NA	NA	NA	NA
BBOX1	O75936	6	PXD022872; PXD025431; PXD025705; PXD031419; PXD033060; PXD039665	3	85.1251	NA	NA	NA	NA	NA	74780.2	NA	NA	NA	25107.3	NA
BBS1	Q8NFJ9	3	PXD022872; PXD031419; PXD033060	1	25.1754	NA	NA	NA	NA	NA	NA	NA	NA	NA	NA	NA
BBS2	Q9BXC9	2	PXD022872; PXD031419	1	13.9755	NA	NA	NA	NA	NA	NA	NA	NA	NA	NA	NA
BBS7	Q8IWZ6	3	PXD022872; PXD031419; PXD033060	1	29.1044	NA	NA	NA	NA	NA	NA	NA	NA	NA	NA	NA
BBS9	Q3SYG4	2	PXD022872; PXD031419	1	36.0459	NA	NA	NA	NA	NA	NA	NA	NA	NA	NA	NA
BCAM	P50895	11	PXD001764; PXD002732; PXD004684; PXD012254; PXD018830; PXD022872; PXD025705; PXD031419; PXD032076; PXD033060; PXD019594	9	62.9916	9266	103794	NA	1035.61	34.362	17084.1	6383.45	9390.77	NA	NA	515.318
BCAN	Q96GW7	3	PXD022872; PXD031419; PXD033060	1	537.932	NA	NA	NA	NA	NA	NA	NA	NA	NA	NA	NA
BCAP29	Q9UHQ4	4	PXD022872; PXD025705; PXD031419; PXD033060	2	81.3809	NA	NA	NA	NA	NA	13036.4	NA	NA	NA	NA	NA
BCAP31	P51572	14	PXD001764; PXD002732; PXD004684; PXD012254; PXD018830; PXD022872; PXD025431; PXD025705; PXD031419; PXD032076; PXD033060; PXD034908; PXD039665; PXD001506	11	623.611	95809.2	242780	598.262	2033.21	NA	194292	2771.19	24480.8	105.724	38182.7	305.246
BCAR1	P56945	5	PXD012254; PXD022872; PXD025705; PXD031419; PXD032076	4	22.9441	NA	23605.8	NA	NA	NA	6320.25	NA	3021.4	NA	NA	NA
BCAR3	O75815	2	PXD022872; PXD031419	1	11.4956	NA	NA	NA	NA	NA	NA	NA	NA	NA	NA	NA
BCAS1	O75363	5	PXD012254; PXD022872; PXD031419; PXD032076; PXD001506	4	39.4186	NA	66110.5	155.991	NA	NA	NA	NA	3752.73	NA	NA	NA
BCAS2	O75934	10	PXD001764; PXD002732; PXD012254; PXD018830; PXD022872; PXD025431; PXD025705; PXD031419; PXD032076; PXD033060	8	238.598	4865.46	86208.5	NA	203.751	NA	11684.1	NA	23779.6	NA	3159.98	76.8154
BCAS3	Q9H6U6	4	PXD022872; PXD025705; PXD031419; PXD033060	2	89.2042	NA	NA	NA	NA	NA	4373.85	NA	NA	NA	NA	NA
BCAT1	P54687	4	PXD022872; PXD031419; PXD032076; PXD033060	2	124.946	NA	NA	NA	NA	NA	NA	NA	23937.1	NA	NA	NA
BCAT2	O15382	10	PXD002732; PXD004684; PXD012254; PXD018830; PXD025431; PXD025705; PXD032076; PXD034908; PXD039665; PXD019594	9	NA	2028.7	135720	NA	NA	37.199	9221.55	949.378	8128.2	52.4577	10790.1	116.802
BCCIP	Q9P287	7	PXD012254; PXD018830; PXD022872; PXD025431; PXD025705; PXD031419; PXD033060	5	54.108	979.884	22730.2	NA	NA	NA	15071.4	NA	NA	NA	7115.73	NA
BCHE	P06276	3	PXD012254; PXD018830; PXD025705	3	NA	2161.34	37586.1	NA	NA	NA	9999.15	NA	NA	NA	NA	NA
BCKDHA	P12694	12	PXD001764; PXD002732; PXD004684; PXD012254; PXD018830; PXD022872; PXD025431; PXD025705; PXD031419; PXD032076; PXD033060; PXD019594	10	77.8153	4964.33	74653.3	NA	624.878	23.7845	111794	679.182	9990.31	NA	6779.69	139.843
BCKDHB	P21953	9	PXD002732; PXD012254; PXD018830; PXD022872; PXD025431; PXD025705; PXD031419; PXD033060; PXD019594	7	71.0271	5584.55	79252.9	NA	NA	41.0716	147927	NA	NA	NA	3647.32	128.507
BCKDK	O14874	9	PXD001764; PXD012254; PXD018830; PXD022872; PXD025431; PXD025705; PXD031419; PXD032076; PXD033060	7	61.3656	3791.08	50720.2	NA	334.764	NA	58184.4	NA	7733.51	NA	3022.18	NA
BCL10	O95999	4	PXD001764; PXD012254; PXD025431; PXD025705	4	NA	NA	25197.2	NA	363.578	NA	4864.94	NA	NA	NA	643.694	NA
BCL11B	Q9C0K0	2	PXD025431; PXD033060	2	139.172	NA	NA	NA	NA	NA	NA	NA	NA	NA	1448.67	NA
BCL2	P10415	1	PXD018830	1	NA	4236.92	NA	NA	NA	NA	NA	NA	NA	NA	NA	NA
BCL2L1	Q07817	7	PXD012254; PXD018830; PXD022872; PXD025431; PXD025705; PXD031419; PXD032076	6	276.158	2883.54	57016.7	NA	NA	NA	13579.4	NA	12737.5	NA	3952.02	NA
BCL2L13	Q9BXK5	12	PXD002732; PXD004684; PXD012254; PXD018830; PXD022872; PXD025431; PXD025705; PXD031419; PXD032076; PXD033060; PXD034908; PXD001506	10	156.59	4419.66	63372	244.291	NA	NA	64527.5	1425.84	1972.17	221.571	36641.6	48.3109
BCL2L14	Q9BZR8	1	PXD012254	1	NA	NA	10866.2	NA	NA	NA	NA	NA	NA	NA	NA	NA
BCL2L15	Q5TBC7	2	PXD012254; PXD001506	2	NA	NA	123362	598.746	NA	NA	NA	NA	NA	NA	NA	NA
BCL2L2	Q92843	2	PXD022872; PXD031419	1	563.806	NA	NA	NA	NA	NA	NA	NA	NA	NA	NA	NA
BCL7C	Q8WUZ0	1	PXD012254	1	NA	NA	15350.6	NA	NA	NA	NA	NA	NA	NA	NA	NA
BCLAF1	Q9NYF8	10	PXD002732; PXD004684; PXD012254; PXD022872; PXD025431; PXD025705; PXD031419; PXD032076; PXD033060; PXD039665	7	14.6487	NA	22575	NA	NA	NA	10198	118.944	666.067	NA	4381.85	10.8667
BCO2	Q9BYV7	1	PXD025705	1	NA	NA	NA	NA	NA	NA	43066.3	NA	NA	NA	NA	NA
BCOR	Q6W2J9	2	PXD022872; PXD031419	1	6.47843	NA	NA	NA	NA	NA	NA	NA	NA	NA	NA	NA
BCR	P11274	8	PXD001764; PXD002732; PXD012254; PXD018830; PXD022872; PXD025431; PXD031419; PXD033060	6	32.4492	851.863	10773.7	NA	57.1597	NA	NA	NA	NA	NA	252.955	27.3576
BCS1L	Q9Y276	8	PXD012254; PXD018830; PXD022872; PXD025431; PXD025705; PXD031419; PXD033060; PXD019594	6	80.8945	1941.15	43220.9	NA	NA	76.1964	14242	NA	NA	NA	3621.43	NA
BDH1	Q02338	13	PXD001764; PXD002732; PXD012254; PXD018830; PXD022872; PXD025431; PXD025705; PXD031419; PXD032076; PXD033060; PXD034908; PXD001506; PXD019594	11	672.44	11803.3	375267	295.529	1388.75	233.642	731163	NA	2284.13	134.54	6023.93	406.793
BDH2	Q9BUT1	14	PXD001764; PXD002732; PXD004684; PXD012254; PXD018830; PXD022872; PXD025431; PXD025705; PXD031419; PXD032076; PXD033060; PXD039665; PXD001506; PXD019594	11	347.741	13589.1	157402	786.4	862.49	57.4283	259727	11347.2	29203.5	NA	32036.9	510.934
BDP1	A6H8Y1	2	PXD022872; PXD031419	1	12.0004	NA	NA	NA	NA	NA	NA	NA	NA	NA	NA	NA
BECN1	Q14457	5	PXD012254; PXD022872; PXD025705; PXD031419; PXD033060	3	43.0025	NA	20950	NA	NA	NA	1936.83	NA	NA	NA	NA	NA
BEST4	Q8NFU0	1	PXD012254	1	NA	NA	35374.6	NA	NA	NA	NA	NA	NA	NA	NA	NA
BET1	O15155	1	PXD033060	1	221.928	NA	NA	NA	NA	NA	NA	NA	NA	NA	NA	NA
BET1L	Q9NYM9	4	PXD022872; PXD025705; PXD031419; PXD032076	3	78.9912	NA	NA	NA	NA	NA	6746.94	NA	11747.2	NA	NA	NA
BGN	P21810	13	PXD001764; PXD002732; PXD004684; PXD012254; PXD018830; PXD022872; PXD025431; PXD025705; PXD031419; PXD032076; PXD033060; PXD034908; PXD019594	11	29.625	876462	1995250	NA	2371.39	255.326	199573	46791	451029	135.88	18831.7	2229.04
BHLHA15	Q7RTS1	1	PXD032076	1	NA	NA	NA	NA	NA	NA	NA	NA	9169	NA	NA	NA
BHMT	Q93088	2	PXD025705; PXD033060	2	145.469	NA	NA	NA	NA	NA	2.6934e+06	NA	NA	NA	NA	NA
BHMT2	Q9H2M3	1	PXD025705	1	NA	NA	NA	NA	NA	NA	855441	NA	NA	NA	NA	NA
BICD2	Q8TD16	4	PXD001764; PXD025431; PXD025705; PXD033060	4	35.613	NA	NA	NA	137.477	NA	883.969	NA	NA	NA	6946.2	NA
BICDL2	A1A5D9	4	PXD001764; PXD012254; PXD025431; PXD032076	4	NA	NA	33673.9	NA	420.576	NA	NA	NA	3073.57	NA	1891.6	NA
BICRA	Q9NZM4	1	PXD012254	1	NA	NA	607008	NA	NA	NA	NA	NA	NA	NA	NA	NA
BID	P55957	9	PXD004684; PXD012254; PXD018830; PXD022872; PXD025705; PXD031419; PXD032076; PXD033060; PXD001506	7	119.361	10559.5	79731.3	175.17	NA	NA	148539	2684.37	14758.1	NA	NA	NA
BIN1	O00499	11	PXD001764; PXD002732; PXD004684; PXD012254; PXD018830; PXD022872; PXD025705; PXD031419; PXD032076; PXD033060; PXD034908	9	368.341	2680.78	48277.5	NA	308.334	NA	26592.1	97.088	6457.42	1754	NA	23.0785
BIN2	Q9UBW5	4	PXD001764; PXD012254; PXD025705; PXD032076	4	NA	NA	30278.8	NA	18.3222	NA	45245.4	NA	22516.2	NA	NA	NA
BIN3	Q9NQY0	2	PXD025431; PXD025705	2	NA	NA	NA	NA	NA	NA	5716.63	NA	NA	NA	4790.88	NA
BIRC2	Q13490	2	PXD025705; PXD031419	2	9.23763	NA	NA	NA	NA	NA	1663.07	NA	NA	NA	NA	NA
BIRC6	Q9NR09	7	PXD012254; PXD018830; PXD022872; PXD025705; PXD031419; PXD032076; PXD033060	5	2.19374	100.42	2406.04	NA	NA	NA	709.356	NA	205.132	NA	NA	NA
BLMH	Q13867	10	PXD004684; PXD012254; PXD018830; PXD022872; PXD025431; PXD025705; PXD031419; PXD033060; PXD034908; PXD039665	7	152.913	36272.7	154528	NA	NA	NA	32973.5	3374.27	NA	93.6306	1.10573e+06	NA
BLNK	Q8WV28	1	PXD032076	1	NA	NA	NA	NA	NA	NA	NA	NA	1230.57	NA	NA	NA
BLOC1S1	P78537	7	PXD002732; PXD018830; PXD022872; PXD025431; PXD025705; PXD031419; PXD033060	5	148.944	7958.26	NA	NA	NA	NA	8476.15	NA	NA	NA	4402.83	128.343
BLOC1S2	Q6QNY1	5	PXD001764; PXD022872; PXD025431; PXD025705; PXD031419	4	362.429	NA	NA	NA	1163.16	NA	27415.8	NA	NA	NA	12720.1	NA
BLOC1S3	Q6QNY0	4	PXD012254; PXD018830; PXD025705; PXD032076	4	NA	9186.73	53425	NA	NA	NA	10920.1	NA	34539.7	NA	NA	NA
BLOC1S4	Q9NUP1	4	PXD012254; PXD025431; PXD025705; PXD032076	4	NA	NA	13141.3	NA	NA	NA	6778.67	NA	7850.17	NA	1592.87	NA
BLOC1S5	Q8TDH9	1	PXD025705	1	NA	NA	NA	NA	NA	NA	8610.28	NA	NA	NA	NA	NA
BLTP1	Q2LD37	2	PXD022872; PXD031419	1	5.63055	NA	NA	NA	NA	NA	NA	NA	NA	NA	NA	NA
BLTP2	Q14667	2	PXD022872; PXD025705	2	4.41002	NA	NA	NA	NA	NA	23031.2	NA	NA	NA	NA	NA
BLTP3A	Q6BDS2	3	PXD022872; PXD025705; PXD031419	2	5.81736	NA	NA	NA	NA	NA	3786.98	NA	NA	NA	NA	NA
BLTP3B	A0JNW5	4	PXD022872; PXD025705; PXD031419; PXD033060	2	18.403	NA	NA	NA	NA	NA	754.045	NA	NA	NA	NA	NA
BLVRA	P53004	14	PXD001764; PXD002732; PXD004684; PXD012254; PXD018830; PXD022872; PXD025431; PXD025705; PXD031419; PXD032076; PXD033060; PXD034908; PXD039665; PXD001506	11	164.828	21170.1	161921	270.847	1760.02	NA	22115.2	3892.51	86460.8	97.6313	23609	224.053
BLVRB	P30043	15	PXD001764; PXD002732; PXD004684; PXD012254; PXD018830; PXD022872; PXD025431; PXD025705; PXD031419; PXD032076; PXD033060; PXD034908; PXD039665; PXD001506; PXD019594	12	1042.98	398735	995070	2384.68	17137.5	52.399	1294490	324504	42314.6	2562.48	76943	3916.79
BMERB1	Q96MC5	3	PXD022872; PXD031419; PXD033060	1	291.347	NA	NA	NA	NA	NA	NA	NA	NA	NA	NA	NA
BMP2K	Q9NSY1	2	PXD012254; PXD025705	2	NA	NA	11313.1	NA	NA	NA	3297.68	NA	NA	NA	NA	NA
BMP7	P18075	1	PXD039665	1	NA	NA	NA	NA	NA	NA	NA	NA	NA	NA	8585.53	NA
BMPER	Q8N8U9	1	PXD025705	1	NA	NA	NA	NA	NA	NA	2548.16	NA	NA	NA	NA	NA
BMPR2	Q13873	2	PXD022872; PXD031419	1	38.5241	NA	NA	NA	NA	NA	NA	NA	NA	NA	NA	NA
BMS1	Q14692	4	PXD012254; PXD025431; PXD025705; PXD033060	4	13.3978	NA	4963.36	NA	NA	NA	912.66	NA	NA	NA	405.682	NA
BNIP1	Q12981	6	PXD012254; PXD018830; PXD022872; PXD025705; PXD031419; PXD033060	4	193.219	2658	2612.81	NA	NA	NA	15177.1	NA	NA	NA	NA	NA
BNIP3	Q12983	1	PXD025705	1	NA	NA	NA	NA	NA	NA	18139.9	NA	NA	NA	NA	NA
BNIPL	Q7Z465	1	PXD025431	1	NA	NA	NA	NA	NA	NA	NA	NA	NA	NA	7958.77	NA
BOD1L1	Q8NFC6	4	PXD012254; PXD025431; PXD025705; PXD032076	4	NA	NA	870.907	NA	NA	NA	275.907	NA	211.645	NA	74.6455	NA
BOK	Q9UMX3	1	PXD025705	1	NA	NA	NA	NA	NA	NA	15579.6	NA	NA	NA	NA	NA
BOLA1	Q9Y3E2	1	PXD025705	1	NA	NA	NA	NA	NA	NA	13279.6	NA	NA	NA	NA	NA
BOLA2B	Q9H3K6	12	PXD001764; PXD002732; PXD004684; PXD012254; PXD018830; PXD022872; PXD025431; PXD025705; PXD031419; PXD032076; PXD034908; PXD039665	10	260.101	15441.5	336761	NA	3433.43	NA	32235	5971.02	89162.3	320.13	45719.8	223.778
BOLA3	Q53S33	1	PXD025705	1	NA	NA	NA	NA	NA	NA	10199.6	NA	NA	NA	NA	NA
BOP1	Q14137	6	PXD012254; PXD018830; PXD025431; PXD025705; PXD032076; PXD033060	6	64.0999	3282.83	11784.4	NA	NA	NA	3653.59	NA	2015.54	NA	1716.04	NA
BORCS5	Q969J3	7	PXD001764; PXD022872; PXD025431; PXD025705; PXD031419; PXD032076; PXD033060	5	219.294	NA	NA	NA	431.687	NA	12634	NA	5510.85	NA	9789.75	NA
BORCS6	Q96GS4	5	PXD002732; PXD012254; PXD025431; PXD025705; PXD032076	5	NA	NA	7604.08	NA	NA	NA	5343.38	NA	8420.08	NA	1775.92	30.8354
BORCS7	Q96B45	4	PXD022872; PXD025705; PXD031419; PXD039665	3	307.63	NA	NA	NA	NA	NA	23956.6	NA	NA	NA	15485.4	NA
BORCS8	Q96FH0	1	PXD025705	1	NA	NA	NA	NA	NA	NA	10443.8	NA	NA	NA	NA	NA
BPGM	P07738	11	PXD001764; PXD002732; PXD004684; PXD012254; PXD018830; PXD022872; PXD025705; PXD031419; PXD032076; PXD033060; PXD034908	9	194.486	25958.3	126294	NA	739.387	NA	56656.9	14010.4	7046.57	152.612	NA	290.635
BPHL	Q86WA6	8	PXD012254; PXD018830; PXD022872; PXD025431; PXD025705; PXD031419; PXD033060; PXD001506	6	160.954	9450.59	55412.2	322.532	NA	NA	401405	NA	NA	NA	3031.84	NA
BPI	P17213	4	PXD004684; PXD012254; PXD025705; PXD032076	4	NA	NA	44002.2	NA	NA	NA	6903.48	1747.7	14571.3	NA	NA	NA
BPIFA1	Q9NP55	3	PXD022872; PXD031419; PXD039665	2	357.828	NA	NA	NA	NA	NA	NA	NA	NA	NA	1.01948e+06	NA
BPIFA2	Q96DR5	1	PXD039665	1	NA	NA	NA	NA	NA	NA	NA	NA	NA	NA	242448	NA
BPIFB1	Q8TDL5	4	PXD001764; PXD004684; PXD032076; PXD039665	4	NA	NA	NA	NA	1362.46	NA	NA	3241.69	29354.7	NA	236294	NA
BPIFB2	Q8N4F0	2	PXD001764; PXD039665	2	NA	NA	NA	NA	1628.11	NA	NA	NA	NA	NA	18421.6	NA
BPIFB6	Q8NFQ5	1	PXD025705	1	NA	NA	NA	NA	NA	NA	8814.27	NA	NA	NA	NA	NA
BPIFC	Q8NFQ6	2	PXD025431; PXD039665	1	NA	NA	NA	NA	NA	NA	NA	NA	NA	NA	87588.9	NA
BPNT1	O95861	14	PXD001764; PXD002732; PXD004684; PXD012254; PXD018830; PXD022872; PXD025431; PXD025705; PXD031419; PXD032076; PXD033060; PXD039665; PXD001506; PXD019594	11	267.353	12424.3	153130	374.426	482.215	30.0819	125500	1670.64	4989.81	NA	9342.71	309.504
BPNT2	Q9NX62	6	PXD022872; PXD025431; PXD025705; PXD031419; PXD033060; PXD039665	3	190.541	NA	NA	NA	NA	NA	12351.4	NA	NA	NA	20804	NA
BPTF	Q12830	4	PXD001764; PXD012254; PXD025705; PXD033060	4	6.10181	NA	645.569	NA	13.8689	NA	3046.01	NA	NA	NA	NA	NA
BRAF	P15056	3	PXD022872; PXD031419; PXD033060	1	43.5712	NA	NA	NA	NA	NA	NA	NA	NA	NA	NA	NA
BRAP	Q7Z569	1	PXD025705	1	NA	NA	NA	NA	NA	NA	532.424	NA	NA	NA	NA	NA
BRAT1	Q6PJG6	6	PXD012254; PXD018830; PXD022872; PXD025705; PXD031419; PXD033060	4	31.4705	1642.76	10056.6	NA	NA	NA	1168.92	NA	NA	NA	NA	NA
BRCC3	P46736	9	PXD002732; PXD012254; PXD018830; PXD022872; PXD025431; PXD025705; PXD031419; PXD033060; PXD039665	6	120.872	1576.45	41353.4	NA	NA	NA	7712.41	NA	NA	NA	8407.59	96.1445
BRD1	O95696	2	PXD012254; PXD025431	2	NA	NA	3046.98	NA	NA	NA	NA	NA	NA	NA	397.516	NA
BRD2	P25440	2	PXD012254; PXD025705	2	NA	NA	8275.29	NA	NA	NA	2139.86	NA	NA	NA	NA	NA
BRD3	Q15059	3	PXD012254; PXD025705; PXD033060	3	19.151	NA	5432.54	NA	NA	NA	1497.94	NA	NA	NA	NA	NA
BRD4	O60885	5	PXD012254; PXD025431; PXD025705; PXD032076; PXD033060	5	35.4753	NA	9356.97	NA	NA	NA	1399.65	NA	1357.05	NA	2414.74	NA
BRD8	Q9H0E9	1	PXD033060	1	22.4999	NA	NA	NA	NA	NA	NA	NA	NA	NA	NA	NA
BRI3BP	Q8WY22	4	PXD012254; PXD022872; PXD025705; PXD031419	3	649.74	NA	43262.7	NA	NA	NA	18437.1	NA	NA	NA	NA	NA
BRINP1	O60477	3	PXD022872; PXD031419; PXD033060	1	32.0946	NA	NA	NA	NA	NA	NA	NA	NA	NA	NA	NA
BRINP2	Q9C0B6	2	PXD022872; PXD031419	1	13.3777	NA	NA	NA	NA	NA	NA	NA	NA	NA	NA	NA
BRIX1	Q8TDN6	6	PXD012254; PXD018830; PXD025431; PXD025705; PXD032076; PXD033060	6	63.6106	4368	16654	NA	NA	NA	5156.53	NA	1053.76	NA	4290.97	NA
BRK1	Q8WUW1	9	PXD004684; PXD018830; PXD022872; PXD025431; PXD025705; PXD031419; PXD032076; PXD039665; PXD001506	7	678.112	72950.9	NA	621.177	NA	NA	38451.2	4444.86	46828.4	NA	49107.8	NA
BROX	Q5VW32	11	PXD001764; PXD002732; PXD004684; PXD012254; PXD018830; PXD022872; PXD025431; PXD025705; PXD031419; PXD033060; PXD001506	9	75.774	11808.2	77451.3	131.14	378.366	NA	10192.6	430.272	NA	NA	14487.3	82.4696
BRSK1	Q8TDC3	3	PXD022872; PXD031419; PXD033060	1	42.5642	NA	NA	NA	NA	NA	NA	NA	NA	NA	NA	NA
BRSK2	Q8IWQ3	3	PXD022872; PXD031419; PXD033060	1	30.8546	NA	NA	NA	NA	NA	NA	NA	NA	NA	NA	NA
BSCL2	Q96G97	3	PXD022872; PXD031419; PXD033060	1	892.621	NA	NA	NA	NA	NA	NA	NA	NA	NA	NA	NA
BSDC1	Q9NW68	7	PXD012254; PXD018830; PXD022872; PXD025431; PXD025705; PXD031419; PXD033060	5	72.9292	983.688	16834.9	NA	NA	NA	11254.8	NA	NA	NA	3155.16	NA
BSG	P35613	14	PXD001764; PXD002732; PXD004684; PXD012254; PXD018830; PXD022872; PXD025431; PXD025705; PXD031419; PXD032076; PXD033060; PXD034908; PXD001506; PXD019594	12	371.342	48795	540353	431.703	1318.86	28.1058	107405	1783.87	54019.7	396.911	18485.5	115.462
BSN	Q9UPA5	3	PXD022872; PXD031419; PXD033060	1	27.2653	NA	NA	NA	NA	NA	NA	NA	NA	NA	NA	NA
BSPRY	Q5W0U4	1	PXD012254	1	NA	NA	8270.29	NA	NA	NA	NA	NA	NA	NA	NA	NA
BST1	Q10588	5	PXD002732; PXD004684; PXD012254; PXD018830; PXD025705	5	NA	6272.92	43553.4	NA	NA	NA	10028.6	974.622	NA	NA	NA	191.231
BST2	Q10589	4	PXD012254; PXD018830; PXD025705; PXD032076	4	NA	65354.5	165206	NA	NA	NA	39423.9	NA	52764.5	NA	NA	NA
BTAF1	O14981	7	PXD012254; PXD018830; PXD022872; PXD025431; PXD025705; PXD031419; PXD033060	5	27.951	439.479	1574.1	NA	NA	NA	1130.14	NA	NA	NA	311.224	NA
BTBD17	A6NE02	1	PXD022872	1	29.5182	NA	NA	NA	NA	NA	NA	NA	NA	NA	NA	NA
BTBD8	Q5XKL5	3	PXD022872; PXD031419; PXD033060	1	10.416	NA	NA	NA	NA	NA	NA	NA	NA	NA	NA	NA
BTBD9	Q96Q07	1	PXD033060	1	22.5245	NA	NA	NA	NA	NA	NA	NA	NA	NA	NA	NA
BTD	P43251	11	PXD002732; PXD004684; PXD012254; PXD018830; PXD022872; PXD025705; PXD031419; PXD032076; PXD033060; PXD039665; PXD001506	9	98.0833	3287.05	61369.3	196.239	NA	NA	14659	777.069	5041.12	NA	23876	443.852
BTF3	P20290	8	PXD001764; PXD004684; PXD012254; PXD025431; PXD025705; PXD032076; PXD039665; PXD001506	7	NA	NA	113763	395.353	1112.35	NA	33557.4	1492.9	17923.2	NA	32161.8	NA
BTF3L4	Q96K17	6	PXD012254; PXD018830; PXD025431; PXD025705; PXD032076; PXD039665	5	NA	12161.3	70890.9	NA	NA	NA	35344.2	NA	28980.7	NA	92893.2	NA
BTN2A1	Q7KYR7	4	PXD022872; PXD025705; PXD031419; PXD033060	2	19.0018	NA	NA	NA	NA	NA	2067.02	NA	NA	NA	NA	NA
BTN3A3	O00478	7	PXD004684; PXD012254; PXD018830; PXD022872; PXD025705; PXD031419; PXD033060	5	53.625	765.072	18688.7	NA	NA	NA	7396.02	518.074	NA	NA	NA	NA
BTNL9	Q6UXG8	1	PXD018830	1	NA	5749.55	NA	NA	NA	NA	NA	NA	NA	NA	NA	NA
BUB3	O43684	12	PXD001764; PXD002732; PXD004684; PXD012254; PXD018830; PXD022872; PXD025431; PXD025705; PXD031419; PXD032076; PXD033060; PXD001506	10	114.048	13789.2	164125	2003.67	1363.88	NA	37787.4	1106.66	19121.1	NA	26998.6	191.649
BUD13	Q9BRD0	2	PXD012254; PXD025705	2	NA	NA	3218.44	NA	NA	NA	5528.6	NA	NA	NA	NA	NA
BUD23	O43709	2	PXD012254; PXD032076	2	NA	NA	20776.1	NA	NA	NA	NA	NA	4952.71	NA	NA	NA
BUD31	P41223	8	PXD004684; PXD012254; PXD018830; PXD022872; PXD025431; PXD025705; PXD031419; PXD033060	6	165.05	4022.67	32947	NA	NA	NA	15278.3	332.748	NA	NA	2071.81	NA
BYSL	Q13895	7	PXD012254; PXD018830; PXD022872; PXD025431; PXD025705; PXD032076; PXD033060	6	47.9421	693.503	10714.2	NA	NA	NA	2770.09	NA	3226.47	NA	6965.18	NA
BZW1	Q7L1Q6	12	PXD001764; PXD002732; PXD004684; PXD012254; PXD018830; PXD022872; PXD025431; PXD025705; PXD031419; PXD033060; PXD039665; PXD001506	9	73.6886	4523.34	63717.2	224.519	825.497	NA	48391.4	546.047	NA	NA	13284.6	124.691
BZW2	Q9Y6E2	11	PXD001764; PXD002732; PXD012254; PXD018830; PXD022872; PXD025431; PXD025705; PXD031419; PXD033060; PXD034908; PXD019594	9	35.4838	2249.85	95247	NA	303.984	73.2526	7910.23	NA	NA	92.1421	13668.4	41.8915
C10orf67	Q8IYJ2	1	PXD012254	1	NA	NA	28205.3	NA	NA	NA	NA	NA	NA	NA	NA	NA
C11orf52	Q96A22	1	PXD025705	1	NA	NA	NA	NA	NA	NA	25165	NA	NA	NA	NA	NA
C11orf54	Q9H0W9	11	PXD002732; PXD004684; PXD012254; PXD018830; PXD025431; PXD025705; PXD032076; PXD033060; PXD034908; PXD039665; PXD001506	10	265.139	39298.4	290521	562.373	NA	NA	478631	3029.75	2719.52	213.243	1.46667e+06	658.553
C11orf68	Q9H3H3	10	PXD002732; PXD004684; PXD012254; PXD018830; PXD022872; PXD025431; PXD025705; PXD031419; PXD032076; PXD033060	8	436.75	9983.37	45509.7	NA	NA	NA	18360.3	226.934	48528	NA	4971.47	109.931
C11orf96	Q7Z7L8	1	PXD025705	1	NA	NA	NA	NA	NA	NA	3561.59	NA	NA	NA	NA	NA
C11orf98	E9PRG8	3	PXD012254; PXD025705; PXD032076	3	NA	NA	26997.4	NA	NA	NA	11156.1	NA	12175.3	NA	NA	NA
C12orf29	Q8N999	2	PXD012254; PXD025431	2	NA	NA	15020.5	NA	NA	NA	NA	NA	NA	NA	3277.45	NA
C12orf4	Q9NQ89	1	PXD033060	1	22.4118	NA	NA	NA	NA	NA	NA	NA	NA	NA	NA	NA
C12orf57	Q99622	10	PXD001764; PXD002732; PXD004684; PXD012254; PXD018830; PXD022872; PXD025431; PXD025705; PXD031419; PXD032076	9	243.974	14520.9	46917.6	NA	721.014	NA	24774.1	1881.34	33799.5	NA	17010.9	158.11
C15orf40	Q8WUR7	1	PXD025705	1	NA	NA	NA	NA	NA	NA	3915.89	NA	NA	NA	NA	NA
C16orf89	Q6UX73	1	PXD002732	1	NA	NA	NA	NA	NA	NA	NA	NA	NA	NA	NA	212.348
C17orf75	Q9HAS0	5	PXD018830; PXD022872; PXD025431; PXD025705; PXD031419	4	36.5935	3240.7	NA	NA	NA	NA	2759.93	NA	NA	NA	2001.04	NA
C17orf80	Q9BSJ5	1	PXD025705	1	NA	NA	NA	NA	NA	NA	19027.5	NA	NA	NA	NA	NA
C18orf21	Q32NC0	1	PXD025705	1	NA	NA	NA	NA	NA	NA	1202.22	NA	NA	NA	NA	NA
C18orf25	Q96B23	1	PXD025705	1	NA	NA	NA	NA	NA	NA	991.657	NA	NA	NA	NA	NA
C18orf32	Q8TCD1	1	PXD025705	1	NA	NA	NA	NA	NA	NA	57195.8	NA	NA	NA	NA	NA
C19orf12	Q9NSK7	4	PXD022872; PXD025705; PXD031419; PXD033060	2	431.013	NA	NA	NA	NA	NA	42900.2	NA	NA	NA	NA	NA
C19orf25	Q9UFG5	2	PXD025705; PXD032076	2	NA	NA	NA	NA	NA	NA	24890.1	NA	7858.79	NA	NA	NA
C19orf53	Q9UNZ5	2	PXD025705; PXD032076	2	NA	NA	NA	NA	NA	NA	21395.8	NA	24115.9	NA	NA	NA
C1GALT1C1	Q96EU7	1	PXD012254	1	NA	NA	3146.78	NA	NA	NA	NA	NA	NA	NA	NA	NA
C1orf122	Q6ZSJ8	1	PXD025705	1	NA	NA	NA	NA	NA	NA	79293	NA	NA	NA	NA	NA
C1orf127	Q8N9H9	1	PXD025705	1	NA	NA	NA	NA	NA	NA	12719.1	NA	NA	NA	NA	NA
C1orf131	Q8NDD1	1	PXD025705	1	NA	NA	NA	NA	NA	NA	5363.56	NA	NA	NA	NA	NA
C1orf174	Q8IYL3	1	PXD025705	1	NA	NA	NA	NA	NA	NA	3332.09	NA	NA	NA	NA	NA
C1orf198	Q9H425	9	PXD004684; PXD012254; PXD018830; PXD022872; PXD025431; PXD025705; PXD031419; PXD032076; PXD033060	7	47.4233	2305.15	16916.7	NA	NA	NA	7386.29	837.576	7909.61	NA	6385.24	NA
C1orf226	A1L170	1	PXD025705	1	NA	NA	NA	NA	NA	NA	9814.79	NA	NA	NA	NA	NA
C1orf43	Q9BWL3	4	PXD022872; PXD025705; PXD031419; PXD033060	2	65.63	NA	NA	NA	NA	NA	5463.14	NA	NA	NA	NA	NA
C1orf50	Q9BV19	1	PXD025705	1	NA	NA	NA	NA	NA	NA	17915.8	NA	NA	NA	NA	NA
C1orf53	Q5VUE5	1	PXD025705	1	NA	NA	NA	NA	NA	NA	11775.9	NA	NA	NA	NA	NA
C1QA	P02745	3	PXD004684; PXD018830; PXD025705	3	NA	34925.2	NA	NA	NA	NA	48466.4	2294.89	NA	NA	NA	NA
C1QB	P02746	9	PXD002732; PXD004684; PXD012254; PXD018830; PXD022872; PXD025705; PXD031419; PXD032076; PXD033060	7	83.5864	66657.6	296576	NA	NA	NA	28522.6	2692.33	49139	NA	NA	295.127
C1QBP	Q07021	13	PXD002732; PXD004684; PXD012254; PXD018830; PXD022872; PXD025431; PXD025705; PXD031419; PXD032076; PXD033060; PXD034908; PXD039665; PXD001506	10	1430.2	20339.3	141466	1053.73	NA	NA	165789	1262.9	23396.9	587.652	66011.7	102.368
C1QC	P02747	14	PXD001764; PXD002732; PXD004684; PXD012254; PXD018830; PXD022872; PXD025431; PXD025705; PXD031419; PXD032076; PXD033060; PXD034908; PXD001506; PXD019594	12	317.796	90333	1276410	1039.63	2963.11	50.1595	68869.5	8406.12	120719	72.133	8963.15	422.827
C1QTNF4	Q9BXJ3	2	PXD022872; PXD031419	1	64.6861	NA	NA	NA	NA	NA	NA	NA	NA	NA	NA	NA
C1QTNF5	Q9BXJ0	2	PXD012254; PXD025705	2	NA	NA	134064	NA	NA	NA	33831.8	NA	NA	NA	NA	NA
C1R	P00736	7	PXD002732; PXD004684; PXD012254; PXD018830; PXD025431; PXD025705; PXD032076	7	NA	10187.1	30157.6	NA	NA	NA	24820.9	1315.61	3156.35	NA	1418.19	46.0891
C1RL	Q9NZP8	1	PXD025705	1	NA	NA	NA	NA	NA	NA	16341.7	NA	NA	NA	NA	NA
C1S	P09871	9	PXD001764; PXD002732; PXD004684; PXD012254; PXD018830; PXD022872; PXD025705; PXD031419; PXD032076	8	30.3389	39294	50785	NA	413.576	NA	39892.3	1207.46	47278.1	NA	NA	57.4305
C2	P06681	7	PXD001764; PXD002732; PXD004684; PXD012254; PXD018830; PXD025705; PXD032076	7	NA	8170.88	38740.3	NA	441.986	NA	8120.03	892.159	6695.62	NA	NA	49.0156
C2CD2	Q9Y426	2	PXD022872; PXD031419	1	40.3664	NA	NA	NA	NA	NA	NA	NA	NA	NA	NA	NA
C2CD2L	O14523	4	PXD022872; PXD025705; PXD031419; PXD033060	2	57.3928	NA	NA	NA	NA	NA	442.457	NA	NA	NA	NA	NA
C2CD3	Q4AC94	1	PXD031419	1	5.21479	NA	NA	NA	NA	NA	NA	NA	NA	NA	NA	NA
C2CD4C	Q8TF44	3	PXD022872; PXD031419; PXD033060	1	40.9368	NA	NA	NA	NA	NA	NA	NA	NA	NA	NA	NA
C2CD5	Q86YS7	5	PXD012254; PXD022872; PXD025705; PXD031419; PXD033060	3	48.8275	NA	17677.3	NA	NA	NA	2634.99	NA	NA	NA	NA	NA
C2orf49	Q9BVC5	2	PXD025431; PXD033060	2	77.5769	NA	NA	NA	NA	NA	NA	NA	NA	NA	2361.13	NA
C2orf69	Q8N8R5	2	PXD022872; PXD031419	1	11.6404	NA	NA	NA	NA	NA	NA	NA	NA	NA	NA	NA
C2orf72	A6NCS6	3	PXD022872; PXD025705; PXD031419	2	39.5929	NA	NA	NA	NA	NA	90098.9	NA	NA	NA	NA	NA
C3	P01024	15	PXD001764; PXD002732; PXD004684; PXD012254; PXD018830; PXD022872; PXD025431; PXD025705; PXD031419; PXD032076; PXD033060; PXD034908; PXD039665; PXD001506; PXD019594	12	53.4101	102338	368592	125.657	1136.43	14.237	74313.8	10709.9	32059.9	71.0148	6045.93	379.502
C3orf33	Q6P1S2	3	PXD022872; PXD031419; PXD033060	1	81.163	NA	NA	NA	NA	NA	NA	NA	NA	NA	NA	NA
C3orf38	Q5JPI3	1	PXD033060	1	95.0614	NA	NA	NA	NA	NA	NA	NA	NA	NA	NA	NA
C4A	P0C0L4	7	PXD002732; PXD004684; PXD018830; PXD022872; PXD025705; PXD031419; PXD033060	5	8.84774	2664.27	NA	NA	NA	NA	15044.5	639.186	NA	NA	NA	28.0876
C4B_2	P0C0L5	8	PXD004684; PXD012254; PXD018830; PXD022872; PXD025705; PXD031419; PXD032076; PXD033060	6	9.10758	3849.61	25648.7	NA	NA	NA	8160.28	377.344	1796.49	NA	NA	NA
C4BPA	P04003	12	PXD002732; PXD004684; PXD012254; PXD018830; PXD022872; PXD025431; PXD025705; PXD031419; PXD032076; PXD033060; PXD034908; PXD039665	9	32.535	93093.6	185328	NA	NA	NA	30277.8	9341.5	4949.9	55.4322	7651.72	208.166
C4BPB	P20851	3	PXD004684; PXD018830; PXD025705	3	NA	46462.6	NA	NA	NA	NA	12293.8	2031.53	NA	NA	NA	NA
C5	P01031	12	PXD001764; PXD002732; PXD004684; PXD012254; PXD018830; PXD022872; PXD025431; PXD025705; PXD031419; PXD032076; PXD039665; PXD019594	10	4.85989	10040.7	26671	NA	129.596	15.4987	10897.5	537.289	3175.26	NA	2560.36	38.1549
C5orf24	Q7Z6I8	1	PXD012254	1	NA	NA	18946.7	NA	NA	NA	NA	NA	NA	NA	NA	NA
C6	P13671	6	PXD002732; PXD004684; PXD012254; PXD018830; PXD025705; PXD039665	6	NA	9934.86	26828.2	NA	NA	NA	8700.65	809.35	NA	NA	9629.64	373.759
C6orf132	Q5T0Z8	5	PXD001764; PXD012254; PXD018830; PXD025431; PXD032076	5	NA	2183.92	2475.05	NA	200.941	NA	NA	NA	2293.65	NA	4955.9	NA
C6orf136	Q5SQH8	2	PXD022872; PXD031419	1	426.027	NA	NA	NA	NA	NA	NA	NA	NA	NA	NA	NA
C6orf47	O95873	2	PXD012254; PXD025705	2	NA	NA	14762.7	NA	NA	NA	5582.9	NA	NA	NA	NA	NA
C7	P10643	7	PXD001764; PXD002732; PXD004684; PXD012254; PXD018830; PXD025705; PXD032076	7	NA	9666.48	30368.9	NA	192.141	NA	5196.81	1173	2287.08	NA	NA	25.7429
C7orf50	Q9BRJ6	5	PXD002732; PXD012254; PXD025431; PXD025705; PXD032076	5	NA	NA	24840.5	NA	NA	NA	8884.28	NA	11513.4	NA	891.796	29.0556
C8A	P07357	7	PXD001764; PXD002732; PXD004684; PXD012254; PXD018830; PXD025705; PXD032076	7	NA	8405.45	54216.9	NA	356.155	NA	17406	1593.97	9026.22	NA	NA	82.5546
C8B	P07358	7	PXD001764; PXD002732; PXD004684; PXD012254; PXD018830; PXD025705; PXD032076	7	NA	11602.7	30532.9	NA	139.721	NA	12632.6	6580.05	8676.05	NA	NA	52.1589
C8G	P07360	7	PXD001764; PXD002732; PXD004684; PXD012254; PXD018830; PXD025705; PXD032076	7	NA	64377.2	125751	NA	1431.71	NA	24909.6	2111.28	77656.1	NA	NA	746.65
C8orf33	Q9H7E9	5	PXD012254; PXD018830; PXD025431; PXD025705; PXD032076	5	NA	2742.79	12325.7	NA	NA	NA	4794.45	NA	3742.82	NA	2011.71	NA
C8orf82	Q6P1X6	10	PXD002732; PXD004684; PXD012254; PXD018830; PXD022872; PXD025431; PXD025705; PXD031419; PXD032076; PXD033060	8	78.1714	15112.8	111914	NA	NA	NA	226657	1425.98	17895.6	NA	6651.8	144.844
C9	P02748	12	PXD001764; PXD002732; PXD004684; PXD012254; PXD018830; PXD022872; PXD025431; PXD025705; PXD031419; PXD032076; PXD039665; PXD019594	10	13.6887	66077.5	191612	NA	1286.47	19.1786	29956.1	5048.36	50918.8	NA	4159.52	203.552
C9orf72	Q96LT7	3	PXD022872; PXD031419; PXD033060	1	26.2828	NA	NA	NA	NA	NA	NA	NA	NA	NA	NA	NA
C9orf78	Q9NZ63	1	PXD025705	1	NA	NA	NA	NA	NA	NA	3282.54	NA	NA	NA	NA	NA
CA1	P00915	15	PXD001764; PXD002732; PXD004684; PXD012254; PXD018830; PXD022872; PXD025431; PXD025705; PXD031419; PXD032076; PXD033060; PXD034908; PXD039665; PXD001506; PXD019594	12	887.046	1.27381e+06	12588125	5984.88	32811.8	588.25	925921	424979	55184.6	6293.85	77062.1	18589.8
CA10	Q9NS85	2	PXD022872; PXD031419	1	33.6716	NA	NA	NA	NA	NA	NA	NA	NA	NA	NA	NA
CA12	O43570	2	PXD012254; PXD025431	2	NA	NA	223911	NA	NA	NA	NA	NA	NA	NA	13846.4	NA
CA13	Q8N1Q1	2	PXD018830; PXD025431	2	NA	9080.85	NA	NA	NA	NA	NA	NA	NA	NA	4822.54	NA
CA14	Q9ULX7	3	PXD022872; PXD025705; PXD031419	2	108.347	NA	NA	NA	NA	NA	55701.2	NA	NA	NA	NA	NA
CA2	P00918	15	PXD001764; PXD002732; PXD004684; PXD012254; PXD018830; PXD022872; PXD025431; PXD025705; PXD031419; PXD032076; PXD033060; PXD034908; PXD039665; PXD001506; PXD019594	12	513.083	165551	9.26021e+06	5961.57	10640.3	53.6086	1.36696e+06	73000	101369	3524.45	143057	2888.15
CA3	P07451	8	PXD004684; PXD012254; PXD018830; PXD025705; PXD032076; PXD034908; PXD039665; PXD019594	8	NA	108736	50752.3	NA	NA	31.8832	8117.47	8575.33	55995.7	106927	8542.03	NA
CA4	P22748	9	PXD002732; PXD004684; PXD012254; PXD018830; PXD022872; PXD031419; PXD032076; PXD033060; PXD019594	7	585.347	40195	103125	NA	NA	46.4169	NA	3368.47	9955.16	NA	NA	484.756
CA5A	P35218	1	PXD025705	1	NA	NA	NA	NA	NA	NA	22729.5	NA	NA	NA	NA	NA
CA6	P23280	1	PXD039665	1	NA	NA	NA	NA	NA	NA	NA	NA	NA	NA	230027	NA
CA7	P43166	1	PXD012254	1	NA	NA	84908.5	NA	NA	NA	NA	NA	NA	NA	NA	NA
CA8	P35219	4	PXD018830; PXD022872; PXD031419; PXD033060	2	101.094	11379	NA	NA	NA	NA	NA	NA	NA	NA	NA	NA
CA9	Q16790	3	PXD012254; PXD025431; PXD032076	3	NA	NA	65481.9	NA	NA	NA	NA	NA	41195.5	NA	2731.92	NA
CAAP1	Q9H8G2	1	PXD025705	1	NA	NA	NA	NA	NA	NA	2496.39	NA	NA	NA	NA	NA
CAB39	Q9Y376	12	PXD002732; PXD004684; PXD012254; PXD018830; PXD022872; PXD025431; PXD025705; PXD031419; PXD033060; PXD034908; PXD039665; PXD001506	9	203.391	2494.98	52889.6	208.614	NA	NA	23297.6	570.9	NA	174.397	11065	84.3241
CAB39L	Q9H9S4	7	PXD012254; PXD018830; PXD022872; PXD025431; PXD025705; PXD031419; PXD033060	5	112.956	3426.59	21185.7	NA	NA	NA	11420	NA	NA	NA	3115.69	NA
CABLES1	Q8TDN4	3	PXD022872; PXD031419; PXD033060	1	19.9468	NA	NA	NA	NA	NA	NA	NA	NA	NA	NA	NA
CABP1	Q9NZU7	2	PXD022872; PXD031419	1	57.7694	NA	NA	NA	NA	NA	NA	NA	NA	NA	NA	NA
CACHD1	Q5VU97	3	PXD022872; PXD031419; PXD033060	1	19.573	NA	NA	NA	NA	NA	NA	NA	NA	NA	NA	NA
CACNA1A	O00555	2	PXD022872; PXD031419	1	6.3899	NA	NA	NA	NA	NA	NA	NA	NA	NA	NA	NA
CACNA1B	Q00975	3	PXD022872; PXD031419; PXD033060	1	10.1565	NA	NA	NA	NA	NA	NA	NA	NA	NA	NA	NA
CACNA1C	Q13936	3	PXD022872; PXD031419; PXD033060	1	11.4756	NA	NA	NA	NA	NA	NA	NA	NA	NA	NA	NA
CACNA1E	Q15878	3	PXD022872; PXD031419; PXD033060	1	10.2141	NA	NA	NA	NA	NA	NA	NA	NA	NA	NA	NA
CACNA1I	Q9P0X4	1	PXD022872	1	7.5699	NA	NA	NA	NA	NA	NA	NA	NA	NA	NA	NA
CACNA1S	Q13698	1	PXD034908	1	NA	NA	NA	NA	NA	NA	NA	NA	NA	37.487	NA	NA
CACNA2D1	P54289	13	PXD001764; PXD002732; PXD004684; PXD012254; PXD018830; PXD022872; PXD025431; PXD025705; PXD031419; PXD032076; PXD033060; PXD034908; PXD019594	11	252.023	4729.49	36745.6	NA	140.708	34.6021	1298.25	393.456	9902.78	109.573	382.323	159.606
CACNA2D2	Q9NY47	4	PXD004684; PXD022872; PXD031419; PXD033060	2	45.384	NA	NA	NA	NA	NA	NA	189.127	NA	NA	NA	NA
CACNA2D3	Q8IZS8	3	PXD022872; PXD031419; PXD033060	1	29.7513	NA	NA	NA	NA	NA	NA	NA	NA	NA	NA	NA
CACNB1	Q02641	4	PXD022872; PXD031419; PXD033060; PXD034908	2	15.0142	NA	NA	NA	NA	NA	NA	NA	NA	117.015	NA	NA
CACNB2	Q08289	3	PXD022872; PXD031419; PXD033060	1	27.7927	NA	NA	NA	NA	NA	NA	NA	NA	NA	NA	NA
CACNB3	P54284	3	PXD022872; PXD031419; PXD033060	1	60.5754	NA	NA	NA	NA	NA	NA	NA	NA	NA	NA	NA
CACNB4	O00305	3	PXD022872; PXD031419; PXD033060	1	25.5736	NA	NA	NA	NA	NA	NA	NA	NA	NA	NA	NA
CACNG1	Q06432	1	PXD034908	1	NA	NA	NA	NA	NA	NA	NA	NA	NA	147.38	NA	NA
CACNG2	Q9Y698	2	PXD022872; PXD031419	1	107.994	NA	NA	NA	NA	NA	NA	NA	NA	NA	NA	NA
CACNG3	O60359	2	PXD022872; PXD031419	1	126.789	NA	NA	NA	NA	NA	NA	NA	NA	NA	NA	NA
CACNG8	Q8WXS5	3	PXD022872; PXD031419; PXD033060	1	59.933	NA	NA	NA	NA	NA	NA	NA	NA	NA	NA	NA
CACTIN	Q8WUQ7	1	PXD012254	1	NA	NA	1564.57	NA	NA	NA	NA	NA	NA	NA	NA	NA
CACUL1	Q86Y37	1	PXD033060	1	133.09	NA	NA	NA	NA	NA	NA	NA	NA	NA	NA	NA
CACYBP	Q9HB71	13	PXD001764; PXD002732; PXD004684; PXD012254; PXD018830; PXD022872; PXD025431; PXD025705; PXD031419; PXD033060; PXD034908; PXD039665; PXD001506	10	570.144	14295.4	90640	170.353	788.99	NA	76129.2	781.556	NA	51.7764	40966.2	96.3118
CAD	P27708	13	PXD001764; PXD002732; PXD004684; PXD012254; PXD018830; PXD022872; PXD025431; PXD025705; PXD031419; PXD032076; PXD033060; PXD039665; PXD001506	10	17.3615	2390.56	22584.6	39.0002	105.65	NA	5719.1	166.67	1481.71	NA	2983.26	26.8052
CADM1	Q9BY67	4	PXD022872; PXD025705; PXD031419; PXD033060	2	393.533	NA	NA	NA	NA	NA	22053.4	NA	NA	NA	NA	NA
CADM2	Q8N3J6	3	PXD022872; PXD031419; PXD033060	1	918.295	NA	NA	NA	NA	NA	NA	NA	NA	NA	NA	NA
CADM3	Q8N126	3	PXD022872; PXD031419; PXD033060	1	745.815	NA	NA	NA	NA	NA	NA	NA	NA	NA	NA	NA
CADM4	Q8NFZ8	5	PXD012254; PXD022872; PXD031419; PXD032076; PXD033060	3	381.545	NA	17691.7	NA	NA	NA	NA	NA	11187	NA	NA	NA
CADPS	Q9ULU8	4	PXD012254; PXD022872; PXD031419; PXD033060	2	151.096	NA	6663.91	NA	NA	NA	NA	NA	NA	NA	NA	NA
CADPS2	Q86UW7	2	PXD022872; PXD031419	1	32.3419	NA	NA	NA	NA	NA	NA	NA	NA	NA	NA	NA
CALB1	P05937	3	PXD022872; PXD031419; PXD033060	1	309.196	NA	NA	NA	NA	NA	NA	NA	NA	NA	NA	NA
CALB2	P22676	5	PXD012254; PXD018830; PXD022872; PXD031419; PXD033060	3	706.283	48158.3	87227.2	NA	NA	NA	NA	NA	NA	NA	NA	NA
CALCA	P01258	1	PXD002732	1	NA	NA	NA	NA	NA	NA	NA	NA	NA	NA	NA	6962.89
CALCOCO1	Q9P1Z2	4	PXD022872; PXD025431; PXD031419; PXD033060	2	35.622	NA	NA	NA	NA	NA	NA	NA	NA	NA	40586.5	NA
CALCOCO2	Q13137	2	PXD012254; PXD025705	2	NA	NA	16802.9	NA	NA	NA	6793.82	NA	NA	NA	NA	NA
CALD1	Q05682	14	PXD001764; PXD002732; PXD004684; PXD012254; PXD018830; PXD022872; PXD025431; PXD025705; PXD031419; PXD032076; PXD033060; PXD034908; PXD001506; PXD019594	12	10.0856	5362.27	107314	85.4219	2036.78	1.87007	60993.4	1452.31	28021.2	15.1184	869.383	50.995
CALHM4	Q5JW98	1	PXD039665	1	NA	NA	NA	NA	NA	NA	NA	NA	NA	NA	751715	NA
CALHM5	Q8N5C1	1	PXD018830	1	NA	1607.12	NA	NA	NA	NA	NA	NA	NA	NA	NA	NA
CALHM6	Q5R3K3	1	PXD025705	1	NA	NA	NA	NA	NA	NA	18172.5	NA	NA	NA	NA	NA
CALML3	P27482	4	PXD001764; PXD025431; PXD025705; PXD039665	3	NA	NA	NA	NA	13344.6	NA	1.54875e+06	NA	NA	NA	1.37998e+06	NA
CALML4	Q96GE6	2	PXD012254; PXD025705	2	NA	NA	163279	NA	NA	NA	8704.97	NA	NA	NA	NA	NA
CALML5	Q9NZT1	6	PXD001764; PXD012254; PXD018830; PXD025431; PXD025705; PXD039665	5	NA	925238	103468	NA	3383.31	NA	19182.7	NA	NA	NA	6.06149e+06	NA
CALR	P27797	15	PXD001764; PXD002732; PXD004684; PXD012254; PXD018830; PXD022872; PXD025431; PXD025705; PXD031419; PXD032076; PXD033060; PXD034908; PXD039665; PXD001506; PXD019594	12	306.5	78652.4	783627	4020.36	4970.56	47.0611	1.56009e+06	5751.78	32355.3	190.084	93627.8	4843.13
CALU	O43852	15	PXD001764; PXD002732; PXD004684; PXD012254; PXD018830; PXD022872; PXD025431; PXD025705; PXD031419; PXD032076; PXD033060; PXD034908; PXD039665; PXD001506; PXD019594	12	177.161	34561.9	213340	344.017	1209.54	95.5124	64805.7	1496.17	64880.4	188.422	6701.4	239.424
CAMK1	Q14012	6	PXD012254; PXD018830; PXD022872; PXD025705; PXD031419; PXD033060	4	73.1349	2190.71	9725.97	NA	NA	NA	10822.1	NA	NA	NA	NA	NA
CAMK1D	Q8IU85	6	PXD012254; PXD022872; PXD025431; PXD025705; PXD031419; PXD033060	4	132.779	NA	10666.6	NA	NA	NA	2299.83	NA	NA	NA	6293.4	NA
CAMK1G	Q96NX5	2	PXD022872; PXD031419	1	21.4162	NA	NA	NA	NA	NA	NA	NA	NA	NA	NA	NA
CAMK2A	Q9UQM7	4	PXD022872; PXD031419; PXD033060; PXD034908	2	3767.84	NA	NA	NA	NA	NA	NA	NA	NA	144.705	NA	NA
CAMK2B	Q13554	6	PXD022872; PXD025705; PXD031419; PXD033060; PXD034908; PXD019594	4	294.709	NA	NA	NA	NA	92.7971	4326.1	NA	NA	103.91	NA	NA
CAMK2D	Q13557	15	PXD001764; PXD002732; PXD004684; PXD012254; PXD018830; PXD022872; PXD025431; PXD025705; PXD031419; PXD032076; PXD033060; PXD034908; PXD039665; PXD001506; PXD019594	12	265.982	3309.02	162672	266.803	662.17	125.846	17277.9	966.342	4048.77	232.256	22664.8	93.7798
CAMK2G	Q13555	9	PXD001764; PXD012254; PXD022872; PXD025431; PXD025705; PXD031419; PXD033060; PXD034908; PXD039665	6	296.057	NA	21361.5	NA	277.305	NA	3750.02	NA	NA	151.084	4235.88	NA
CAMK4	Q16566	3	PXD022872; PXD031419; PXD033060	1	94.3314	NA	NA	NA	NA	NA	NA	NA	NA	NA	NA	NA
CAMKK1	Q8N5S9	3	PXD022872; PXD031419; PXD033060	1	78.5473	NA	NA	NA	NA	NA	NA	NA	NA	NA	NA	NA
CAMKK2	Q96RR4	4	PXD022872; PXD025705; PXD031419; PXD033060	2	87.977	NA	NA	NA	NA	NA	3251.73	NA	NA	NA	NA	NA
CAMKV	Q8NCB2	3	PXD022872; PXD031419; PXD033060	1	423.743	NA	NA	NA	NA	NA	NA	NA	NA	NA	NA	NA
CAMLG	P49069	3	PXD022872; PXD031419; PXD033060	1	80.6814	NA	NA	NA	NA	NA	NA	NA	NA	NA	NA	NA
CAMP	P49913	4	PXD004684; PXD012254; PXD025705; PXD039665	4	NA	NA	14029.3	NA	NA	NA	24279.1	2349.16	NA	NA	50519	NA
CAMSAP1	Q5T5Y3	4	PXD022872; PXD025705; PXD031419; PXD033060	2	9.7327	NA	NA	NA	NA	NA	293.365	NA	NA	NA	NA	NA
CAMSAP2	Q08AD1	3	PXD022872; PXD031419; PXD033060	1	18.5124	NA	NA	NA	NA	NA	NA	NA	NA	NA	NA	NA
CAMSAP3	Q9P1Y5	10	PXD001764; PXD012254; PXD018830; PXD022872; PXD025431; PXD025705; PXD031419; PXD032076; PXD033060; PXD039665	7	27.4574	694.785	28073.3	NA	48.0125	NA	2930.79	NA	1878.99	NA	3702.04	NA
CAMTA1	Q9Y6Y1	1	PXD033060	1	22.755	NA	NA	NA	NA	NA	NA	NA	NA	NA	NA	NA
CAND1	Q86VP6	14	PXD001764; PXD002732; PXD004684; PXD012254; PXD018830; PXD022872; PXD025431; PXD025705; PXD031419; PXD032076; PXD033060; PXD034908; PXD039665; PXD001506	11	351.098	11763.2	91104.8	228.687	701.891	NA	41309.8	1001.39	5472.94	51.5838	52087.8	171.007
CAND2	O75155	5	PXD022872; PXD025705; PXD031419; PXD033060; PXD034908	3	17.7026	NA	NA	NA	NA	NA	1986.71	NA	NA	80.0999	NA	NA
CANT1	Q8WVQ1	2	PXD012254; PXD039665	2	NA	NA	51946.1	NA	NA	NA	NA	NA	NA	NA	19864.9	NA
CANX	P27824	15	PXD001764; PXD002732; PXD004684; PXD012254; PXD018830; PXD022872; PXD025431; PXD025705; PXD031419; PXD032076; PXD033060; PXD034908; PXD039665; PXD001506; PXD019594	12	366.379	47619.7	476705	1215.5	1508.74	101.623	171757	3120.54	65385.6	100.505	20325.2	547.036
CAP1	Q01518	15	PXD001764; PXD002732; PXD004684; PXD012254; PXD018830; PXD022872; PXD025431; PXD025705; PXD031419; PXD032076; PXD033060; PXD034908; PXD039665; PXD001506; PXD019594	12	436.841	56562.4	607580	842.239	3844.02	28.7904	198615	6119.3	58568.3	93.4457	111786	578.867
CAP2	P40123	9	PXD001764; PXD012254; PXD018830; PXD022872; PXD025705; PXD031419; PXD033060; PXD034908; PXD019594	7	533.231	19381.9	36976.2	NA	735.181	18.7937	6210.27	NA	NA	467.078	NA	NA
CAPG	P40121	13	PXD001764; PXD002732; PXD004684; PXD012254; PXD018830; PXD022872; PXD025431; PXD025705; PXD031419; PXD032076; PXD033060; PXD039665; PXD001506	10	143.207	69634.4	279942	364.854	2290.75	NA	10169.5	22234.8	248569	NA	148592	978.439
CAPN1	P07384	15	PXD001764; PXD002732; PXD004684; PXD012254; PXD018830; PXD022872; PXD025431; PXD025705; PXD031419; PXD032076; PXD033060; PXD034908; PXD039665; PXD001506; PXD019594	12	114.501	30162.2	399817	304.903	1642.96	57.4473	34280.1	3650.79	59951.2	87.2898	77327.1	273.103
CAPN14	A8MX76	1	PXD034908	1	NA	NA	NA	NA	NA	NA	NA	NA	NA	391.135	NA	NA
CAPN15	O75808	1	PXD012254	1	NA	NA	2387.12	NA	NA	NA	NA	NA	NA	NA	NA	NA
CAPN2	P17655	15	PXD001764; PXD002732; PXD004684; PXD012254; PXD018830; PXD022872; PXD025431; PXD025705; PXD031419; PXD032076; PXD033060; PXD034908; PXD039665; PXD001506; PXD019594	12	78.8278	52141.5	361385	96.2806	570.146	32.1409	17246.8	4361.23	32472.7	104.961	10390.7	204.368
CAPN3	P20807	1	PXD034908	1	NA	NA	NA	NA	NA	NA	NA	NA	NA	130.367	NA	NA
CAPN5	O15484	7	PXD012254; PXD022872; PXD025705; PXD031419; PXD032076; PXD033060; PXD001506	5	22.8735	NA	57470.3	120.318	NA	NA	11029.8	NA	7522.84	NA	NA	NA
CAPN7	Q9Y6W3	6	PXD012254; PXD018830; PXD022872; PXD025431; PXD025705; PXD031419	5	9.22894	1836.18	19878.9	NA	NA	NA	2681.36	NA	NA	NA	2141.29	NA
CAPN8	A6NHC0	1	PXD032076	1	NA	NA	NA	NA	NA	NA	NA	NA	18700	NA	NA	NA
CAPN9	O14815	1	PXD012254	1	NA	NA	13830.6	NA	NA	NA	NA	NA	NA	NA	NA	NA
CAPNS1	P04632	15	PXD001764; PXD002732; PXD004684; PXD012254; PXD018830; PXD022872; PXD025431; PXD025705; PXD031419; PXD032076; PXD033060; PXD034908; PXD039665; PXD001506; PXD019594	12	849.561	122322	560539	928.152	1735.09	159.456	140938	10449.5	13431.5	449.987	45371.7	812.23
CAPNS2	Q96L46	3	PXD001764; PXD025431; PXD039665	2	NA	NA	NA	NA	318.332	NA	NA	NA	NA	NA	90243.1	NA
CAPRIN1	Q14444	13	PXD001764; PXD002732; PXD004684; PXD012254; PXD018830; PXD022872; PXD025431; PXD025705; PXD031419; PXD032076; PXD033060; PXD034908; PXD001506	11	64.6526	4723.43	101302	249.895	903.734	NA	15843	417.562	5602.66	40.7274	9723.91	82.2336
CAPS	Q13938	8	PXD002732; PXD004684; PXD012254; PXD018830; PXD022872; PXD031419; PXD032076; PXD033060	6	141.852	62328.6	28050.5	NA	NA	NA	NA	3321.92	20193.1	NA	NA	505.146
CAPZA1	P52907	14	PXD001764; PXD002732; PXD004684; PXD012254; PXD018830; PXD022872; PXD025431; PXD025705; PXD031419; PXD032076; PXD033060; PXD034908; PXD039665; PXD001506	11	249.279	23466.3	852500	801.274	6692.11	NA	244914	7528.94	68426.9	90.6347	119781	451.737
CAPZA2	P47755	15	PXD001764; PXD002732; PXD004684; PXD012254; PXD018830; PXD022872; PXD025431; PXD025705; PXD031419; PXD032076; PXD033060; PXD034908; PXD039665; PXD001506; PXD019594	12	288.549	44241	528912	407.725	3244.5	311.541	110569	8907.29	60080	668.259	54974.6	393.162
CAPZB	P47756	15	PXD001764; PXD002732; PXD004684; PXD012254; PXD018830; PXD022872; PXD025431; PXD025705; PXD031419; PXD032076; PXD033060; PXD034908; PXD039665; PXD001506; PXD019594	12	406.561	79793.2	1.00804e+06	736.534	2171.03	119.954	157148	7546.61	34806.4	778.076	76832.1	421.374
CARD16	Q5EG05	1	PXD025705	1	NA	NA	NA	NA	NA	NA	4586.64	NA	NA	NA	NA	NA
CARD18	P57730	2	PXD025431; PXD039665	1	NA	NA	NA	NA	NA	NA	NA	NA	NA	NA	65494.5	NA
CARD19	Q96LW7	2	PXD012254; PXD025705	2	NA	NA	33902.8	NA	NA	NA	10433.7	NA	NA	NA	NA	NA
CARHSP1	Q9Y2V2	11	PXD001764; PXD004684; PXD012254; PXD018830; PXD022872; PXD025431; PXD025705; PXD031419; PXD032076; PXD033060; PXD039665	8	498.283	33901.4	163117	NA	1080.97	NA	352384	5448.04	139553	NA	27476.8	NA
CARM1	Q86X55	9	PXD004684; PXD012254; PXD018830; PXD022872; PXD025431; PXD025705; PXD031419; PXD032076; PXD033060	7	89.1298	4632.39	91054.8	NA	NA	NA	13886.2	426.869	2085.36	NA	4018	NA
CARMIL1	Q5VZK9	11	PXD002732; PXD004684; PXD012254; PXD018830; PXD022872; PXD025431; PXD025705; PXD031419; PXD032076; PXD033060; PXD001506	9	26.2489	178.305	11812.2	33.8842	NA	NA	406.486	101.803	5276.75	NA	992.523	6.32733
CARMIL2	Q6F5E8	2	PXD022872; PXD031419	1	18.0282	NA	NA	NA	NA	NA	NA	NA	NA	NA	NA	NA
CARNMT1	Q8N4J0	1	PXD025705	1	NA	NA	NA	NA	NA	NA	4417.16	NA	NA	NA	NA	NA
CARNS1	A5YM72	2	PXD022872; PXD031419	1	37.486	NA	NA	NA	NA	NA	NA	NA	NA	NA	NA	NA
CARS1	P49589	14	PXD001764; PXD002732; PXD004684; PXD012254; PXD018830; PXD022872; PXD025431; PXD025705; PXD031419; PXD032076; PXD033060; PXD034908; PXD039665; PXD001506	11	94.6468	3202.78	29800.2	69.967	184.028	NA	14558.9	151.539	2579.69	11.4985	4779.96	35.0853
CARS2	Q9HA77	10	PXD001764; PXD004684; PXD012254; PXD018830; PXD022872; PXD025705; PXD031419; PXD032076; PXD033060; PXD001506	8	44.0198	2574.02	59434.2	70.6875	184.772	NA	21542	94.1891	2180.78	NA	NA	NA
CASC3	O15234	2	PXD025705; PXD032076	2	NA	NA	NA	NA	NA	NA	504.132	NA	1474.21	NA	NA	NA
CASD1	Q96PB1	2	PXD012254; PXD033060	2	70.8881	NA	6875.76	NA	NA	NA	NA	NA	NA	NA	NA	NA
CASK	O14936	12	PXD001764; PXD002732; PXD012254; PXD018830; PXD022872; PXD025431; PXD025705; PXD031419; PXD032076; PXD033060; PXD039665; PXD001506	9	31.734	3093.29	48559.4	151.547	254.439	NA	7173.38	NA	1626.69	NA	1160.36	18.8312
CASKIN1	Q8WXD9	3	PXD022872; PXD031419; PXD033060	1	60.5232	NA	NA	NA	NA	NA	NA	NA	NA	NA	NA	NA
CASKIN2	Q8WXE0	3	PXD012254; PXD025705; PXD032076	3	NA	NA	1834.56	NA	NA	NA	2225.36	NA	945.467	NA	NA	NA
CASP1	P29466	8	PXD001764; PXD004684; PXD012254; PXD018830; PXD025431; PXD025705; PXD032076; PXD001506	8	NA	8125.17	128865	392.004	1172.98	NA	12111.2	870.548	5602.04	NA	11990	NA
CASP10	Q92851	2	PXD012254; PXD025705	2	NA	NA	7964.03	NA	NA	NA	2569.33	NA	NA	NA	NA	NA
CASP14	P31944	6	PXD018830; PXD022872; PXD025431; PXD031419; PXD032076; PXD039665	4	87.2132	10379	NA	NA	NA	NA	NA	NA	108010	NA	18572000	NA
CASP3	P42574	6	PXD004684; PXD012254; PXD025431; PXD025705; PXD032076; PXD001506	6	NA	NA	189532	779.306	NA	NA	14734.8	885.533	11437.5	NA	2367.73	NA
CASP4	P49662	2	PXD025431; PXD025705	2	NA	NA	NA	NA	NA	NA	3448.57	NA	NA	NA	2391.65	NA
CASP6	P55212	5	PXD012254; PXD018830; PXD025431; PXD025705; PXD001506	5	NA	5615.27	55879.5	99.5273	NA	NA	17209.5	NA	NA	NA	1383.3	NA
CASP7	P55210	6	PXD001764; PXD004684; PXD012254; PXD018830; PXD025431; PXD025705	6	NA	2299.68	168424	NA	243.592	NA	9787.54	624.323	NA	NA	3743.41	NA
CASP8	Q14790	5	PXD004684; PXD012254; PXD018830; PXD025431; PXD025705	5	NA	1966.81	35830	NA	NA	NA	5969.19	314.405	NA	NA	501.059	NA
CASP9	P55211	1	PXD025705	1	NA	NA	NA	NA	NA	NA	1390.15	NA	NA	NA	NA	NA
CASQ1	P31415	1	PXD034908	1	NA	NA	NA	NA	NA	NA	NA	NA	NA	45176.2	NA	NA
CASQ2	O14958	2	PXD034908; PXD019594	2	NA	NA	NA	NA	NA	738.49	NA	NA	NA	1511.1	NA	NA
CAST	P20810	13	PXD001764; PXD002732; PXD004684; PXD012254; PXD018830; PXD022872; PXD025431; PXD025705; PXD031419; PXD032076; PXD034908; PXD039665; PXD001506	11	18.9463	38908.4	113661	109.134	986.827	NA	27127	1185.01	22139.3	45.8686	27771	111.005
CASTOR2	A6NHX0	3	PXD022872; PXD031419; PXD033060	1	219.438	NA	NA	NA	NA	NA	NA	NA	NA	NA	NA	NA
CASZ1	Q86V15	2	PXD012254; PXD025431	2	NA	NA	989.103	NA	NA	NA	NA	NA	NA	NA	530.883	NA
CAT	P04040	15	PXD001764; PXD002732; PXD004684; PXD012254; PXD018830; PXD022872; PXD025431; PXD025705; PXD031419; PXD032076; PXD033060; PXD034908; PXD039665; PXD001506; PXD019594	12	43.6788	217528	579109	801.221	726.757	17.3621	1.49009e+06	25548.6	28749.5	192.876	2.62297e+06	512.841
CAV1	Q03135	11	PXD001764; PXD004684; PXD012254; PXD018830; PXD022872; PXD025431; PXD025705; PXD031419; PXD032076; PXD034908; PXD019594	10	127.851	236850	856182	NA	3744.67	107.44	53598.5	28069.3	38200.9	2323.8	27071.8	NA
CAV2	P51636	2	PXD018830; PXD025705	2	NA	273337	NA	NA	NA	NA	14383.2	NA	NA	NA	NA	NA
CAVIN1	Q6NZI2	13	PXD001764; PXD002732; PXD004684; PXD012254; PXD018830; PXD022872; PXD025431; PXD025705; PXD031419; PXD032076; PXD034908; PXD001506; PXD019594	12	86.0152	315037	331810	152.975	2845.48	514.734	75022.1	11836.6	43483.9	249.888	13531.4	588.728
CAVIN2	O95810	11	PXD001764; PXD002732; PXD004684; PXD012254; PXD018830; PXD022872; PXD025705; PXD031419; PXD032076; PXD034908; PXD019594	10	12.2102	116570	94018.1	NA	436.288	83.9123	38149.7	7254.69	15319	94.4571	NA	338.303
CAVIN3	Q969G5	8	PXD002732; PXD004684; PXD012254; PXD018830; PXD025431; PXD025705; PXD032076; PXD019594	8	NA	161008	285816	NA	NA	112.15	21525.7	1946.46	17142.2	NA	6250.44	298.435
CAVIN4	Q5BKX8	1	PXD034908	1	NA	NA	NA	NA	NA	NA	NA	NA	NA	126.071	NA	NA
CBARP	Q8N350	3	PXD022872; PXD031419; PXD033060	1	31.0336	NA	NA	NA	NA	NA	NA	NA	NA	NA	NA	NA
CBFA2T3	O75081	1	PXD025705	1	NA	NA	NA	NA	NA	NA	10817.8	NA	NA	NA	NA	NA
CBFB	Q13951	4	PXD012254; PXD018830; PXD025705; PXD032076	4	NA	16852.6	26490.6	NA	NA	NA	11628.7	NA	15679.6	NA	NA	NA
CBL	P22681	6	PXD001764; PXD012254; PXD022872; PXD025705; PXD031419; PXD033060	4	42.0251	NA	7738.03	NA	153.344	NA	1637.13	NA	NA	NA	NA	NA
CBLB	Q13191	1	PXD033060	1	73.33	NA	NA	NA	NA	NA	NA	NA	NA	NA	NA	NA
CBLL1	Q75N03	1	PXD033060	1	102.626	NA	NA	NA	NA	NA	NA	NA	NA	NA	NA	NA
CBR1	P16152	15	PXD001764; PXD002732; PXD004684; PXD012254; PXD018830; PXD022872; PXD025431; PXD025705; PXD031419; PXD032076; PXD033060; PXD034908; PXD039665; PXD001506; PXD019594	12	745.071	69334.9	787406	6835.66	12604.8	90.3	1.09588e+06	6398.6	111801	437.326	334300	1405.57
CBR3	O75828	11	PXD001764; PXD002732; PXD004684; PXD012254; PXD018830; PXD022872; PXD025431; PXD025705; PXD031419; PXD032076; PXD033060	9	92.0694	22433.5	91968.6	NA	1021.84	NA	1.16781e+06	603.771	6497.09	NA	47227.1	1498.6
CBR4	Q8N4T8	9	PXD002732; PXD012254; PXD022872; PXD025431; PXD025705; PXD031419; PXD033060; PXD034908; PXD019594	7	180.885	NA	76820.7	NA	NA	39.5437	304350	NA	NA	66.768	17575.9	246.615
CBS	P35520	5	PXD022872; PXD025705; PXD031419; PXD032076; PXD033060	3	119.847	NA	NA	NA	NA	NA	255708	NA	7455.03	NA	NA	NA
CBX1	P83916	10	PXD002732; PXD004684; PXD012254; PXD018830; PXD022872; PXD025431; PXD025705; PXD031419; PXD033060; PXD001506	8	175.946	3235.03	22061	176.855	NA	NA	24689.7	807.379	NA	NA	20926.5	197.464
CBX2	Q14781	1	PXD025705	1	NA	NA	NA	NA	NA	NA	28638.1	NA	NA	NA	NA	NA
CBX3	Q13185	12	PXD001764; PXD002732; PXD004684; PXD012254; PXD018830; PXD022872; PXD025431; PXD025705; PXD031419; PXD032076; PXD033060; PXD001506	10	168.74	3545.52	98922.4	721.573	1266.73	NA	37446.1	861.588	11468.5	NA	10857.9	118.982
CBX4	O00257	1	PXD012254	1	NA	NA	4078.71	NA	NA	NA	NA	NA	NA	NA	NA	NA
CBX5	P45973	7	PXD002732; PXD012254; PXD022872; PXD025431; PXD025705; PXD031419; PXD033060	5	225.703	NA	19796.7	NA	NA	NA	8426.11	NA	NA	NA	6047.87	139.733
CBX6	O95503	1	PXD033060	1	133.316	NA	NA	NA	NA	NA	NA	NA	NA	NA	NA	NA
CBX7	O95931	1	PXD033060	1	74.0472	NA	NA	NA	NA	NA	NA	NA	NA	NA	NA	NA
CBX8	Q9HC52	3	PXD012254; PXD025705; PXD032076	3	NA	NA	8983	NA	NA	NA	459.691	NA	1708.35	NA	NA	NA
CC2D1A	Q6P1N0	11	PXD001764; PXD004684; PXD012254; PXD018830; PXD022872; PXD025431; PXD025705; PXD031419; PXD032076; PXD033060; PXD001506	9	25.2046	1558.67	32882.5	53.4002	130.775	NA	4621.48	124.756	4625.95	NA	2206.12	NA
CC2D1B	Q5T0F9	6	PXD012254; PXD018830; PXD022872; PXD025705; PXD031419; PXD032076	5	12.3716	1090.1	5418.53	NA	NA	NA	2750.46	NA	3070.11	NA	NA	NA
CC2D2B	Q6DHV5	1	PXD004684	1	NA	NA	NA	NA	NA	NA	NA	353.42	NA	NA	NA	NA
CCAR1	Q8IX12	12	PXD001764; PXD002732; PXD004684; PXD012254; PXD018830; PXD022872; PXD025431; PXD025705; PXD031419; PXD032076; PXD033060; PXD001506	10	87.8056	1403.27	13821	35.2787	143.379	NA	6988.26	92.3596	13981.3	NA	2530.47	26.4372
CCAR2	Q8N163	13	PXD001764; PXD002732; PXD004684; PXD012254; PXD018830; PXD022872; PXD025431; PXD025705; PXD031419; PXD032076; PXD033060; PXD039665; PXD001506	10	91.3012	4384.15	63062.5	94.3247	472.559	NA	12611.6	1389.49	22446.6	NA	13715.4	103.792
CCDC115	Q96NT0	1	PXD025705	1	NA	NA	NA	NA	NA	NA	9298.25	NA	NA	NA	NA	NA
CCDC117	Q8IWD4	2	PXD025705; PXD032076	2	NA	NA	NA	NA	NA	NA	4431.21	NA	2929.53	NA	NA	NA
CCDC12	Q8WUD4	2	PXD025431; PXD025705	2	NA	NA	NA	NA	NA	NA	7156.85	NA	NA	NA	1265.52	NA
CCDC124	Q96CT7	9	PXD001764; PXD002732; PXD012254; PXD022872; PXD025431; PXD025705; PXD031419; PXD032076; PXD033060	7	88.5985	NA	35881.7	NA	357.61	NA	19961.2	NA	26231.3	NA	6258.83	46.2713
CCDC127	Q96BQ5	6	PXD012254; PXD022872; PXD025705; PXD031419; PXD033060; PXD019594	4	159.068	NA	18514.5	NA	NA	12.3877	6050.62	NA	NA	NA	NA	NA
CCDC13	Q8IYE1	1	PXD025705	1	NA	NA	NA	NA	NA	NA	52266.4	NA	NA	NA	NA	NA
CCDC134	Q9H6E4	1	PXD025705	1	NA	NA	NA	NA	NA	NA	5300.74	NA	NA	NA	NA	NA
CCDC136	Q96JN2	3	PXD022872; PXD031419; PXD033060	1	12.4889	NA	NA	NA	NA	NA	NA	NA	NA	NA	NA	NA
CCDC141	Q6ZP82	1	PXD019594	1	NA	NA	NA	NA	NA	10.347	NA	NA	NA	NA	NA	NA
CCDC146	Q8IYE0	1	PXD025705	1	NA	NA	NA	NA	NA	NA	2820.37	NA	NA	NA	NA	NA
CCDC149	Q6ZUS6	2	PXD032076; PXD033060	2	20.9129	NA	NA	NA	NA	NA	NA	NA	28340.1	NA	NA	NA
CCDC158	Q5M9N0	3	PXD022872; PXD031419; PXD034908	2	22.2737	NA	NA	NA	NA	NA	NA	NA	NA	53.4393	NA	NA
CCDC167	Q9P0B6	1	PXD025705	1	NA	NA	NA	NA	NA	NA	42479.8	NA	NA	NA	NA	NA
CCDC168	Q8NDH2	1	PXD025705	1	NA	NA	NA	NA	NA	NA	1067.71	NA	NA	NA	NA	NA
CCDC171	Q6TFL3	1	PXD031419	1	5.98343	NA	NA	NA	NA	NA	NA	NA	NA	NA	NA	NA
CCDC177	Q9NQR7	3	PXD022872; PXD031419; PXD033060	1	21.6894	NA	NA	NA	NA	NA	NA	NA	NA	NA	NA	NA
CCDC18	Q5T9S5	1	PXD025705	1	NA	NA	NA	NA	NA	NA	11786.2	NA	NA	NA	NA	NA
CCDC186	Q7Z3E2	2	PXD012254; PXD025431	2	NA	NA	2245.04	NA	NA	NA	NA	NA	NA	NA	284.133	NA
CCDC194	A0A1B0GVG4	1	PXD032076	1	NA	NA	NA	NA	NA	NA	NA	NA	16180.1	NA	NA	NA
CCDC22	O60826	11	PXD001764; PXD002732; PXD004684; PXD012254; PXD018830; PXD022872; PXD025431; PXD025705; PXD031419; PXD032076; PXD033060	9	98.4698	3595.02	37797.3	NA	133.314	NA	12185.1	244.089	1922.08	NA	1822.08	46.9153
CCDC25	Q86WR0	2	PXD025431; PXD025705	2	NA	NA	NA	NA	NA	NA	18426.1	NA	NA	NA	2267.84	NA
CCDC28A	Q8IWP9	2	PXD012254; PXD025705	2	NA	NA	7596.11	NA	NA	NA	3925.01	NA	NA	NA	NA	NA
CCDC43	Q96MW1	6	PXD022872; PXD025431; PXD025705; PXD031419; PXD032076; PXD033060	4	117.407	NA	NA	NA	NA	NA	2815.67	NA	3500.2	NA	814.288	NA
CCDC47	Q96A33	11	PXD002732; PXD004684; PXD012254; PXD018830; PXD022872; PXD025431; PXD025705; PXD031419; PXD032076; PXD033060; PXD001506	9	169.487	2034.94	34793.5	134.673	NA	NA	27505.7	260.69	26897.5	NA	6246.25	86.7951
CCDC50	Q8IVM0	4	PXD004684; PXD012254; PXD025705; PXD032076	4	NA	NA	11731.7	NA	NA	NA	12060.5	367.454	12334.9	NA	NA	NA
CCDC51	Q96ER9	6	PXD012254; PXD018830; PXD022872; PXD025705; PXD031419; PXD033060	4	45.1431	1228.22	21924.4	NA	NA	NA	11970.5	NA	NA	NA	NA	NA
CCDC6	Q16204	12	PXD001764; PXD002732; PXD004684; PXD012254; PXD018830; PXD022872; PXD025431; PXD025705; PXD031419; PXD032076; PXD033060; PXD001506	10	149.95	3159.42	62383.5	114.426	324.565	NA	7968.68	500.645	5911.77	NA	9612.44	15.5325
CCDC71	Q8IV32	1	PXD025705	1	NA	NA	NA	NA	NA	NA	9171.18	NA	NA	NA	NA	NA
CCDC77	Q9BR77	1	PXD002732	1	NA	NA	NA	NA	NA	NA	NA	NA	NA	NA	NA	37.5491
CCDC8	Q9H0W5	1	PXD032076	1	NA	NA	NA	NA	NA	NA	NA	NA	647.933	NA	NA	NA
CCDC80	Q76M96	2	PXD018830; PXD032076	2	NA	1548.39	NA	NA	NA	NA	NA	NA	2083.95	NA	NA	NA
CCDC82	Q8N4S0	1	PXD025705	1	NA	NA	NA	NA	NA	NA	903.375	NA	NA	NA	NA	NA
CCDC83	Q8IWF9	1	PXD025705	1	NA	NA	NA	NA	NA	NA	23039.3	NA	NA	NA	NA	NA
CCDC85C	A6NKD9	1	PXD025705	1	NA	NA	NA	NA	NA	NA	1285.29	NA	NA	NA	NA	NA
CCDC86	Q9H6F5	4	PXD012254; PXD025431; PXD025705; PXD032076	4	NA	NA	11149.7	NA	NA	NA	2157.78	NA	9820.44	NA	2715.24	NA
CCDC88A	Q3V6T2	4	PXD022872; PXD025705; PXD031419; PXD033060	2	9.33264	NA	NA	NA	NA	NA	526.683	NA	NA	NA	NA	NA
CCDC88B	A6NC98	3	PXD012254; PXD018830; PXD032076	3	NA	483.494	11760.9	NA	NA	NA	NA	NA	1295.12	NA	NA	NA
CCDC88C	Q9P219	1	PXD032076	1	NA	NA	NA	NA	NA	NA	NA	NA	3041.14	NA	NA	NA
CCDC9	Q9Y3X0	6	PXD012254; PXD025431; PXD025705; PXD031419; PXD032076; PXD033060	5	24.8301	NA	9097.73	NA	NA	NA	4925.53	NA	11997.3	NA	2869.7	NA
CCDC90B	Q9GZT6	5	PXD012254; PXD022872; PXD025431; PXD025705; PXD031419	4	201.412	NA	45381.2	NA	NA	NA	25864.1	NA	NA	NA	8873	NA
CCDC91	Q7Z6B0	4	PXD022872; PXD025705; PXD031419; PXD033060	2	35.0882	NA	NA	NA	NA	NA	3921.79	NA	NA	NA	NA	NA
CCDC92	Q53HC0	3	PXD022872; PXD031419; PXD033060	1	77.8156	NA	NA	NA	NA	NA	NA	NA	NA	NA	NA	NA
CCDC93	Q567U6	10	PXD001764; PXD002732; PXD012254; PXD018830; PXD022872; PXD025431; PXD025705; PXD031419; PXD032076; PXD033060	8	22.2818	838.911	17081.5	NA	97.1907	NA	4956.01	NA	1204.34	NA	445.286	15.3279
CCDC97	Q96F63	1	PXD025431	1	NA	NA	NA	NA	NA	NA	NA	NA	NA	NA	3646.79	NA
CCDC9B	Q6ZUT6	2	PXD012254; PXD032076	2	NA	NA	18847.9	NA	NA	NA	NA	NA	2456.23	NA	NA	NA
CCM2	Q9BSQ5	6	PXD012254; PXD018830; PXD022872; PXD025705; PXD031419; PXD033060	4	47.748	1118.23	46672	NA	NA	NA	4057.43	NA	NA	NA	NA	NA
CCN2	P29279	1	PXD018830	1	NA	5663.57	NA	NA	NA	NA	NA	NA	NA	NA	NA	NA
CCN3	P48745	1	PXD039665	1	NA	NA	NA	NA	NA	NA	NA	NA	NA	NA	77399	NA
CCN5	O76076	3	PXD002732; PXD004684; PXD018830	3	NA	48673.6	NA	NA	NA	NA	NA	5019.68	NA	NA	NA	326.566
CCNI2	Q6ZMN8	1	PXD025705	1	NA	NA	NA	NA	NA	NA	7192.84	NA	NA	NA	NA	NA
CCNK	O75909	3	PXD012254; PXD018830; PXD025705	3	NA	3090.31	16922	NA	NA	NA	2606.58	NA	NA	NA	NA	NA
CCNT1	O60563	3	PXD012254; PXD025705; PXD033060	3	29.4778	NA	2472.59	NA	NA	NA	910.738	NA	NA	NA	NA	NA
CCNT2	O60583	1	PXD033060	1	35.0293	NA	NA	NA	NA	NA	NA	NA	NA	NA	NA	NA
CCNY	Q8ND76	4	PXD022872; PXD025705; PXD031419; PXD033060	2	69.108	NA	NA	NA	NA	NA	4535.67	NA	NA	NA	NA	NA
CCP110	O43303	2	PXD031419; PXD033060	1	14.5732	NA	NA	NA	NA	NA	NA	NA	NA	NA	NA	NA
CCS	O14618	11	PXD002732; PXD004684; PXD012254; PXD018830; PXD022872; PXD025431; PXD025705; PXD031419; PXD032076; PXD039665; PXD001506	9	333.545	27276.6	195384	263.945	NA	NA	101409	2321.6	26732	NA	278679	383.957
CCSAP	Q6IQ19	1	PXD033060	1	129.42	NA	NA	NA	NA	NA	NA	NA	NA	NA	NA	NA
CCT2	P78371	15	PXD001764; PXD002732; PXD004684; PXD012254; PXD018830; PXD022872; PXD025431; PXD025705; PXD031419; PXD032076; PXD033060; PXD034908; PXD039665; PXD001506; PXD019594	12	362.863	29878.6	235127	364.514	1870.41	80.7613	92946.9	2500.19	20293.4	171.509	35491.6	194.077
CCT3	P49368	15	PXD001764; PXD002732; PXD004684; PXD012254; PXD018830; PXD022872; PXD025431; PXD025705; PXD031419; PXD032076; PXD033060; PXD034908; PXD039665; PXD001506; PXD019594	12	378.967	28003.3	489256	353.377	1998.23	71.0991	80075.9	3244.35	19821.3	125.049	40829.3	300.764
CCT4	P50991	15	PXD001764; PXD002732; PXD004684; PXD012254; PXD018830; PXD022872; PXD025431; PXD025705; PXD031419; PXD032076; PXD033060; PXD034908; PXD039665; PXD001506; PXD019594	12	320.491	33153	249703	397.359	1784.11	46.1658	97319.7	1888.14	8189.7	132.089	44509.1	221.361
CCT5	P48643	14	PXD001764; PXD002732; PXD004684; PXD012254; PXD018830; PXD022872; PXD025431; PXD025705; PXD031419; PXD032076; PXD033060; PXD034908; PXD001506; PXD019594	12	252.618	13377.1	265542	187.136	2024.21	82.5853	63491.8	1423.41	3446.26	103.61	42149.7	169.42
CCT6A	P40227	15	PXD001764; PXD002732; PXD004684; PXD012254; PXD018830; PXD022872; PXD025431; PXD025705; PXD031419; PXD032076; PXD033060; PXD034908; PXD039665; PXD001506; PXD019594	12	242.174	9851.37	286456	383.933	1497.57	24.9353	59602	1517.76	38291.6	92.3547	31181.4	147.107
CCT6B	Q92526	2	PXD012254; PXD025705	2	NA	NA	19901.1	NA	NA	NA	2062.84	NA	NA	NA	NA	NA
CCT7	Q99832	15	PXD001764; PXD002732; PXD004684; PXD012254; PXD018830; PXD022872; PXD025431; PXD025705; PXD031419; PXD032076; PXD033060; PXD034908; PXD039665; PXD001506; PXD019594	12	165.206	35243	281394	338.893	982.061	54.357	53571.9	1272.2	7010.99	93.1858	36751.9	141.55
CCT8	P50990	15	PXD001764; PXD002732; PXD004684; PXD012254; PXD018830; PXD022872; PXD025431; PXD025705; PXD031419; PXD032076; PXD033060; PXD034908; PXD039665; PXD001506; PXD019594	12	555.314	33430	392767	508.019	3351.41	86.8976	112383	3573.81	34199.3	169.394	51469.7	282.466
CD109	Q6YHK3	11	PXD001764; PXD004684; PXD012254; PXD018830; PXD022872; PXD025431; PXD025705; PXD031419; PXD032076; PXD033060; PXD039665	8	6.86129	2519.35	5859.31	NA	183.171	NA	687.699	353.89	846.863	NA	6234.57	NA
CD14	P08571	10	PXD002732; PXD004684; PXD012254; PXD018830; PXD022872; PXD025705; PXD031419; PXD033060; PXD039665; PXD019594	8	36.6503	22293.1	88154.2	NA	NA	28.8499	83256.8	2798.36	NA	NA	21171.1	157.594
CD151	P48509	5	PXD002732; PXD004684; PXD012254; PXD018830; PXD025705	5	NA	126774	29821	NA	NA	NA	67413.5	3040	NA	NA	NA	224.53
CD163	Q86VB7	7	PXD002732; PXD004684; PXD012254; PXD018830; PXD025705; PXD032076; PXD034908	7	NA	9017.12	32344.2	NA	NA	NA	26414	425.175	4097.93	10.6464	NA	22.4494
CD163L1	Q9NR16	1	PXD012254	1	NA	NA	19450.6	NA	NA	NA	NA	NA	NA	NA	NA	NA
CD177	Q8N6Q3	1	PXD012254	1	NA	NA	168267	NA	NA	NA	NA	NA	NA	NA	NA	NA
CD180	Q99467	1	PXD025705	1	NA	NA	NA	NA	NA	NA	4593.81	NA	NA	NA	NA	NA
CD1A	P06126	2	PXD025431; PXD039665	1	NA	NA	NA	NA	NA	NA	NA	NA	NA	NA	16424.1	NA
CD200	P41217	3	PXD022872; PXD031419; PXD033060	1	633.923	NA	NA	NA	NA	NA	NA	NA	NA	NA	NA	NA
CD207	Q9UJ71	2	PXD025431; PXD039665	1	NA	NA	NA	NA	NA	NA	NA	NA	NA	NA	35599.9	NA
CD209	Q9NNX6	1	PXD018830	1	NA	1806.7	NA	NA	NA	NA	NA	NA	NA	NA	NA	NA
CD248	Q9HCU0	4	PXD012254; PXD018830; PXD032076; PXD039665	4	NA	18607.5	33182.3	NA	NA	NA	NA	NA	5608.57	NA	18127.6	NA
CD276	Q5ZPR3	4	PXD012254; PXD018830; PXD025431; PXD025705	4	NA	9585.44	15803.1	NA	NA	NA	17859.8	NA	NA	NA	1558.29	NA
CD2AP	Q9Y5K6	11	PXD001764; PXD002732; PXD004684; PXD012254; PXD018830; PXD022872; PXD025431; PXD025705; PXD031419; PXD032076; PXD001506	10	11.4168	4537.16	105449	82.4276	407.431	NA	10951.9	601.059	13142.5	NA	6192.35	31.9922
CD2BP2	O95400	7	PXD002732; PXD012254; PXD018830; PXD025705; PXD031419; PXD032076; PXD033060	6	146.177	11819.5	45029.7	NA	NA	NA	10243.3	NA	12697.7	NA	NA	81.0216
CD300A	Q9UGN4	1	PXD032076	1	NA	NA	NA	NA	NA	NA	NA	NA	7192.71	NA	NA	NA
CD300LG	Q6UXG3	1	PXD018830	1	NA	12226	NA	NA	NA	NA	NA	NA	NA	NA	NA	NA
CD302	Q8IX05	1	PXD025705	1	NA	NA	NA	NA	NA	NA	75167.9	NA	NA	NA	NA	NA
CD34	P28906	3	PXD002732; PXD018830; PXD025705	3	NA	23180.9	NA	NA	NA	NA	3682.73	NA	NA	NA	NA	115.102
CD36	P16671	9	PXD002732; PXD004684; PXD012254; PXD018830; PXD025705; PXD034908; PXD039665; PXD001506; PXD019594	9	NA	582083	51610.7	151.863	NA	107.928	32109.3	3167.28	NA	233.004	47356.7	293.737
CD38	P28907	8	PXD004684; PXD012254; PXD018830; PXD022872; PXD025705; PXD031419; PXD032076; PXD033060	6	150.159	2502.48	37333.1	NA	NA	NA	5347.06	875.339	3950.08	NA	NA	NA
CD3E	P07766	1	PXD032076	1	NA	NA	NA	NA	NA	NA	NA	NA	47163	NA	NA	NA
CD4	P01730	1	PXD025705	1	NA	NA	NA	NA	NA	NA	3005.62	NA	NA	NA	NA	NA
CD40	P25942	3	PXD004684; PXD012254; PXD025705	3	NA	NA	46115.6	NA	NA	NA	49745.4	426.089	NA	NA	NA	NA
CD44	P16070	15	PXD001764; PXD002732; PXD004684; PXD012254; PXD018830; PXD022872; PXD025431; PXD025705; PXD031419; PXD032076; PXD033060; PXD034908; PXD039665; PXD001506; PXD019594	12	278.417	24518.3	295724	65.0327	999.194	12.5177	12907.5	3352.59	55470	59.216	45771.1	294.339
CD46	P15529	3	PXD012254; PXD022872; PXD025705	3	64.7917	NA	96306.7	NA	NA	NA	22125.4	NA	NA	NA	NA	NA
CD47	Q08722	11	PXD001764; PXD002732; PXD012254; PXD018830; PXD022872; PXD025431; PXD025705; PXD031419; PXD032076; PXD033060; PXD039665	8	3867.65	42449.6	361306	NA	3329.46	NA	74391.5	NA	12405.5	NA	18327.3	730.546
CD48	P09326	4	PXD001764; PXD012254; PXD025705; PXD032076	4	NA	NA	12701.2	NA	206.508	NA	2355.94	NA	20256.7	NA	NA	NA
CD5	P06127	2	PXD012254; PXD032076	2	NA	NA	3574.5	NA	NA	NA	NA	NA	4319.95	NA	NA	NA
CD53	P19397	1	PXD025705	1	NA	NA	NA	NA	NA	NA	11344.9	NA	NA	NA	NA	NA
CD55	P08174	5	PXD004684; PXD012254; PXD018830; PXD022872; PXD039665	5	37.6473	9561.45	103591	NA	NA	NA	NA	3117.94	NA	NA	129242	NA
CD58	P19256	1	PXD012254	1	NA	NA	22783.9	NA	NA	NA	NA	NA	NA	NA	NA	NA
CD59	P13987	11	PXD002732; PXD004684; PXD012254; PXD018830; PXD022872; PXD025431; PXD025705; PXD031419; PXD033060; PXD034908; PXD039665	8	3208.84	311876	651294	NA	NA	NA	239627	10564.9	NA	990.54	2456710	3244.33
CD5L	O43866	5	PXD002732; PXD004684; PXD012254; PXD018830; PXD025705	5	NA	25555.8	117936	NA	NA	NA	23780.5	3323.89	NA	NA	NA	51.5076
CD63	P08962	4	PXD002732; PXD012254; PXD018830; PXD025705	4	NA	40541.2	548640	NA	NA	NA	33845.9	NA	NA	NA	NA	798.335
CD72	P21854	2	PXD025705; PXD032076	2	NA	NA	NA	NA	NA	NA	2468.2	NA	32122.5	NA	NA	NA
CD74	P04233	9	PXD001764; PXD002732; PXD004684; PXD012254; PXD018830; PXD025431; PXD025705; PXD032076; PXD001506	9	NA	42949	45464.5	475.859	586.11	NA	16549.3	2037.67	24297.7	NA	3323.45	124.771
CD81	P60033	9	PXD002732; PXD004684; PXD012254; PXD018830; PXD022872; PXD025431; PXD025705; PXD031419; PXD033060	7	917.35	81977.9	277821	NA	NA	NA	813964	65522.4	NA	NA	9959.25	545.461
CD82	P27701	4	PXD022872; PXD025705; PXD031419; PXD033060	2	386.317	NA	NA	NA	NA	NA	53170	NA	NA	NA	NA	NA
CD9	P21926	10	PXD002732; PXD004684; PXD012254; PXD018830; PXD022872; PXD025431; PXD025705; PXD031419; PXD033060; PXD039665	7	1102.56	65792.7	773532	NA	NA	NA	23962.8	1818.55	NA	NA	121681	428.832
CD93	Q9NPY3	4	PXD004684; PXD012254; PXD018830; PXD025705	4	NA	7626.14	19371.8	NA	NA	NA	5228.7	448.919	NA	NA	NA	NA
CD99	P14209	3	PXD012254; PXD025431; PXD025705	3	NA	NA	74890	NA	NA	NA	285844	NA	NA	NA	49368.6	NA
CD99L2	Q8TCZ2	5	PXD012254; PXD022872; PXD025705; PXD031419; PXD033060	3	146.165	NA	28735.8	NA	NA	NA	17345.2	NA	NA	NA	NA	NA
CDA	P32320	5	PXD004684; PXD012254; PXD025431; PXD025705; PXD039665	4	NA	NA	77975.4	NA	NA	NA	124402	2385.71	NA	NA	244832	NA
CDC123	O75794	1	PXD012254	1	NA	NA	11490.4	NA	NA	NA	NA	NA	NA	NA	NA	NA
CDC16	Q13042	6	PXD012254; PXD022872; PXD025431; PXD025705; PXD031419; PXD033060	4	42.6388	NA	23106	NA	NA	NA	2270.31	NA	NA	NA	1445.16	NA
CDC23	Q9UJX2	6	PXD012254; PXD022872; PXD025431; PXD025705; PXD031419; PXD033060	4	51.5318	NA	4445.62	NA	NA	NA	1471.67	NA	NA	NA	1792.19	NA
CDC27	P30260	2	PXD012254; PXD025705	2	NA	NA	3424.58	NA	NA	NA	1886.15	NA	NA	NA	NA	NA
CDC34	P49427	4	PXD022872; PXD025431; PXD025705; PXD031419	3	171.033	NA	NA	NA	NA	NA	40117.7	NA	NA	NA	1762.2	NA
CDC37	Q16543	13	PXD001764; PXD002732; PXD004684; PXD012254; PXD018830; PXD022872; PXD025431; PXD025705; PXD031419; PXD032076; PXD033060; PXD034908; PXD001506	11	132.965	4492.2	184005	448.219	1153.78	NA	40027.6	2107.09	17247.6	102.147	24076.8	128.026
CDC37L1	Q7L3B6	1	PXD025705	1	NA	NA	NA	NA	NA	NA	6459.6	NA	NA	NA	NA	NA
CDC40	O60508	4	PXD012254; PXD025431; PXD025705; PXD033060	4	84.8701	NA	32600.8	NA	NA	NA	4244.37	NA	NA	NA	1127.73	NA
CDC42	P60953	12	PXD002732; PXD004684; PXD012254; PXD018830; PXD022872; PXD025431; PXD025705; PXD031419; PXD033060; PXD034908; PXD039665; PXD001506	9	1939.01	60626.8	152628	2503.3	NA	NA	434774	15588.3	NA	194.668	128661	663.195
CDC42BPA	Q5VT25	4	PXD022872; PXD025705; PXD031419; PXD033060	2	15.1093	NA	NA	NA	NA	NA	1561.53	NA	NA	NA	NA	NA
CDC42BPB	Q9Y5S2	9	PXD002732; PXD012254; PXD018830; PXD022872; PXD025431; PXD025705; PXD031419; PXD032076; PXD033060	7	36.3114	728.045	4901.7	NA	NA	NA	2720.53	NA	709.473	NA	516.312	25.8497
CDC42BPG	Q6DT37	3	PXD012254; PXD025431; PXD025705	3	NA	NA	2244.83	NA	NA	NA	2050.06	NA	NA	NA	794.509	NA
CDC42EP1	Q00587	7	PXD012254; PXD018830; PXD022872; PXD025431; PXD025705; PXD031419; PXD032076	6	67.9912	9623.09	27803.1	NA	NA	NA	10335.2	NA	28921.4	NA	4176.53	NA
CDC42EP4	Q9H3Q1	8	PXD012254; PXD018830; PXD022872; PXD025431; PXD025705; PXD031419; PXD032076; PXD033060	6	107.224	6970.84	48671.4	NA	NA	NA	11967.9	NA	16529.5	NA	2724.73	NA
CDC42EP5	Q6NZY7	1	PXD032076	1	NA	NA	NA	NA	NA	NA	NA	NA	86970.5	NA	NA	NA
CDC5L	Q99459	11	PXD001764; PXD002732; PXD004684; PXD012254; PXD018830; PXD022872; PXD025431; PXD025705; PXD031419; PXD032076; PXD033060	9	94.7534	30694.3	98624.8	NA	112.201	NA	30536.8	855.233	5659.99	NA	3788.11	63.9891
CDC73	Q6P1J9	10	PXD001764; PXD002732; PXD012254; PXD018830; PXD022872; PXD025431; PXD025705; PXD031419; PXD032076; PXD033060	8	59.496	2024.24	26311.9	NA	203.899	NA	3943.36	NA	7778.12	NA	1124.06	12.6401
CDCA7	Q9BWT1	1	PXD012254	1	NA	NA	11516.5	NA	NA	NA	NA	NA	NA	NA	NA	NA
CDCP1	Q9H5V8	2	PXD012254; PXD025431	2	NA	NA	16689.6	NA	NA	NA	NA	NA	NA	NA	2544.6	NA
CDH1	P12830	10	PXD001764; PXD002732; PXD004684; PXD012254; PXD018830; PXD025431; PXD025705; PXD032076; PXD039665; PXD001506	9	NA	9407.49	265307	301.64	2275.4	NA	31499	804.946	18062.8	NA	31956	317.968
CDH10	Q9Y6N8	3	PXD022872; PXD031419; PXD033060	1	33.7629	NA	NA	NA	NA	NA	NA	NA	NA	NA	NA	NA
CDH11	P55287	5	PXD012254; PXD022872; PXD031419; PXD032076; PXD033060	3	26.6117	NA	5268.26	NA	NA	NA	NA	NA	11509.9	NA	NA	NA
CDH13	P55290	13	PXD001764; PXD002732; PXD004684; PXD012254; PXD018830; PXD022872; PXD025431; PXD025705; PXD031419; PXD032076; PXD033060; PXD034908; PXD019594	11	96.2283	37936.7	31916.6	NA	531.091	507.379	4146.1	3245	4668.98	141.903	3218.28	67.4153
CDH16	O75309	1	PXD002732	1	NA	NA	NA	NA	NA	NA	NA	NA	NA	NA	NA	100.991
CDH17	Q12864	3	PXD012254; PXD032076; PXD001506	3	NA	NA	501995	679.975	NA	NA	NA	NA	23614.2	NA	NA	NA
CDH18	Q13634	2	PXD022872; PXD031419	1	19.7399	NA	NA	NA	NA	NA	NA	NA	NA	NA	NA	NA
CDH19	Q9H159	1	PXD012254	1	NA	NA	19402	NA	NA	NA	NA	NA	NA	NA	NA	NA
CDH2	P19022	5	PXD022872; PXD025705; PXD031419; PXD033060; PXD019594	3	180.997	NA	NA	NA	NA	93.225	31257.1	NA	NA	NA	NA	NA
CDH20	Q9HBT6	3	PXD022872; PXD031419; PXD033060	1	38.891	NA	NA	NA	NA	NA	NA	NA	NA	NA	NA	NA
CDH23	Q9H251	1	PXD033060	1	17.0969	NA	NA	NA	NA	NA	NA	NA	NA	NA	NA	NA
CDH3	P22223	3	PXD001764; PXD025431; PXD032076	3	NA	NA	NA	NA	101.633	NA	NA	NA	35579.7	NA	1230.84	NA
CDH4	P55283	3	PXD022872; PXD031419; PXD033060	1	23.2111	NA	NA	NA	NA	NA	NA	NA	NA	NA	NA	NA
CDH5	P33151	6	PXD002732; PXD004684; PXD018830; PXD025705; PXD032076; PXD019594	6	NA	4231.96	NA	NA	NA	16.6221	3738.24	1648.13	3427.26	NA	NA	54.16
CDH6	P55285	2	PXD022872; PXD031419	1	16.1847	NA	NA	NA	NA	NA	NA	NA	NA	NA	NA	NA
CDH8	P55286	2	PXD022872; PXD031419	1	35.3741	NA	NA	NA	NA	NA	NA	NA	NA	NA	NA	NA
CDHR2	Q9BYE9	3	PXD012254; PXD025705; PXD001506	3	NA	NA	42101	312.734	NA	NA	7744.68	NA	NA	NA	NA	NA
CDHR5	Q9HBB8	4	PXD012254; PXD025705; PXD032076; PXD001506	4	NA	NA	25637	308.236	NA	NA	6652.02	NA	2224.56	NA	NA	NA
CDIP1	Q9H305	2	PXD022872; PXD031419	1	566.678	NA	NA	NA	NA	NA	NA	NA	NA	NA	NA	NA
CDIPT	O14735	10	PXD002732; PXD004684; PXD012254; PXD022872; PXD025431; PXD025705; PXD031419; PXD033060; PXD039665; PXD001506	7	434.671	NA	264980	195.364	NA	NA	64514.3	3712.95	NA	NA	8710.6	678.427
CDK1	P06493	2	PXD012254; PXD025431	2	NA	NA	36509.2	NA	NA	NA	NA	NA	NA	NA	3145.78	NA
CDK12	Q9NYV4	1	PXD025705	1	NA	NA	NA	NA	NA	NA	442.374	NA	NA	NA	NA	NA
CDK13	Q14004	2	PXD012254; PXD025705	2	NA	NA	1175.34	NA	NA	NA	253.933	NA	NA	NA	NA	NA
CDK14	O94921	3	PXD022872; PXD031419; PXD033060	1	46.8777	NA	NA	NA	NA	NA	NA	NA	NA	NA	NA	NA
CDK16	Q00536	2	PXD022872; PXD031419	1	12.4007	NA	NA	NA	NA	NA	NA	NA	NA	NA	NA	NA
CDK17	Q00537	3	PXD022872; PXD031419; PXD033060	1	65.9824	NA	NA	NA	NA	NA	NA	NA	NA	NA	NA	NA
CDK18	Q07002	3	PXD022872; PXD031419; PXD033060	1	32.8793	NA	NA	NA	NA	NA	NA	NA	NA	NA	NA	NA
CDK2	P24941	3	PXD001764; PXD012254; PXD025705	3	NA	NA	17661.9	NA	203.845	NA	11775.3	NA	NA	NA	NA	NA
CDK4	P11802	2	PXD022872; PXD031419	1	37.6534	NA	NA	NA	NA	NA	NA	NA	NA	NA	NA	NA
CDK5	Q00535	9	PXD001764; PXD002732; PXD012254; PXD018830; PXD022872; PXD025431; PXD025705; PXD031419; PXD033060	7	212.846	5373.19	22243.1	NA	220.917	NA	11785.8	NA	NA	NA	1155.87	86.9392
CDK5RAP3	Q96JB5	12	PXD001764; PXD002732; PXD004684; PXD012254; PXD018830; PXD022872; PXD025431; PXD025705; PXD031419; PXD032076; PXD033060; PXD001506	10	57.3673	5249.67	50802.1	172.42	360.708	NA	32234	393.456	9917.31	NA	9187.35	88.205
CDK6	Q00534	6	PXD001764; PXD004684; PXD012254; PXD018830; PXD025431; PXD025705	6	NA	1474.82	35032.6	NA	207.61	NA	6576.36	181.031	NA	NA	4331.38	NA
CDK7	P50613	2	PXD025431; PXD033060	2	146.885	NA	NA	NA	NA	NA	NA	NA	NA	NA	1114.73	NA
CDK9	P50750	6	PXD012254; PXD018830; PXD025431; PXD025705; PXD032076; PXD033060	6	164.616	2924.96	15963.2	NA	NA	NA	4552.14	NA	971.923	NA	1641.94	NA
CDKAL1	Q5VV42	2	PXD012254; PXD025705	2	NA	NA	12196.9	NA	NA	NA	1586.39	NA	NA	NA	NA	NA
CDKL5	O76039	2	PXD022872; PXD031419	1	13.7679	NA	NA	NA	NA	NA	NA	NA	NA	NA	NA	NA
CDKN1B	P46527	3	PXD004684; PXD012254; PXD025705	3	NA	NA	12992.8	NA	NA	NA	11068.9	448.925	NA	NA	NA	NA
CDKN2A	P42771	1	PXD018830	1	NA	18382.8	NA	NA	NA	NA	NA	NA	NA	NA	NA	NA
CDKN2AIP	Q9NXV6	10	PXD001764; PXD002732; PXD004684; PXD012254; PXD018830; PXD025431; PXD025705; PXD032076; PXD033060; PXD001506	10	61.8143	2219.74	29693.6	25.763	264.759	NA	7897.23	437.939	6419.43	NA	2227.3	32.1538
CDKN2C	P42773	3	PXD018830; PXD025705; PXD032076	3	NA	8758.71	NA	NA	NA	NA	18708.4	NA	13027.7	NA	NA	NA
CDNF	Q49AH0	1	PXD025705	1	NA	NA	NA	NA	NA	NA	21638.2	NA	NA	NA	NA	NA
CDO1	Q16878	1	PXD025705	1	NA	NA	NA	NA	NA	NA	18553	NA	NA	NA	NA	NA
CDS1	Q92903	2	PXD022872; PXD031419	1	58.7972	NA	NA	NA	NA	NA	NA	NA	NA	NA	NA	NA
CDS2	O95674	7	PXD004684; PXD012254; PXD022872; PXD025705; PXD031419; PXD032076; PXD033060	5	342.839	NA	30328.3	NA	NA	NA	38120.8	1145.84	3026.25	NA	NA	NA
CDSN	Q15517	3	PXD001764; PXD025431; PXD039665	2	NA	NA	NA	NA	518.082	NA	NA	NA	NA	NA	5.02236e+07	NA
CDV3	Q9UKY7	9	PXD001764; PXD002732; PXD004684; PXD012254; PXD018830; PXD025431; PXD025705; PXD032076; PXD034908	9	NA	5160.31	165922	NA	604.8	NA	55121.4	968.7	58351.1	121.688	31023.6	193.136
CDYL	Q9Y232	2	PXD001764; PXD012254	2	NA	NA	2127.66	NA	148.607	NA	NA	NA	NA	NA	NA	NA
CDYL2	Q8N8U2	1	PXD033060	1	33.9428	NA	NA	NA	NA	NA	NA	NA	NA	NA	NA	NA
CEACAM1	P13688	5	PXD001764; PXD012254; PXD018830; PXD025705; PXD001506	5	NA	30401.4	156362	178.912	593.856	NA	14572.2	NA	NA	NA	NA	NA
CEACAM19	Q7Z692	1	PXD039665	1	NA	NA	NA	NA	NA	NA	NA	NA	NA	NA	159136	NA
CEACAM5	P06731	4	PXD001764; PXD012254; PXD032076; PXD039665	4	NA	NA	177719	NA	1950.57	NA	NA	NA	124043	NA	59851.4	NA
CEACAM6	P40199	2	PXD032076; PXD039665	2	NA	NA	NA	NA	NA	NA	NA	NA	750342	NA	98669.4	NA
CEACAM7	Q14002	3	PXD012254; PXD032076; PXD039665	3	NA	NA	1.41631e+06	NA	NA	NA	NA	NA	22423.3	NA	266616	NA
CEACAM8	P31997	2	PXD025705; PXD032076	2	NA	NA	NA	NA	NA	NA	2664.75	NA	30137.2	NA	NA	NA
CEBPA	P49715	1	PXD025705	1	NA	NA	NA	NA	NA	NA	2930.63	NA	NA	NA	NA	NA
CEBPB	P17676	4	PXD012254; PXD018830; PXD025431; PXD025705	4	NA	6337.76	21975.8	NA	NA	NA	9256.81	NA	NA	NA	7017.24	NA
CEBPZ	Q03701	4	PXD012254; PXD025431; PXD025705; PXD033060	4	16.7478	NA	3784	NA	NA	NA	1462.17	NA	NA	NA	348.82	NA
CEL	P19835	3	PXD032076; PXD039665; PXD001506	3	NA	NA	NA	364.214	NA	NA	NA	NA	526063	NA	17441.7	NA
CELA2A	P08217	3	PXD012254; PXD032076; PXD001506	3	NA	NA	2.66169e+06	1578.22	NA	NA	NA	NA	240143	NA	NA	NA
CELA3A	P09093	3	PXD012254; PXD032076; PXD001506	3	NA	NA	1.77939e+06	643.661	NA	NA	NA	NA	367738	NA	NA	NA
CELA3B	P08861	2	PXD012254; PXD032076	2	NA	NA	1.38088e+06	NA	NA	NA	NA	NA	4064.58	NA	NA	NA
CELF1	Q92879	8	PXD002732; PXD012254; PXD018830; PXD022872; PXD025431; PXD025705; PXD031419; PXD033060	6	1032.07	3196.27	48704.3	NA	NA	NA	16244.8	NA	NA	NA	5549.62	156.962
CELF2	O95319	6	PXD004684; PXD012254; PXD018830; PXD022872; PXD031419; PXD033060	4	159.816	4620.24	81462.9	NA	NA	NA	NA	882.827	NA	NA	NA	NA
CELF3	Q5SZQ8	2	PXD022872; PXD033060	1	258.735	NA	NA	NA	NA	NA	NA	NA	NA	NA	NA	NA
CELF4	Q9BZC1	3	PXD022872; PXD031419; PXD033060	1	1326.84	NA	NA	NA	NA	NA	NA	NA	NA	NA	NA	NA
CELF5	Q8N6W0	1	PXD033060	1	93.5819	NA	NA	NA	NA	NA	NA	NA	NA	NA	NA	NA
CELF6	Q96J87	2	PXD031419; PXD033060	1	28.6878	NA	NA	NA	NA	NA	NA	NA	NA	NA	NA	NA
CELSR1	Q9NYQ6	1	PXD025431	1	NA	NA	NA	NA	NA	NA	NA	NA	NA	NA	415.898	NA
CELSR2	Q9HCU4	4	PXD022872; PXD025431; PXD031419; PXD033060	2	12.1624	NA	NA	NA	NA	NA	NA	NA	NA	NA	1214.86	NA
CELSR3	Q9NYQ7	2	PXD004684; PXD025705	2	NA	NA	NA	NA	NA	NA	3479.87	942.451	NA	NA	NA	NA
CEMIP	Q8WUJ3	2	PXD012254; PXD032076	2	NA	NA	3971.85	NA	NA	NA	NA	NA	10395.7	NA	NA	NA
CEMIP2	Q9UHN6	8	PXD004684; PXD012254; PXD018830; PXD022872; PXD025705; PXD031419; PXD032076; PXD033060	6	16.9802	881	4986.96	NA	NA	NA	2578.08	417.167	415.574	NA	NA	NA
CEND1	Q8N111	3	PXD022872; PXD031419; PXD033060	1	331.58	NA	NA	NA	NA	NA	NA	NA	NA	NA	NA	NA
CENPB	P07199	2	PXD012254; PXD018830	2	NA	1925.52	7644.08	NA	NA	NA	NA	NA	NA	NA	NA	NA
CENPC	Q03188	2	PXD012254; PXD025705	2	NA	NA	2945.99	NA	NA	NA	2001.36	NA	NA	NA	NA	NA
CENPE	Q02224	1	PXD025705	1	NA	NA	NA	NA	NA	NA	371.153	NA	NA	NA	NA	NA
CENPV	Q7Z7K6	7	PXD002732; PXD012254; PXD018830; PXD022872; PXD025705; PXD032076; PXD033060	6	550.398	2868.95	30734.1	NA	NA	NA	33472.2	NA	21693.9	NA	NA	28.6029
CEP152	O94986	1	PXD025705	1	NA	NA	NA	NA	NA	NA	845.774	NA	NA	NA	NA	NA
CEP170	Q5SW79	7	PXD012254; PXD018830; PXD022872; PXD025705; PXD031419; PXD032076; PXD033060	5	19.5411	482.913	3205.05	NA	NA	NA	3451.29	NA	1256.34	NA	NA	NA
CEP170B	Q9Y4F5	8	PXD001764; PXD012254; PXD022872; PXD025431; PXD025705; PXD031419; PXD032076; PXD033060	6	21.9348	NA	3596.43	NA	57.558	NA	878.59	NA	1064.75	NA	627.42	NA
CEP192	Q8TEP8	1	PXD012254	1	NA	NA	324.446	NA	NA	NA	NA	NA	NA	NA	NA	NA
CEP250	Q9BV73	3	PXD022872; PXD031419; PXD033060	1	10.2573	NA	NA	NA	NA	NA	NA	NA	NA	NA	NA	NA
CEP41	Q9BYV8	5	PXD012254; PXD022872; PXD025705; PXD031419; PXD033060	3	72.7896	NA	3560.2	NA	NA	NA	9703.79	NA	NA	NA	NA	NA
CEP43	O95684	1	PXD025705	1	NA	NA	NA	NA	NA	NA	6220.14	NA	NA	NA	NA	NA
CEP85L	Q5SZL2	1	PXD032076	1	NA	NA	NA	NA	NA	NA	NA	NA	10446.1	NA	NA	NA
CEP97	Q8IW35	2	PXD022872; PXD033060	1	57.4414	NA	NA	NA	NA	NA	NA	NA	NA	NA	NA	NA
CEPT1	Q9Y6K0	1	PXD025705	1	NA	NA	NA	NA	NA	NA	160102	NA	NA	NA	NA	NA
CERS1	P27544	3	PXD022872; PXD031419; PXD033060	1	205.643	NA	NA	NA	NA	NA	NA	NA	NA	NA	NA	NA
CERS2	Q96G23	3	PXD022872; PXD025705; PXD031419	2	59.2068	NA	NA	NA	NA	NA	38625.9	NA	NA	NA	NA	NA
CERS3	Q8IU89	2	PXD025431; PXD039665	1	NA	NA	NA	NA	NA	NA	NA	NA	NA	NA	7484.3	NA
CERS4	Q9HA82	2	PXD025705; PXD039665	2	NA	NA	NA	NA	NA	NA	16732.6	NA	NA	NA	55085.8	NA
CERS6	Q6ZMG9	2	PXD012254; PXD033060	2	79.5089	NA	22790.8	NA	NA	NA	NA	NA	NA	NA	NA	NA
CERT1	Q9Y5P4	9	PXD002732; PXD004684; PXD012254; PXD018830; PXD022872; PXD025431; PXD025705; PXD031419; PXD033060	7	74.5648	1474.32	20596.8	NA	NA	NA	7004.45	303.686	NA	NA	1737.27	52.1396
CES1	P23141	10	PXD001764; PXD002732; PXD004684; PXD012254; PXD018830; PXD025705; PXD032076; PXD039665; PXD001506; PXD019594	10	NA	184249	152667	650.017	792.5	74.1748	7277520	6553.42	11061.5	NA	19966.7	86.8804
CES1P1	Q9UKY3	4	PXD004684; PXD012254; PXD018830; PXD025705	4	NA	288552	184446	NA	NA	NA	1291395	11761	NA	NA	NA	NA
CES2	O00748	10	PXD001764; PXD002732; PXD012254; PXD018830; PXD025431; PXD025705; PXD032076; PXD034908; PXD001506; PXD019594	10	NA	10142	878761	8249.95	1352.54	48.2661	732180	NA	29082.3	79.3157	4917	23.2026
CES3	Q6UWW8	2	PXD012254; PXD025705	2	NA	NA	61564.8	NA	NA	NA	12701.6	NA	NA	NA	NA	NA
CES4A	Q5XG92	1	PXD039665	1	NA	NA	NA	NA	NA	NA	NA	NA	NA	NA	32007.8	NA
CETN2	P41208	1	PXD025705	1	NA	NA	NA	NA	NA	NA	14532.8	NA	NA	NA	NA	NA
CFAP20	Q9Y6A4	7	PXD012254; PXD018830; PXD022872; PXD025431; PXD025705; PXD031419; PXD033060	5	126.487	3718.08	36736.3	NA	NA	NA	9019.9	NA	NA	NA	3281.37	NA
CFAP251	Q8TBY9	1	PXD034908	1	NA	NA	NA	NA	NA	NA	NA	NA	NA	22.0276	NA	NA
CFAP36	Q96G28	1	PXD025705	1	NA	NA	NA	NA	NA	NA	40694.9	NA	NA	NA	NA	NA
CFAP410	O43822	4	PXD012254; PXD022872; PXD031419; PXD033060	2	55.4965	NA	10781.6	NA	NA	NA	NA	NA	NA	NA	NA	NA
CFAP90	A4QMS7	1	PXD025705	1	NA	NA	NA	NA	NA	NA	44679.1	NA	NA	NA	NA	NA
CFAP99	D6REC4	1	PXD025705	1	NA	NA	NA	NA	NA	NA	5848.35	NA	NA	NA	NA	NA
CFB	P00751	14	PXD001764; PXD002732; PXD004684; PXD012254; PXD018830; PXD022872; PXD025431; PXD025705; PXD031419; PXD032076; PXD033060; PXD034908; PXD001506; PXD019594	12	23.7444	27329.3	233684	102.975	1007.75	13.5539	84969.8	5043.39	18074.5	48.0844	7146.49	168.487
CFD	P00746	7	PXD004684; PXD012254; PXD018830; PXD025431; PXD025705; PXD032076; PXD039665	6	NA	95370	320765	NA	NA	NA	7953.96	2134.68	9502.4	NA	18564	NA
CFDP1	Q9UEE9	8	PXD001764; PXD002732; PXD018830; PXD022872; PXD025431; PXD025705; PXD031419; PXD033060	6	109.147	514.072	NA	NA	164.314	NA	10530.1	NA	NA	NA	2947.3	64.8504
CFH	P08603	14	PXD001764; PXD002732; PXD004684; PXD012254; PXD018830; PXD022872; PXD025431; PXD025705; PXD031419; PXD032076; PXD033060; PXD034908; PXD039665; PXD001506	11	8.11398	23014.9	176107	51.7892	588.724	NA	24930.5	6985.61	6749.47	39.0324	1762.9	286.637
CFHR1	Q03591	3	PXD002732; PXD004684; PXD025705	3	NA	NA	NA	NA	NA	NA	28068.1	2593.27	NA	NA	NA	139.939
CFHR2	P36980	5	PXD002732; PXD004684; PXD012254; PXD018830; PXD025705	5	NA	14461.2	54172.4	NA	NA	NA	39145.1	1164.98	NA	NA	NA	98.6868
CFHR3	Q02985	1	PXD025705	1	NA	NA	NA	NA	NA	NA	20666.7	NA	NA	NA	NA	NA
CFHR4	Q92496	1	PXD012254	1	NA	NA	21564.7	NA	NA	NA	NA	NA	NA	NA	NA	NA
CFHR5	Q9BXR6	4	PXD002732; PXD004684; PXD012254; PXD025705	4	NA	NA	20358.7	NA	NA	NA	10219.1	305.025	NA	NA	NA	63.8287
CFI	P05156	5	PXD002732; PXD004684; PXD012254; PXD018830; PXD025705	5	NA	23417.5	54172.8	NA	NA	NA	11977.7	1827.42	NA	NA	NA	214.97
CFL1	P23528	15	PXD001764; PXD002732; PXD004684; PXD012254; PXD018830; PXD022872; PXD025431; PXD025705; PXD031419; PXD032076; PXD033060; PXD034908; PXD039665; PXD001506; PXD019594	12	2842.32	771193	7.87976e+06	6855.97	27255.6	264.645	898566	111556	2.37781e+06	1185.04	805148	2600.1
CFL2	Q9Y281	12	PXD001764; PXD002732; PXD004684; PXD012254; PXD018830; PXD022872; PXD025705; PXD031419; PXD032076; PXD033060; PXD034908; PXD019594	10	829.318	37625.7	127747	NA	2862.01	326.757	551532	1129.92	50015	4235.07	NA	143.442
CFP	P27918	2	PXD012254; PXD025705	2	NA	NA	19193.3	NA	NA	NA	10018.3	NA	NA	NA	NA	NA
CFTR	P13569	2	PXD012254; PXD032076	2	NA	NA	1719.88	NA	NA	NA	NA	NA	8655.03	NA	NA	NA
CGGBP1	Q9UFW8	8	PXD002732; PXD012254; PXD022872; PXD025431; PXD025705; PXD031419; PXD032076; PXD033060	6	139.129	NA	12658.2	NA	NA	NA	5784.46	NA	27966.3	NA	3058.13	40.1681
CGN	Q9P2M7	9	PXD001764; PXD002732; PXD004684; PXD012254; PXD018830; PXD025431; PXD025705; PXD032076; PXD001506	9	NA	1884.04	29924.4	41.5593	55.7443	NA	12309	101.102	3139.68	NA	401.913	2.28377
CGNL1	Q0VF96	5	PXD002732; PXD022872; PXD025705; PXD031419; PXD032076	4	5.06583	NA	NA	NA	NA	NA	7192.23	NA	552.904	NA	NA	4.34384
CGREF1	Q99674	4	PXD012254; PXD025705; PXD032076; PXD001506	4	NA	NA	51792.7	170.326	NA	NA	5458.45	NA	15354.2	NA	NA	NA
CHAD	O15335	1	PXD039665	1	NA	NA	NA	NA	NA	NA	NA	NA	NA	NA	19766.3	NA
CHAF1B	Q13112	1	PXD012254	1	NA	NA	3438.05	NA	NA	NA	NA	NA	NA	NA	NA	NA
CHAMP1	Q96JM3	6	PXD002732; PXD012254; PXD018830; PXD025705; PXD032076; PXD033060	6	96.1675	570.618	9282.66	NA	NA	NA	2639.75	NA	2574.95	NA	NA	15.6212
CHCHD1	Q96BP2	2	PXD012254; PXD025705	2	NA	NA	207686	NA	NA	NA	16938.9	NA	NA	NA	NA	NA
CHCHD10	Q8WYQ3	1	PXD025705	1	NA	NA	NA	NA	NA	NA	80292.7	NA	NA	NA	NA	NA
CHCHD3	Q9NX63	14	PXD001764; PXD002732; PXD004684; PXD012254; PXD018830; PXD022872; PXD025431; PXD025705; PXD031419; PXD032076; PXD033060; PXD034908; PXD001506; PXD019594	12	278.691	20810.9	128238	438.039	451.289	69.0816	57425	1010.07	38274.3	631.623	12980.7	80.4889
CHCHD4	Q8N4Q1	1	PXD025705	1	NA	NA	NA	NA	NA	NA	126828	NA	NA	NA	NA	NA
CHCHD5	Q9BSY4	1	PXD025705	1	NA	NA	NA	NA	NA	NA	34761.5	NA	NA	NA	NA	NA
CHCHD6	Q9BRQ6	7	PXD012254; PXD022872; PXD025431; PXD025705; PXD031419; PXD032076; PXD033060	5	213.564	NA	19183	NA	NA	NA	9442.62	NA	5441.46	NA	1438.63	NA
CHCHD7	Q9BUK0	1	PXD025705	1	NA	NA	NA	NA	NA	NA	23253.9	NA	NA	NA	NA	NA
CHD1	O14646	2	PXD012254; PXD025705	2	NA	NA	4655.47	NA	NA	NA	7293.26	NA	NA	NA	NA	NA
CHD1L	Q86WJ1	6	PXD012254; PXD018830; PXD025431; PXD025705; PXD032076; PXD033060	6	38.015	466.333	4337.59	NA	NA	NA	1505.79	NA	1283.05	NA	121.348	NA
CHD2	O14647	3	PXD012254; PXD025705; PXD033060	3	16.4532	NA	1777.63	NA	NA	NA	695.457	NA	NA	NA	NA	NA
CHD3	Q12873	2	PXD032076; PXD033060	2	16.1066	NA	NA	NA	NA	NA	NA	NA	287.058	NA	NA	NA
CHD4	Q14839	12	PXD001764; PXD002732; PXD004684; PXD012254; PXD018830; PXD022872; PXD025431; PXD025705; PXD031419; PXD032076; PXD033060; PXD001506	10	32.8792	1563.1	12606.8	31.5037	51.1133	NA	2459.21	65.5262	1417.38	NA	2238.19	22.6421
CHD5	Q8TDI0	1	PXD033060	1	20.9458	NA	NA	NA	NA	NA	NA	NA	NA	NA	NA	NA
CHD7	Q9P2D1	1	PXD012254	1	NA	NA	319.46	NA	NA	NA	NA	NA	NA	NA	NA	NA
CHD8	Q9HCK8	1	PXD025705	1	NA	NA	NA	NA	NA	NA	433.866	NA	NA	NA	NA	NA
CHDH	Q8NE62	8	PXD012254; PXD018830; PXD022872; PXD025705; PXD031419; PXD032076; PXD033060; PXD001506	6	50.7061	9111.1	123279	179.662	NA	NA	86698.4	NA	24428.7	NA	NA	NA
CHEK2	O96017	1	PXD012254	1	NA	NA	17601.3	NA	NA	NA	NA	NA	NA	NA	NA	NA
CHERP	Q8IWX8	6	PXD002732; PXD004684; PXD012254; PXD025431; PXD025705; PXD033060	6	94.3688	NA	17617	NA	NA	NA	3052.36	50.4542	NA	NA	1552.77	34.4789
CHGA	P10645	5	PXD012254; PXD022872; PXD031419; PXD032076; PXD001506	4	110.848	NA	162699	385.939	NA	NA	NA	NA	22910	NA	NA	NA
CHGB	P05060	4	PXD012254; PXD032076; PXD033060; PXD001506	4	68.3349	NA	3918.95	151.978	NA	NA	NA	NA	8409.16	NA	NA	NA
CHI3L1	P36222	7	PXD018830; PXD022872; PXD025431; PXD031419; PXD032076; PXD033060; PXD039665	4	51.5051	5613.27	NA	NA	NA	NA	NA	NA	7719.63	NA	683251	NA
CHI3L2	Q15782	1	PXD039665	1	NA	NA	NA	NA	NA	NA	NA	NA	NA	NA	37076.9	NA
CHID1	Q9BWS9	10	PXD002732; PXD004684; PXD012254; PXD022872; PXD025431; PXD025705; PXD031419; PXD032076; PXD033060; PXD001506	8	164.38	NA	38322.3	107.395	NA	NA	23553.1	319.478	10937	NA	7229.98	64.8171
CHIT1	Q13231	6	PXD002732; PXD004684; PXD022872; PXD025705; PXD031419; PXD032076	5	21.7622	NA	NA	NA	NA	NA	4223.41	1159.49	10944.3	NA	NA	102.531
CHKB	Q9Y259	9	PXD002732; PXD004684; PXD012254; PXD018830; PXD022872; PXD025431; PXD025705; PXD031419; PXD033060	7	67.5316	4712.66	19334.4	NA	NA	NA	9724.92	616.655	NA	NA	2412.9	66.5739
CHL1	O00533	6	PXD012254; PXD022872; PXD025431; PXD031419; PXD032076; PXD033060	4	187.137	NA	6347.74	NA	NA	NA	NA	NA	2386.39	NA	1623.66	NA
CHM	P24386	3	PXD022872; PXD031419; PXD033060	1	55.5722	NA	NA	NA	NA	NA	NA	NA	NA	NA	NA	NA
CHML	P26374	2	PXD022872; PXD031419	1	18.3153	NA	NA	NA	NA	NA	NA	NA	NA	NA	NA	NA
CHMP1A	Q9HD42	5	PXD022872; PXD025431; PXD025705; PXD031419; PXD032076	4	319.84	NA	NA	NA	NA	NA	35297.9	NA	19779.7	NA	16300.2	NA
CHMP1B	Q7LBR1	7	PXD002732; PXD004684; PXD025431; PXD025705; PXD032076; PXD034908; PXD039665	6	NA	NA	NA	NA	NA	NA	38067.2	2053.97	35339.3	138.669	29842.9	252.679
CHMP2A	O43633	12	PXD001764; PXD002732; PXD004684; PXD012254; PXD018830; PXD022872; PXD025431; PXD025705; PXD031419; PXD032076; PXD033060; PXD039665	9	234.776	4236.4	79777.4	NA	645.9	NA	41507.4	566.254	25290	NA	39467.2	166.903
CHMP2B	Q9UQN3	7	PXD004684; PXD012254; PXD022872; PXD025431; PXD025705; PXD031419; PXD032076	6	168.554	NA	65400	NA	NA	NA	33421.4	506.676	37347	NA	6697.12	NA
CHMP3	Q9Y3E7	7	PXD012254; PXD018830; PXD022872; PXD025431; PXD025705; PXD031419; PXD033060	5	219.182	10882	152411	NA	NA	NA	6332.19	NA	NA	NA	16180	NA
CHMP4A	Q9BY43	8	PXD012254; PXD018830; PXD022872; PXD025431; PXD025705; PXD031419; PXD032076; PXD039665	6	69.1571	2408.41	54668.7	NA	NA	NA	18304.3	NA	6091.61	NA	5360.97	NA
CHMP4B	Q9H444	13	PXD002732; PXD004684; PXD012254; PXD018830; PXD022872; PXD025431; PXD025705; PXD031419; PXD032076; PXD033060; PXD034908; PXD039665; PXD001506	10	260.427	21655.2	163598	435.897	NA	NA	63846.1	1786.94	30328.8	111.479	41010.6	112.636
CHMP4C	Q96CF2	3	PXD018830; PXD025431; PXD032076	3	NA	4437.27	NA	NA	NA	NA	NA	NA	8534.92	NA	1693.75	NA
CHMP5	Q9NZZ3	6	PXD004684; PXD012254; PXD018830; PXD025431; PXD025705; PXD039665	5	NA	6872.88	56897.3	NA	NA	NA	43338.4	1462.34	NA	NA	16287	NA
CHMP6	Q96FZ7	9	PXD002732; PXD004684; PXD012254; PXD018830; PXD022872; PXD025431; PXD025705; PXD031419; PXD032076	8	280.197	3490.69	51001.9	NA	NA	NA	19020.9	535.081	9416.33	NA	9349	40.2794
CHMP7	Q8WUX9	7	PXD012254; PXD022872; PXD025705; PXD031419; PXD032076; PXD033060; PXD001506	5	41.2145	NA	11173.9	21.5844	NA	NA	3952.9	NA	5831.25	NA	NA	NA
CHN1	P15882	3	PXD022872; PXD031419; PXD033060	1	73.4707	NA	NA	NA	NA	NA	NA	NA	NA	NA	NA	NA
CHN2	P52757	1	PXD025705	1	NA	NA	NA	NA	NA	NA	2844.39	NA	NA	NA	NA	NA
CHORDC1	Q9UHD1	9	PXD001764; PXD004684; PXD012254; PXD018830; PXD022872; PXD025431; PXD025705; PXD031419; PXD033060	7	91.0443	6608.53	39270.6	NA	412.736	NA	9128.15	368.528	NA	NA	1508.74	NA
CHP1	Q99653	11	PXD001764; PXD002732; PXD012254; PXD018830; PXD022872; PXD025431; PXD025705; PXD031419; PXD033060; PXD039665; PXD001506	8	441.007	12368.3	55466.7	484.652	320.449	NA	22806	NA	NA	NA	40171.1	149.473
CHP2	O43745	2	PXD012254; PXD001506	2	NA	NA	89798.9	341.647	NA	NA	NA	NA	NA	NA	NA	NA
CHPT1	Q8WUD6	2	PXD012254; PXD025705	2	NA	NA	43998.1	NA	NA	NA	33642.9	NA	NA	NA	NA	NA
CHRAC1	Q9NRG0	3	PXD001764; PXD025431; PXD025705	3	NA	NA	NA	NA	937.966	NA	9758.84	NA	NA	NA	10245.9	NA
CHRM1	P11229	2	PXD022872; PXD031419	1	73.789	NA	NA	NA	NA	NA	NA	NA	NA	NA	NA	NA
CHRM3	P20309	2	PXD022872; PXD031419	1	24.3256	NA	NA	NA	NA	NA	NA	NA	NA	NA	NA	NA
CHST13	Q8NET6	1	PXD025705	1	NA	NA	NA	NA	NA	NA	2143.56	NA	NA	NA	NA	NA
CHST14	Q8NCH0	1	PXD012254	1	NA	NA	3770.8	NA	NA	NA	NA	NA	NA	NA	NA	NA
CHST5	Q9GZS9	1	PXD012254	1	NA	NA	79290	NA	NA	NA	NA	NA	NA	NA	NA	NA
CHTF18	Q8WVB6	1	PXD012254	1	NA	NA	3943.54	NA	NA	NA	NA	NA	NA	NA	NA	NA
CHTOP	Q9Y3Y2	6	PXD001764; PXD002732; PXD012254; PXD025431; PXD025705; PXD032076	6	NA	NA	13279.5	NA	201.096	NA	24973.1	NA	17850.7	NA	4752.35	40.8114
CHUK	O15111	5	PXD012254; PXD022872; PXD025705; PXD031419; PXD033060	3	19.5279	NA	5771.54	NA	NA	NA	814.621	NA	NA	NA	NA	NA
CIAO1	O76071	6	PXD004684; PXD012254; PXD018830; PXD025431; PXD025705; PXD033060	6	88.5911	5024.68	87625.4	NA	NA	NA	38562.1	385.093	NA	NA	7587.82	NA
CIAO2A	Q9H5X1	5	PXD002732; PXD012254; PXD018830; PXD025705; PXD032076	5	NA	7437.61	73380.8	NA	NA	NA	24582.7	NA	10170.3	NA	NA	304.283
CIAO2B	Q9Y3D0	7	PXD012254; PXD018830; PXD022872; PXD025431; PXD025705; PXD031419; PXD032076	6	273.979	10670.9	82234.3	NA	NA	NA	66782.9	NA	25089.9	NA	12589	NA
CIAO3	Q9H6Q4	6	PXD012254; PXD018830; PXD022872; PXD025705; PXD031419; PXD033060	4	45.9567	4271.18	28875	NA	NA	NA	7070.35	NA	NA	NA	NA	NA
CIAPIN1	Q6FI81	10	PXD001764; PXD002732; PXD012254; PXD018830; PXD022872; PXD025431; PXD025705; PXD031419; PXD032076; PXD033060	8	81.7162	4113.74	68848.5	NA	700.285	NA	25116.2	NA	10099.8	NA	8368.65	98.3694
CIB1	Q99828	4	PXD002732; PXD004684; PXD012254; PXD025705	4	NA	NA	67989.5	NA	NA	NA	12452.3	624.632	NA	NA	NA	222.263
CIC	Q96RK0	3	PXD025705; PXD032076; PXD033060	3	560.829	NA	NA	NA	NA	NA	1503.04	NA	1090.23	NA	NA	NA
CIDEB	Q9UHD4	1	PXD025705	1	NA	NA	NA	NA	NA	NA	28466.2	NA	NA	NA	NA	NA
CILP	O75339	5	PXD001764; PXD018830; PXD032076; PXD034908; PXD019594	5	NA	1920.84	NA	NA	131.13	152.136	NA	NA	3643.01	25.8279	NA	NA
CILP2	Q8IUL8	2	PXD002732; PXD034908	2	NA	NA	NA	NA	NA	NA	NA	NA	NA	40.9736	NA	24.747
CIRBP	Q14011	12	PXD002732; PXD004684; PXD012254; PXD018830; PXD022872; PXD025431; PXD025705; PXD031419; PXD032076; PXD033060; PXD034908; PXD001506	10	494.996	7095.96	42635.4	262.342	NA	NA	75526.1	877.532	71438.2	170.929	93431.4	473.954
CISD1	Q9NZ45	13	PXD001764; PXD002732; PXD004684; PXD012254; PXD018830; PXD022872; PXD025431; PXD025705; PXD031419; PXD033060; PXD034908; PXD001506; PXD019594	11	2200.46	16687.8	395931	1678.07	1816.03	190.795	114083	3104.38	NA	3448.91	51416.4	549.154
CISD2	Q8N5K1	11	PXD001764; PXD002732; PXD012254; PXD018830; PXD022872; PXD025431; PXD025705; PXD031419; PXD033060; PXD034908; PXD039665	8	882.155	18370.5	148156	NA	1101.96	NA	102640	NA	NA	92.2318	10053	229.725
CISD3	P0C7P0	1	PXD025705	1	NA	NA	NA	NA	NA	NA	102719	NA	NA	NA	NA	NA
CIT	O14578	4	PXD022872; PXD025705; PXD031419; PXD033060	2	31.1571	NA	NA	NA	NA	NA	4040.81	NA	NA	NA	NA	NA
CIZ1	Q9ULV3	2	PXD012254; PXD033060	2	46.3183	NA	3411.48	NA	NA	NA	NA	NA	NA	NA	NA	NA
CKAP4	Q07065	15	PXD001764; PXD002732; PXD004684; PXD012254; PXD018830; PXD022872; PXD025431; PXD025705; PXD031419; PXD032076; PXD033060; PXD034908; PXD039665; PXD001506; PXD019594	12	50.4353	14136.4	327654	229.963	1949.24	28.68	33553.9	1135.03	37964.1	15.7238	19185	129.215
CKAP5	Q14008	12	PXD001764; PXD002732; PXD004684; PXD012254; PXD018830; PXD022872; PXD025431; PXD025705; PXD031419; PXD032076; PXD033060; PXD001506	10	46.9078	590.993	5473.94	11.6942	68.0736	NA	3010.19	67.8669	571.323	NA	2343.35	4.79375
CKB	P12277	15	PXD001764; PXD002732; PXD004684; PXD012254; PXD018830; PXD022872; PXD025431; PXD025705; PXD031419; PXD032076; PXD033060; PXD034908; PXD039665; PXD001506; PXD019594	12	10333.8	93544.4	6.40105e+06	370.068	21327.8	983.524	10157.4	11203.8	140481	790.512	111047	3200.83
CKM	P06732	7	PXD012254; PXD022872; PXD031419; PXD033060; PXD034908; PXD039665; PXD019594	5	129.999	NA	1.22094e+06	NA	NA	4832.49	NA	NA	NA	198794	142395	NA
CKMT1B	P12532	11	PXD001764; PXD002732; PXD012254; PXD018830; PXD022872; PXD025431; PXD031419; PXD032076; PXD033060; PXD039665; PXD001506	8	2312.95	48474.2	784632	2172.77	1648.34	NA	NA	NA	14122.8	NA	63760.4	132.854
CKMT2	P17540	3	PXD002732; PXD034908; PXD019594	3	NA	NA	NA	NA	NA	1797.97	NA	NA	NA	6427.2	NA	8.80468
CLASP1	Q7Z460	9	PXD001764; PXD002732; PXD012254; PXD018830; PXD022872; PXD025431; PXD025705; PXD031419; PXD033060	7	19.3245	580.929	3596.71	NA	37.5196	NA	1085.39	NA	NA	NA	785.702	24.7074
CLASP2	O75122	7	PXD012254; PXD022872; PXD025431; PXD025705; PXD031419; PXD032076; PXD033060	5	46.715	NA	7799.61	NA	NA	NA	1582.72	NA	2695.22	NA	728.13	NA
CLASRP	Q8N2M8	1	PXD012254	1	NA	NA	575	NA	NA	NA	NA	NA	NA	NA	NA	NA
CLC	Q05315	3	PXD004684; PXD012254; PXD025705	3	NA	NA	363046	NA	NA	NA	50873.4	478.894	NA	NA	NA	NA
CLCA1	A8K7I4	3	PXD012254; PXD032076; PXD001506	3	NA	NA	1.3986e+06	2175.88	NA	NA	NA	NA	13960.2	NA	NA	NA
CLCA2	Q9UQC9	2	PXD001764; PXD025431	2	NA	NA	NA	NA	330.391	NA	NA	NA	NA	NA	4509.67	NA
CLCA4	Q14CN2	3	PXD001764; PXD012254; PXD025431	3	NA	NA	52449	NA	1822.99	NA	NA	NA	NA	NA	6080.14	NA
CLCC1	Q96S66	7	PXD012254; PXD022872; PXD025431; PXD025705; PXD031419; PXD032076; PXD033060	5	40.6815	NA	36080.3	NA	NA	NA	14918.9	NA	16609.7	NA	1687.68	NA
CLCN2	P51788	3	PXD012254; PXD022872; PXD031419	2	11.1792	NA	7337.49	NA	NA	NA	NA	NA	NA	NA	NA	NA
CLCN3	P51790	2	PXD022872; PXD031419	1	36.2779	NA	NA	NA	NA	NA	NA	NA	NA	NA	NA	NA
CLCN6	P51797	3	PXD022872; PXD031419; PXD033060	1	50.9932	NA	NA	NA	NA	NA	NA	NA	NA	NA	NA	NA
CLCN7	P51798	5	PXD012254; PXD022872; PXD025705; PXD031419; PXD033060	3	43.8008	NA	11158.3	NA	NA	NA	2314.16	NA	NA	NA	NA	NA
CLDN1	O95832	1	PXD025431	1	NA	NA	NA	NA	NA	NA	NA	NA	NA	NA	19967.2	NA
CLDN10	P78369	1	PXD033060	1	57.985	NA	NA	NA	NA	NA	NA	NA	NA	NA	NA	NA
CLDN11	O75508	3	PXD022872; PXD031419; PXD033060	1	322.95	NA	NA	NA	NA	NA	NA	NA	NA	NA	NA	NA
CLDN3	O15551	6	PXD002732; PXD012254; PXD018830; PXD025705; PXD032076; PXD001506	6	NA	38975.7	206414	4634.23	NA	NA	18308.2	NA	44030.1	NA	NA	249.654
CLDN4	O14493	1	PXD025431	1	NA	NA	NA	NA	NA	NA	NA	NA	NA	NA	12562.2	NA
CLDN5	O00501	3	PXD022872; PXD031419; PXD033060	1	203.895	NA	NA	NA	NA	NA	NA	NA	NA	NA	NA	NA
CLDND1	Q9NY35	2	PXD022872; PXD031419	1	250.683	NA	NA	NA	NA	NA	NA	NA	NA	NA	NA	NA
CLEC11A	Q9Y240	4	PXD012254; PXD018830; PXD025705; PXD032076	4	NA	19080.8	44123.4	NA	NA	NA	17062.2	NA	22485	NA	NA	NA
CLEC14A	Q86T13	3	PXD004684; PXD018830; PXD025705	3	NA	2057.02	NA	NA	NA	NA	4714.36	1281.46	NA	NA	NA	NA
CLEC16A	Q2KHT3	1	PXD025705	1	NA	NA	NA	NA	NA	NA	719.421	NA	NA	NA	NA	NA
CLEC2A	Q6UVW9	2	PXD025431; PXD039665	1	NA	NA	NA	NA	NA	NA	NA	NA	NA	NA	12066.3	NA
CLEC2B	Q92478	1	PXD025431	1	NA	NA	NA	NA	NA	NA	NA	NA	NA	NA	9012.48	NA
CLEC3B	P05452	8	PXD001764; PXD002732; PXD004684; PXD012254; PXD018830; PXD025431; PXD025705; PXD039665	7	NA	128618	145912	NA	955.136	NA	54563.6	3731.49	NA	NA	22597.2	486.855
CLEC4G	Q6UXB4	1	PXD025705	1	NA	NA	NA	NA	NA	NA	69743.9	NA	NA	NA	NA	NA
CLEC4M	Q9H2X3	2	PXD025705; PXD032076	2	NA	NA	NA	NA	NA	NA	17937	NA	8172.35	NA	NA	NA
CLGN	O14967	1	PXD025705	1	NA	NA	NA	NA	NA	NA	7428.16	NA	NA	NA	NA	NA
CLIC1	O00299	15	PXD001764; PXD002732; PXD004684; PXD012254; PXD018830; PXD022872; PXD025431; PXD025705; PXD031419; PXD032076; PXD033060; PXD034908; PXD039665; PXD001506; PXD019594	12	320.851	365696	1736925	4176.18	11572.1	58.8386	203488	21184	138601	82.7579	254978	1248.04
CLIC2	O15247	6	PXD002732; PXD004684; PXD012254; PXD018830; PXD025431; PXD025705	6	NA	4151.82	39308.5	NA	NA	NA	18515.9	3779	NA	NA	1172.75	278.305
CLIC3	O95833	6	PXD001764; PXD002732; PXD004684; PXD018830; PXD025431; PXD039665	5	NA	31850.7	NA	NA	3789.31	NA	NA	4484.24	NA	NA	78693.1	584.847
CLIC4	Q9Y696	13	PXD001764; PXD002732; PXD004684; PXD012254; PXD018830; PXD022872; PXD025431; PXD025705; PXD031419; PXD032076; PXD033060; PXD034908; PXD039665	10	325.352	26115.7	131354	NA	696.333	NA	101942	5690.45	7734.61	133.263	5994.12	200.925
CLIC5	Q9NZA1	5	PXD002732; PXD004684; PXD012254; PXD034908; PXD001506	5	NA	NA	40099.5	319.245	NA	NA	NA	26652.6	NA	223.695	NA	32.3689
CLIC6	Q96NY7	4	PXD002732; PXD004684; PXD012254; PXD032076	4	NA	NA	29921.6	NA	NA	NA	NA	4172.78	3994.81	NA	NA	37.378
CLINT1	Q14677	12	PXD001764; PXD002732; PXD004684; PXD012254; PXD018830; PXD022872; PXD025431; PXD025705; PXD031419; PXD032076; PXD033060; PXD001506	10	55.6355	2810.92	29583.4	156.746	220.145	NA	20759.4	223.108	17946.6	NA	10057	33.5209
CLIP1	P30622	12	PXD001764; PXD002732; PXD004684; PXD012254; PXD018830; PXD022872; PXD025431; PXD025705; PXD031419; PXD032076; PXD033060; PXD034908	10	20.2084	1281.61	3170.94	NA	124.192	NA	2413.57	60.315	1560.11	17.5698	2957.19	12.3782
CLIP2	Q9UDT6	6	PXD012254; PXD022872; PXD025705; PXD031419; PXD032076; PXD033060	4	47.5882	NA	12433.4	NA	NA	NA	994.641	NA	2894.34	NA	NA	NA
CLIP3	Q96DZ5	3	PXD022872; PXD031419; PXD033060	1	49.7133	NA	NA	NA	NA	NA	NA	NA	NA	NA	NA	NA
CLIP4	Q8N3C7	1	PXD033060	1	47.885	NA	NA	NA	NA	NA	NA	NA	NA	NA	NA	NA
CLMN	Q96JQ2	6	PXD012254; PXD018830; PXD022872; PXD025705; PXD031419; PXD032076	5	8.31505	670.751	25707.5	NA	NA	NA	11090.8	NA	2313.06	NA	NA	NA
CLN5	O75503	4	PXD002732; PXD012254; PXD025705; PXD039665	4	NA	NA	13602.8	NA	NA	NA	2361.59	NA	NA	NA	32174.9	244.328
CLN6	Q9NWW5	1	PXD025705	1	NA	NA	NA	NA	NA	NA	11309	NA	NA	NA	NA	NA
CLN8	Q9UBY8	1	PXD025431	1	NA	NA	NA	NA	NA	NA	NA	NA	NA	NA	7533.39	NA
CLNS1A	P54105	6	PXD004684; PXD012254; PXD018830; PXD025431; PXD025705; PXD032076	6	NA	15054.9	154625	NA	NA	NA	53812.4	1305.7	57058.1	NA	25025.8	NA
CLP1	Q92989	2	PXD012254; PXD018830	2	NA	4597.5	14807.2	NA	NA	NA	NA	NA	NA	NA	NA	NA
CLPB	Q9H078	8	PXD002732; PXD012254; PXD018830; PXD022872; PXD025705; PXD031419; PXD032076; PXD033060	6	31.2543	1368.1	14525.3	NA	NA	NA	9303.88	NA	571.936	NA	NA	20.3044
CLPP	Q16740	10	PXD001764; PXD002732; PXD012254; PXD018830; PXD022872; PXD025431; PXD025705; PXD031419; PXD032076; PXD033060	8	97.1576	3129.09	73262	NA	436.676	NA	130681	NA	16665.2	NA	6885.4	74.57
CLPTM1	O96005	10	PXD002732; PXD012254; PXD022872; PXD025431; PXD025705; PXD031419; PXD032076; PXD033060; PXD039665; PXD001506	7	46.9792	NA	7045.12	100.892	NA	NA	27156.5	NA	1343.11	NA	6150.82	49.2791
CLPTM1L	Q96KA5	6	PXD012254; PXD022872; PXD025431; PXD025705; PXD031419; PXD033060	4	69.0906	NA	19239.1	NA	NA	NA	6253.17	NA	NA	NA	987.811	NA
CLPX	O76031	9	PXD001764; PXD002732; PXD012254; PXD018830; PXD022872; PXD025431; PXD025705; PXD031419; PXD033060	7	18.344	1234.43	25488.9	NA	128.943	NA	12865.2	NA	NA	NA	2247.3	23.013
CLRN3	Q8NCR9	1	PXD025705	1	NA	NA	NA	NA	NA	NA	22238.7	NA	NA	NA	NA	NA
CLSTN1	O94985	5	PXD012254; PXD018830; PXD022872; PXD031419; PXD033060	3	109.067	5967.53	7159.48	NA	NA	NA	NA	NA	NA	NA	NA	NA
CLSTN2	Q9H4D0	1	PXD033060	1	47.8287	NA	NA	NA	NA	NA	NA	NA	NA	NA	NA	NA
CLSTN3	Q9BQT9	2	PXD022872; PXD031419	1	16.2095	NA	NA	NA	NA	NA	NA	NA	NA	NA	NA	NA
CLTA	P09496	10	PXD002732; PXD004684; PXD012254; PXD018830; PXD022872; PXD025431; PXD025705; PXD031419; PXD032076; PXD001506	9	600.758	71538.8	311620	948.75	NA	NA	198804	3203.53	82922.5	NA	6660.46	517.375
CLTB	P09497	11	PXD004684; PXD012254; PXD018830; PXD022872; PXD025431; PXD025705; PXD031419; PXD032076; PXD033060; PXD039665; PXD001506	8	502.454	18862.2	194411	994.736	NA	NA	53615	1564.61	37768.9	NA	103070	NA
CLTC	Q00610	15	PXD001764; PXD002732; PXD004684; PXD012254; PXD018830; PXD022872; PXD025431; PXD025705; PXD031419; PXD032076; PXD033060; PXD034908; PXD039665; PXD001506; PXD019594	12	710.082	28463.6	531642	572.217	1260.5	52.9654	44679.1	2083.62	20381.3	35.7404	28877.3	263.051
CLTCL1	P53675	3	PXD022872; PXD025705; PXD031419	2	40.5231	NA	NA	NA	NA	NA	3257.51	NA	NA	NA	NA	NA
CLU	P10909	15	PXD001764; PXD002732; PXD004684; PXD012254; PXD018830; PXD022872; PXD025431; PXD025705; PXD031419; PXD032076; PXD033060; PXD034908; PXD039665; PXD001506; PXD019594	12	453.388	50460.5	272844	282.412	4149.86	43.6319	91461.2	9800.37	61598.2	95.8439	151801	8293.4
CLUH	O75153	11	PXD001764; PXD012254; PXD018830; PXD022872; PXD025431; PXD025705; PXD031419; PXD032076; PXD033060; PXD001506; PXD019594	9	23.8359	984.091	26226.3	49.0618	89.892	8.76124	9893.14	NA	3013.73	NA	2620.85	NA
CLVS1	Q8IUQ0	3	PXD022872; PXD031419; PXD033060	1	127.284	NA	NA	NA	NA	NA	NA	NA	NA	NA	NA	NA
CLVS2	Q5SYC1	3	PXD022872; PXD031419; PXD033060	1	124.257	NA	NA	NA	NA	NA	NA	NA	NA	NA	NA	NA
CLYBL	Q8N0X4	9	PXD002732; PXD012254; PXD018830; PXD022872; PXD025431; PXD025705; PXD031419; PXD033060; PXD001506	7	104.26	1320.92	103690	54.8736	NA	NA	104963	NA	NA	NA	1855.94	85.2
CMA1	P23946	8	PXD001764; PXD002732; PXD004684; PXD012254; PXD018830; PXD025705; PXD032076; PXD019594	8	NA	63625.2	850236	NA	3534	71.5648	18037.4	5206.2	52790.8	NA	NA	192.916
CMAS	Q8NFW8	12	PXD001764; PXD002732; PXD004684; PXD012254; PXD018830; PXD022872; PXD025431; PXD025705; PXD031419; PXD032076; PXD033060; PXD001506	10	105.499	2124.19	170695	306.016	367.629	NA	44670.2	561.383	15151.7	NA	20874.8	59.2634
CMBL	Q96DG6	12	PXD002732; PXD004684; PXD012254; PXD018830; PXD022872; PXD025705; PXD031419; PXD032076; PXD033060; PXD034908; PXD001506; PXD019594	10	264.966	29710.7	587966	2461.76	NA	95.8952	2.32345e+06	6174.97	22077.8	2266.09	NA	219.616
CMC1	Q7Z7K0	3	PXD022872; PXD025705; PXD031419	2	61.7391	NA	NA	NA	NA	NA	114981	NA	NA	NA	NA	NA
CMC2	Q9NRP2	1	PXD025705	1	NA	NA	NA	NA	NA	NA	128562	NA	NA	NA	NA	NA
CMC4	P56277	1	PXD025705	1	NA	NA	NA	NA	NA	NA	79411.9	NA	NA	NA	NA	NA
CMIP	Q8IY22	1	PXD025431	1	NA	NA	NA	NA	NA	NA	NA	NA	NA	NA	1086.63	NA
CMPK1	P30085	14	PXD002732; PXD004684; PXD012254; PXD018830; PXD022872; PXD025431; PXD025705; PXD031419; PXD032076; PXD033060; PXD034908; PXD039665; PXD001506; PXD019594	11	1511.81	109949	1.39177e+06	3694.91	NA	229.927	516055	6875.31	43614.1	299.096	126182	770.293
CMPK2	Q5EBM0	8	PXD001764; PXD004684; PXD012254; PXD018830; PXD022872; PXD025705; PXD031419; PXD032076	7	40.1876	8885.62	15603.3	NA	477.468	NA	6722.62	740.93	18390.7	NA	NA	NA
CMSS1	Q9BQ75	1	PXD033060	1	69.1524	NA	NA	NA	NA	NA	NA	NA	NA	NA	NA	NA
CMTM5	Q96DZ9	3	PXD022872; PXD031419; PXD033060	1	345.994	NA	NA	NA	NA	NA	NA	NA	NA	NA	NA	NA
CMTM6	Q9NX76	5	PXD004684; PXD012254; PXD022872; PXD025431; PXD031419	4	227.06	NA	96306	NA	NA	NA	NA	1247.5	NA	NA	8597.3	NA
CMTR1	Q8N1G2	6	PXD001764; PXD012254; PXD018830; PXD025431; PXD025705; PXD033060	6	47.9442	2868.2	12983.5	NA	116.039	NA	3134.77	NA	NA	NA	225.937	NA
CMYA5	Q8N3K9	4	PXD025705; PXD034908; PXD039665; PXD019594	4	NA	NA	NA	NA	NA	2.73812	1319.12	NA	NA	9.74138	3412.24	NA
CNBP	P62633	7	PXD002732; PXD004684; PXD012254; PXD018830; PXD025431; PXD025705; PXD034908	7	NA	11927.1	144984	NA	NA	NA	140757	1364.01	NA	120.055	11259.7	142.329
CNDP1	Q96KN2	3	PXD022872; PXD031419; PXD033060	1	39.3741	NA	NA	NA	NA	NA	NA	NA	NA	NA	NA	NA
CNDP2	Q96KP4	15	PXD001764; PXD002732; PXD004684; PXD012254; PXD018830; PXD022872; PXD025431; PXD025705; PXD031419; PXD032076; PXD033060; PXD034908; PXD039665; PXD001506; PXD019594	12	595.915	71230.9	858915	1540.23	1857.56	51.9685	548742	7583.98	186587	45.2062	21194.7	1934.11
CNKSR2	Q8WXI2	3	PXD022872; PXD031419; PXD033060	1	26.5679	NA	NA	NA	NA	NA	NA	NA	NA	NA	NA	NA
CNN1	P51911	10	PXD001764; PXD002732; PXD004684; PXD012254; PXD018830; PXD025705; PXD032076; PXD034908; PXD001506; PXD019594	10	NA	22081.5	2.51192e+06	546.783	35727.8	20.2149	22457.5	10182.4	233166	295.333	NA	410.947
CNN2	Q99439	9	PXD001764; PXD002732; PXD004684; PXD012254; PXD018830; PXD025431; PXD025705; PXD032076; PXD001506	9	NA	20213.6	55306.5	363.745	932.816	NA	32711.6	4617.16	39922.3	NA	22568.1	232.359
CNN3	Q15417	13	PXD001764; PXD002732; PXD004684; PXD012254; PXD018830; PXD022872; PXD025431; PXD025705; PXD031419; PXD032076; PXD033060; PXD001506; PXD019594	11	156.093	26055.7	210452	283.652	778.853	18.2762	63325.9	3988.56	125251	NA	6071.41	251.998
CNNM1	Q9NRU3	2	PXD022872; PXD031419	1	20.1759	NA	NA	NA	NA	NA	NA	NA	NA	NA	NA	NA
CNNM2	Q9H8M5	3	PXD022872; PXD031419; PXD033060	1	17.8047	NA	NA	NA	NA	NA	NA	NA	NA	NA	NA	NA
CNNM3	Q8NE01	5	PXD012254; PXD018830; PXD022872; PXD025705; PXD031419	4	14.1102	1491.19	12621.2	NA	NA	NA	2208.03	NA	NA	NA	NA	NA
CNNM4	Q6P4Q7	1	PXD012254	1	NA	NA	19270.3	NA	NA	NA	NA	NA	NA	NA	NA	NA
CNOT1	A5YKK6	13	PXD001764; PXD002732; PXD004684; PXD012254; PXD018830; PXD022872; PXD025431; PXD025705; PXD031419; PXD032076; PXD033060; PXD039665; PXD001506	10	17.5686	2016.74	11065.4	26.1809	46.6795	NA	2977.54	40.5198	851.777	NA	1250.99	16.6697
CNOT10	Q9H9A5	4	PXD012254; PXD025431; PXD025705; PXD033060	4	67.417	NA	1930.05	NA	NA	NA	2311.75	NA	NA	NA	610.579	NA
CNOT11	Q9UKZ1	4	PXD012254; PXD025431; PXD025705; PXD033060	4	73.2721	NA	6690.17	NA	NA	NA	2952.74	NA	NA	NA	1035.01	NA
CNOT2	Q9NZN8	5	PXD012254; PXD018830; PXD025431; PXD025705; PXD032076	5	NA	9104.04	45003	NA	NA	NA	3065.02	NA	5958.94	NA	5545.85	NA
CNOT3	O75175	8	PXD012254; PXD018830; PXD022872; PXD025431; PXD025705; PXD031419; PXD032076; PXD033060	6	109.095	1181.69	12225.9	NA	NA	NA	2984.28	NA	6528.05	NA	3815.61	NA
CNOT4	O95628	3	PXD012254; PXD025705; PXD033060	3	66.0533	NA	6666.06	NA	NA	NA	2312.65	NA	NA	NA	NA	NA
CNOT7	Q9UIV1	5	PXD022872; PXD025431; PXD025705; PXD031419; PXD033060	3	94.284	NA	NA	NA	NA	NA	37093.9	NA	NA	NA	6549.72	NA
CNOT8	Q9UFF9	1	PXD012254	1	NA	NA	10304.4	NA	NA	NA	NA	NA	NA	NA	NA	NA
CNOT9	Q92600	8	PXD001764; PXD004684; PXD012254; PXD022872; PXD025431; PXD025705; PXD031419; PXD033060	6	97.9319	NA	28046.3	NA	411.552	NA	6343.29	347.58	NA	NA	3420.32	NA
CNP	P09543	12	PXD001764; PXD002732; PXD004684; PXD012254; PXD018830; PXD022872; PXD025431; PXD025705; PXD031419; PXD032076; PXD033060; PXD039665	9	3102.56	12237.8	82693	NA	270.723	NA	45309.2	467.83	14639.6	NA	5817	112.634
CNPY2	Q9Y2B0	12	PXD001764; PXD002732; PXD004684; PXD012254; PXD018830; PXD022872; PXD025431; PXD025705; PXD031419; PXD032076; PXD033060; PXD001506	10	469.355	22046.7	290704	620.895	1315.04	NA	213024	2758.83	51065.9	NA	15561.5	398.771
CNPY3	Q9BT09	10	PXD001764; PXD002732; PXD004684; PXD012254; PXD018830; PXD022872; PXD025705; PXD031419; PXD032076; PXD033060	8	197.823	1623.19	18747.9	NA	721.782	NA	36801.8	586.677	25063.8	NA	NA	105.78
CNPY4	Q8N129	4	PXD002732; PXD018830; PXD025705; PXD032076	4	NA	7052.27	NA	NA	NA	NA	6183.57	NA	6018.8	NA	NA	137.732
CNR1	P21554	2	PXD022872; PXD031419	1	49.3026	NA	NA	NA	NA	NA	NA	NA	NA	NA	NA	NA
CNRIP1	Q96F85	7	PXD012254; PXD018830; PXD022872; PXD025705; PXD031419; PXD032076; PXD033060	5	1622.33	10863.4	107743	NA	NA	NA	12383.9	NA	11821.3	NA	NA	NA
CNST	Q6PJW8	4	PXD022872; PXD025705; PXD031419; PXD033060	2	23.6798	NA	NA	NA	NA	NA	2164.66	NA	NA	NA	NA	NA
CNTFR	P26992	3	PXD022872; PXD031419; PXD033060	1	224.388	NA	NA	NA	NA	NA	NA	NA	NA	NA	NA	NA
CNTN1	Q12860	8	PXD001764; PXD012254; PXD022872; PXD025431; PXD031419; PXD032076; PXD033060; PXD039665	5	2425.74	NA	8641.44	NA	70.5919	NA	NA	NA	1841.43	NA	5546.34	NA
CNTN2	Q02246	3	PXD022872; PXD031419; PXD033060	1	119.921	NA	NA	NA	NA	NA	NA	NA	NA	NA	NA	NA
CNTN3	Q9P232	2	PXD022872; PXD031419	1	22.7817	NA	NA	NA	NA	NA	NA	NA	NA	NA	NA	NA
CNTN4	Q8IWV2	2	PXD022872; PXD031419	1	25.021	NA	NA	NA	NA	NA	NA	NA	NA	NA	NA	NA
CNTN5	O94779	2	PXD022872; PXD031419	1	14.7778	NA	NA	NA	NA	NA	NA	NA	NA	NA	NA	NA
CNTN6	Q9UQ52	1	PXD031419	1	10.0448	NA	NA	NA	NA	NA	NA	NA	NA	NA	NA	NA
CNTNAP1	P78357	3	PXD022872; PXD031419; PXD033060	1	252.464	NA	NA	NA	NA	NA	NA	NA	NA	NA	NA	NA
CNTNAP2	Q9UHC6	3	PXD022872; PXD031419; PXD033060	1	91.7878	NA	NA	NA	NA	NA	NA	NA	NA	NA	NA	NA
CNTNAP4	Q9C0A0	4	PXD022872; PXD025705; PXD031419; PXD033060	2	15.7315	NA	NA	NA	NA	NA	14116.6	NA	NA	NA	NA	NA
CNTNAP5	Q8WYK1	2	PXD022872; PXD031419	1	31.7504	NA	NA	NA	NA	NA	NA	NA	NA	NA	NA	NA
COA1	Q9GZY4	2	PXD022872; PXD031419	1	130.69	NA	NA	NA	NA	NA	NA	NA	NA	NA	NA	NA
COA3	Q9Y2R0	10	PXD002732; PXD012254; PXD018830; PXD022872; PXD025431; PXD025705; PXD031419; PXD032076; PXD034908; PXD001506	9	1736.85	9297.35	197312	626.262	NA	NA	84994.1	NA	17417	189.465	11485.9	212.522
COA4	Q9NYJ1	2	PXD025705; PXD032076	2	NA	NA	NA	NA	NA	NA	167618	NA	80593.4	NA	NA	NA
COA5	Q86WW8	1	PXD025705	1	NA	NA	NA	NA	NA	NA	30507.3	NA	NA	NA	NA	NA
COA6	Q5JTJ3	3	PXD002732; PXD012254; PXD025705	3	NA	NA	99703.7	NA	NA	NA	215357	NA	NA	NA	NA	123.533
COA7	Q96BR5	6	PXD012254; PXD018830; PXD022872; PXD025431; PXD025705; PXD031419	5	155.926	3281.24	39687.9	NA	NA	NA	6046.11	NA	NA	NA	4295.36	NA
COASY	Q13057	11	PXD002732; PXD004684; PXD012254; PXD018830; PXD022872; PXD025431; PXD025705; PXD031419; PXD033060; PXD034908; PXD001506	9	164.61	6788.72	73507.5	188.009	NA	NA	52989.6	1315.14	NA	22.4529	6736.72	233.742
COBL	O75128	7	PXD012254; PXD018830; PXD022872; PXD025431; PXD025705; PXD031419; PXD034908	6	10.1639	199.343	3347.89	NA	NA	NA	2174.62	NA	NA	24.8952	3503.32	NA
COBLL1	Q53SF7	7	PXD001764; PXD004684; PXD012254; PXD018830; PXD025431; PXD025705; PXD032076	7	NA	2033.22	4163.45	NA	61.9991	NA	23635.8	162.397	4918.83	NA	2515.85	NA
COG1	Q8WTW3	8	PXD002732; PXD012254; PXD022872; PXD025431; PXD025705; PXD031419; PXD032076; PXD033060	6	42.836	NA	29012.2	NA	NA	NA	2292.64	NA	3914.89	NA	304.125	12.2249
COG2	Q14746	7	PXD012254; PXD018830; PXD022872; PXD025431; PXD025705; PXD031419; PXD033060	5	67.5362	1736.92	7427.47	NA	NA	NA	1493.92	NA	NA	NA	580.557	NA
COG3	Q96JB2	9	PXD002732; PXD004684; PXD012254; PXD022872; PXD025431; PXD025705; PXD031419; PXD033060; PXD001506	7	95.0578	NA	29111.5	94.4206	NA	NA	7649.12	79.2923	NA	NA	2274.32	50.4433
COG4	Q9H9E3	7	PXD002732; PXD012254; PXD022872; PXD025431; PXD025705; PXD031419; PXD033060	5	64.2685	NA	12484.8	NA	NA	NA	2583.88	NA	NA	NA	1038.15	21.9994
COG5	Q9UP83	6	PXD012254; PXD022872; PXD025431; PXD025705; PXD031419; PXD033060	4	34.1582	NA	20833.3	NA	NA	NA	3661.01	NA	NA	NA	719.417	NA
COG6	Q9Y2V7	9	PXD001764; PXD002732; PXD012254; PXD018830; PXD022872; PXD025431; PXD025705; PXD031419; PXD033060	7	35.7043	963.125	44577.7	NA	136.474	NA	3246.33	NA	NA	NA	1726.62	97.9197
COG7	P83436	8	PXD002732; PXD012254; PXD018830; PXD022872; PXD025431; PXD025705; PXD031419; PXD033060	6	68.1439	2714.35	33344.6	NA	NA	NA	3782.6	NA	NA	NA	1185.07	15.6387
COG8	Q96MW5	5	PXD012254; PXD022872; PXD025431; PXD025705; PXD033060	4	112.173	NA	22415.4	NA	NA	NA	4500.67	NA	NA	NA	902.175	NA
COIL	P38432	5	PXD012254; PXD018830; PXD025431; PXD025705; PXD033060	5	37.121	666.441	5646.04	NA	NA	NA	2658.27	NA	NA	NA	254.453	NA
COL10A1	Q03692	1	PXD032076	1	NA	NA	NA	NA	NA	NA	NA	NA	59580	NA	NA	NA
COL11A1	P12107	2	PXD012254; PXD032076	2	NA	NA	1157.29	NA	NA	NA	NA	NA	13269.9	NA	NA	NA
COL12A1	Q99715	12	PXD001764; PXD002732; PXD004684; PXD012254; PXD018830; PXD022872; PXD025705; PXD031419; PXD032076; PXD034908; PXD001506; PXD019594	11	4.52699	22437.4	25836.6	37.4606	519.131	4.8399	2422.52	311.829	87599	30.6442	NA	24.8111
COL13A1	Q5TAT6	1	PXD032076	1	NA	NA	NA	NA	NA	NA	NA	NA	2646.46	NA	NA	NA
COL14A1	Q05707	12	PXD001764; PXD002732; PXD004684; PXD012254; PXD018830; PXD022872; PXD025431; PXD025705; PXD031419; PXD032076; PXD034908; PXD019594	11	8.04187	127095	503332	NA	2106.83	16.5109	29688.5	1826.85	232079	39.9409	339.879	415.805
COL15A1	P39059	9	PXD001764; PXD002732; PXD004684; PXD012254; PXD018830; PXD032076; PXD034908; PXD001506; PXD019594	9	NA	31608.2	63534.9	98.9613	1049.39	53.9835	NA	328.323	15003.4	78.3124	NA	135.609
COL16A1	Q07092	3	PXD018830; PXD032076; PXD039665	3	NA	6830.62	NA	NA	NA	NA	NA	NA	8297.8	NA	21962	NA
COL17A1	Q9UMD9	5	PXD001764; PXD012254; PXD018830; PXD025431; PXD032076	5	NA	99993.7	1061.96	NA	228.229	NA	NA	NA	2687.92	NA	38637.5	NA
COL18A1	P39060	15	PXD001764; PXD002732; PXD004684; PXD012254; PXD018830; PXD022872; PXD025431; PXD025705; PXD031419; PXD032076; PXD033060; PXD034908; PXD039665; PXD001506; PXD019594	12	47.6665	32376.1	150082	169.256	1185.65	28.0698	28486.8	1906.62	14540.8	25.6789	3784.68	198.486
COL1A1	P02452	13	PXD001764; PXD002732; PXD004684; PXD012254; PXD018830; PXD022872; PXD025431; PXD025705; PXD031419; PXD032076; PXD034908; PXD039665; PXD001506	11	79.9453	81931	7.84435e+06	119.817	6212.21	NA	143986	8873.39	1.52659e+06	60.6716	207269	4836.94
COL1A2	P08123	14	PXD001764; PXD002732; PXD004684; PXD012254; PXD018830; PXD022872; PXD025431; PXD025705; PXD031419; PXD032076; PXD034908; PXD039665; PXD001506; PXD019594	12	2.81422	102615	1.75719e+06	108.728	3303.93	21.8478	93910.3	2089.53	1.6173e+06	58.1205	90524.1	540.026
COL21A1	Q96P44	6	PXD001764; PXD002732; PXD004684; PXD012254; PXD018830; PXD032076	6	NA	1681.76	19202.7	NA	381.544	NA	NA	384.315	7953.73	NA	NA	43.117
COL28A1	Q2UY09	2	PXD012254; PXD032076	2	NA	NA	22755.4	NA	NA	NA	NA	NA	17023.3	NA	NA	NA
COL2A1	P02458	5	PXD001764; PXD012254; PXD025431; PXD025705; PXD032076	5	NA	NA	8990.3	NA	350.821	NA	1729.33	NA	17637.3	NA	7996.32	NA
COL3A1	P02461	6	PXD012254; PXD018830; PXD025431; PXD025705; PXD032076; PXD034908	6	NA	12130.8	269635	NA	NA	NA	18494.3	NA	144876	66.6388	34616.9	NA
COL4A1	P02462	9	PXD002732; PXD004684; PXD012254; PXD018830; PXD022872; PXD025705; PXD031419; PXD034908; PXD019594	8	12.5308	25836.7	181703	NA	NA	101.843	5859.99	2287.67	NA	80.2727	NA	91.7106
COL4A2	P08572	13	PXD001764; PXD002732; PXD004684; PXD012254; PXD018830; PXD022872; PXD025705; PXD031419; PXD032076; PXD033060; PXD034908; PXD001506; PXD019594	11	71.2941	50633.8	395543	100.418	380.889	128.794	9146.64	1143.86	102968	51.7862	NA	566.157
COL4A3	Q01955	2	PXD004684; PXD022872	2	15.4835	NA	NA	NA	NA	NA	NA	144.239	NA	NA	NA	NA
COL4A4	P53420	2	PXD004684; PXD025705	2	NA	NA	NA	NA	NA	NA	9088.57	165.338	NA	NA	NA	NA
COL4A6	Q14031	1	PXD012254	1	NA	NA	10728.1	NA	NA	NA	NA	NA	NA	NA	NA	NA
COL5A1	P20908	5	PXD001764; PXD012254; PXD018830; PXD032076; PXD034908	5	NA	4263.39	9637.55	NA	81.3083	NA	NA	NA	9247.71	279.568	NA	NA
COL5A2	P05997	4	PXD012254; PXD018830; PXD025705; PXD032076	4	NA	2759.85	8473.55	NA	NA	NA	6409.21	NA	206523	NA	NA	NA
COL5A3	P25940	3	PXD001764; PXD012254; PXD018830	3	NA	3885.83	2492.84	NA	101.827	NA	NA	NA	NA	NA	NA	NA
COL6A1	P12109	15	PXD001764; PXD002732; PXD004684; PXD012254; PXD018830; PXD022872; PXD025431; PXD025705; PXD031419; PXD032076; PXD033060; PXD034908; PXD039665; PXD001506; PXD019594	12	25.5831	439568	2.40253e+06	263.638	9943.03	328.061	43426.1	10102.2	248766	132.039	1967.97	1666.39
COL6A2	P12110	14	PXD001764; PXD002732; PXD004684; PXD012254; PXD018830; PXD022872; PXD025431; PXD025705; PXD031419; PXD032076; PXD033060; PXD034908; PXD001506; PXD019594	12	30.4803	405012	1.11975e+06	354.325	10606.9	356.573	40566.9	12350.3	75404.6	249.086	884.941	1492.36
COL6A3	P12111	14	PXD001764; PXD002732; PXD004684; PXD012254; PXD018830; PXD022872; PXD025431; PXD025705; PXD031419; PXD032076; PXD033060; PXD034908; PXD001506; PXD019594	12	12.9535	165183	930538	221.019	7438.04	387.75	19657.5	3568.42	113111	61.8886	1442.35	843.038
COL6A5	A8TX70	5	PXD001764; PXD004684; PXD012254; PXD022872; PXD031419	4	6.38413	NA	3050.21	NA	125.876	NA	NA	83.6644	NA	NA	NA	NA
COL6A6	A6NMZ7	4	PXD004684; PXD018830; PXD025705; PXD019594	4	NA	4339.29	NA	NA	NA	4.25733	1927.91	367.733	NA	NA	NA	NA
COL7A1	Q02388	5	PXD001764; PXD012254; PXD025431; PXD025705; PXD032076	5	NA	NA	5243.18	NA	316.408	NA	1528.36	NA	6805.02	NA	778.045	NA
COL8A1	P27658	1	PXD032076	1	NA	NA	NA	NA	NA	NA	NA	NA	24300.1	NA	NA	NA
COLEC10	Q9Y6Z7	1	PXD025705	1	NA	NA	NA	NA	NA	NA	6154.54	NA	NA	NA	NA	NA
COLEC11	Q9BWP8	1	PXD025705	1	NA	NA	NA	NA	NA	NA	2434.37	NA	NA	NA	NA	NA
COLEC12	Q5KU26	5	PXD012254; PXD018830; PXD022872; PXD031419; PXD032076	4	17.87	1886.86	6321.51	NA	NA	NA	NA	NA	4346.32	NA	NA	NA
COLGALT1	Q8NBJ5	9	PXD001764; PXD002732; PXD004684; PXD012254; PXD018830; PXD025431; PXD025705; PXD032076; PXD033060	9	16.9811	4908.23	90947.5	NA	1371.12	NA	13620.9	564.992	9855.16	NA	2277.07	16.1949
COMMD1	Q8N668	4	PXD022872; PXD025431; PXD025705; PXD031419	3	153.04	NA	NA	NA	NA	NA	151384	NA	NA	NA	2199.97	NA
COMMD10	Q9Y6G5	7	PXD004684; PXD022872; PXD025431; PXD025705; PXD031419; PXD033060; PXD039665	4	408.552	NA	NA	NA	NA	NA	74132.4	1882.1	NA	NA	7315.83	NA
COMMD2	Q86X83	6	PXD018830; PXD022872; PXD025431; PXD025705; PXD031419; PXD033060	4	164.204	12946.4	NA	NA	NA	NA	30726.2	NA	NA	NA	9116.61	NA
COMMD3	Q9UBI1	9	PXD001764; PXD002732; PXD012254; PXD018830; PXD022872; PXD025431; PXD025705; PXD031419; PXD033060	7	123.53	3797.29	36066	NA	667.819	NA	31597.8	NA	NA	NA	11242.9	48.1514
COMMD4	Q9H0A8	5	PXD022872; PXD025431; PXD025705; PXD031419; PXD033060	3	241.781	NA	NA	NA	NA	NA	20048.1	NA	NA	NA	5492.65	NA
COMMD5	Q9GZQ3	9	PXD001764; PXD002732; PXD012254; PXD022872; PXD025431; PXD025705; PXD031419; PXD033060; PXD039665	6	189.399	NA	37654.9	NA	796.857	NA	19040.5	NA	NA	NA	23640.3	89.2278
COMMD6	Q7Z4G1	4	PXD001764; PXD002732; PXD012254; PXD025705	4	NA	NA	52423.7	NA	1502.65	NA	36792	NA	NA	NA	NA	198.453
COMMD7	Q86VX2	5	PXD022872; PXD025431; PXD025705; PXD031419; PXD033060	3	207.21	NA	NA	NA	NA	NA	23433	NA	NA	NA	16013	NA
COMMD8	Q9NX08	2	PXD018830; PXD025705	2	NA	2796.54	NA	NA	NA	NA	15529.7	NA	NA	NA	NA	NA
COMMD9	Q9P000	9	PXD002732; PXD004684; PXD012254; PXD018830; PXD022872; PXD025431; PXD025705; PXD031419; PXD033060	7	153.775	5544.52	27116.7	NA	NA	NA	28844.4	550.295	NA	NA	5920.29	64.4398
COMP	P49747	4	PXD012254; PXD018830; PXD032076; PXD034908	4	NA	27506.4	65240.9	NA	NA	NA	NA	NA	34735.2	47.322	NA	NA
COMT	P21964	13	PXD002732; PXD004684; PXD012254; PXD018830; PXD022872; PXD025431; PXD025705; PXD031419; PXD032076; PXD033060; PXD034908; PXD039665; PXD001506	10	338.984	17251.7	168364	268.748	NA	NA	677456	4136.28	14499.5	220.059	141099	403.212
COMTD1	Q86VU5	6	PXD002732; PXD012254; PXD022872; PXD025705; PXD031419; PXD033060	4	166.815	NA	73560	NA	NA	NA	60557.7	NA	NA	NA	NA	48.5968
COPA	P53621	15	PXD001764; PXD002732; PXD004684; PXD012254; PXD018830; PXD022872; PXD025431; PXD025705; PXD031419; PXD032076; PXD033060; PXD034908; PXD039665; PXD001506; PXD019594	12	124.38	12253.4	160740	232.353	573.979	14.9678	29582.9	1074.42	18611.6	12.0197	10779.1	92.9179
COPB1	P53618	14	PXD001764; PXD002732; PXD004684; PXD012254; PXD018830; PXD022872; PXD025431; PXD025705; PXD031419; PXD032076; PXD033060; PXD034908; PXD039665; PXD001506	11	96.0377	9961.13	162111	389.521	493.504	NA	29180.6	587.921	3929.88	22.8386	8513.37	129.721
COPB2	P35606	15	PXD001764; PXD002732; PXD004684; PXD012254; PXD018830; PXD022872; PXD025431; PXD025705; PXD031419; PXD032076; PXD033060; PXD034908; PXD039665; PXD001506; PXD019594	12	97.6404	14844.5	303104	282.809	372.703	7.32133	43296.3	696.413	7995.75	25.1032	10811.8	153.914
COPE	O14579	12	PXD001764; PXD002732; PXD004684; PXD012254; PXD018830; PXD022872; PXD025431; PXD025705; PXD031419; PXD032076; PXD033060; PXD001506	10	364.494	13789.9	255052	563.152	771.7	NA	88058.1	2866.65	40243.2	NA	37959.8	217.62
COPG1	Q9Y678	13	PXD001764; PXD002732; PXD004684; PXD012254; PXD018830; PXD022872; PXD025431; PXD025705; PXD031419; PXD032076; PXD033060; PXD034908; PXD001506	11	43.1001	15157.1	177855	152.147	607.752	NA	35153.3	3381.16	11951.7	11.1134	4699.01	93.933
COPG2	Q9UBF2	10	PXD001764; PXD002732; PXD004684; PXD012254; PXD018830; PXD022872; PXD025431; PXD025705; PXD031419; PXD033060	8	28.9098	2843.17	21133.1	NA	181.892	NA	4455.27	210.387	NA	NA	3893.74	27.1653
COPS2	P61201	12	PXD001764; PXD002732; PXD004684; PXD012254; PXD018830; PXD022872; PXD025431; PXD025705; PXD031419; PXD033060; PXD034908; PXD001506	10	159.596	3378.84	39554.2	121.222	196.646	NA	13000.5	420	NA	82.8558	11049.4	63.944
COPS3	Q9UNS2	12	PXD002732; PXD004684; PXD012254; PXD018830; PXD022872; PXD025431; PXD025705; PXD031419; PXD032076; PXD033060; PXD034908; PXD001506	10	232.214	3963.68	26982	212.632	NA	NA	61458.9	716.638	631.6	108.54	17825.3	125.136
COPS4	Q9BT78	14	PXD001764; PXD002732; PXD004684; PXD012254; PXD018830; PXD022872; PXD025431; PXD025705; PXD031419; PXD032076; PXD033060; PXD034908; PXD001506; PXD019594	12	175.59	9427.4	73582.5	174.366	716.352	24.1435	35825.7	1678.91	6916.48	97.405	12821.7	125.735
COPS5	Q92905	11	PXD001764; PXD002732; PXD012254; PXD018830; PXD022872; PXD025431; PXD025705; PXD031419; PXD033060; PXD034908; PXD001506	9	135.806	2477.83	35255.9	115.617	379.332	NA	20437.2	NA	NA	101.812	9404.16	142.985
COPS6	Q7L5N1	11	PXD001764; PXD002732; PXD004684; PXD012254; PXD018830; PXD022872; PXD025431; PXD025705; PXD031419; PXD033060; PXD034908	9	250.226	15200.5	118234	NA	346.69	NA	16843.5	980.961	NA	95.0793	11202.2	280.869
COPS7A	Q9UBW8	12	PXD001764; PXD002732; PXD004684; PXD012254; PXD018830; PXD022872; PXD025431; PXD025705; PXD031419; PXD032076; PXD033060; PXD034908	10	618.083	4272.91	37089.7	NA	453.469	NA	22400.6	1001.23	6529.84	59.8357	16381.9	91.3251
COPS7B	Q9H9Q2	7	PXD004684; PXD012254; PXD022872; PXD025431; PXD025705; PXD031419; PXD033060	5	195.892	NA	34282	NA	NA	NA	6810.63	791.1	NA	NA	2805.29	NA
COPS8	Q99627	13	PXD001764; PXD002732; PXD004684; PXD012254; PXD018830; PXD022872; PXD025431; PXD025705; PXD031419; PXD032076; PXD033060; PXD034908; PXD019594	11	253.608	14189.7	254163	NA	1735.83	52.6553	69092.8	1910.91	27041.5	277.802	22831.3	241.453
COPZ1	P61923	12	PXD001764; PXD002732; PXD004684; PXD012254; PXD018830; PXD022872; PXD025431; PXD025705; PXD031419; PXD032076; PXD033060; PXD001506	10	557.358	25432.8	346421	998.279	846.616	NA	134067	8029.53	34151.9	NA	34639.9	490.251
COPZ2	Q9P299	2	PXD018830; PXD025705	2	NA	5282.9	NA	NA	NA	NA	7145.95	NA	NA	NA	NA	NA
COQ10A	Q96MF6	5	PXD022872; PXD031419; PXD033060; PXD034908; PXD019594	3	167.839	NA	NA	NA	NA	50.2311	NA	NA	NA	221.727	NA	NA
COQ10B	Q9H8M1	4	PXD022872; PXD025705; PXD031419; PXD033060	2	267.09	NA	NA	NA	NA	NA	4714.91	NA	NA	NA	NA	NA
COQ3	Q9NZJ6	6	PXD002732; PXD012254; PXD022872; PXD025705; PXD031419; PXD034908	5	35.9424	NA	29239.9	NA	NA	NA	36201.8	NA	NA	238.884	NA	28.3352
COQ5	Q5HYK3	10	PXD012254; PXD018830; PXD022872; PXD025431; PXD025705; PXD031419; PXD033060; PXD034908; PXD001506; PXD019594	8	140.169	1859.59	37111.3	83.4349	NA	49.3692	37060.8	NA	NA	384.462	1887.85	NA
COQ6	Q9Y2Z9	9	PXD012254; PXD018830; PXD022872; PXD025705; PXD031419; PXD032076; PXD033060; PXD034908; PXD019594	7	131.03	5915.93	31614.1	NA	NA	169.763	30653.9	NA	9182.12	134.651	NA	NA
COQ7	Q99807	10	PXD002732; PXD012254; PXD018830; PXD022872; PXD025705; PXD031419; PXD032076; PXD033060; PXD034908; PXD019594	8	192.283	6241.16	77808.6	NA	NA	91.1546	27121.1	NA	7902.38	245.34	NA	94.6043
COQ8A	Q8NI60	12	PXD002732; PXD004684; PXD012254; PXD018830; PXD022872; PXD025431; PXD025705; PXD031419; PXD032076; PXD033060; PXD034908; PXD019594	10	46.0497	3405.12	62613.6	NA	NA	79.3356	63972.9	264.347	10342.5	958.104	1562.27	30.5727
COQ8B	Q96D53	2	PXD012254; PXD025705	2	NA	NA	10726.9	NA	NA	NA	2188.25	NA	NA	NA	NA	NA
COQ9	O75208	10	PXD012254; PXD018830; PXD022872; PXD025431; PXD025705; PXD031419; PXD032076; PXD034908; PXD001506; PXD019594	9	177.061	3674.74	103862	839.119	NA	101.548	90712.3	NA	4100.81	1228.26	8101.68	NA
CORO1A	P31146	13	PXD001764; PXD002732; PXD004684; PXD012254; PXD018830; PXD022872; PXD025431; PXD025705; PXD031419; PXD032076; PXD033060; PXD039665; PXD001506	10	270.98	57833.4	281700	1151.69	1492.47	NA	58406.1	4336.64	106256	NA	10015.6	153.392
CORO1B	Q9BR76	12	PXD001764; PXD002732; PXD004684; PXD012254; PXD018830; PXD022872; PXD025431; PXD025705; PXD031419; PXD032076; PXD033060; PXD001506	10	100.944	17769.1	246277	328.89	1611.92	NA	77333.2	1606.29	112401	NA	21088	211.679
CORO1C	Q9ULV4	13	PXD001764; PXD002732; PXD004684; PXD012254; PXD018830; PXD022872; PXD025431; PXD025705; PXD031419; PXD032076; PXD033060; PXD001506; PXD019594	11	131.322	17158	218027	149.65	3610.37	18.3185	51431.3	2899.2	18547.8	NA	53782.7	65.1208
CORO2A	Q92828	6	PXD012254; PXD022872; PXD025705; PXD031419; PXD033060; PXD039665	4	20.3357	NA	26662.5	NA	NA	NA	4033.9	NA	NA	NA	2.17547e+06	NA
CORO2B	Q9UQ03	4	PXD018830; PXD022872; PXD031419; PXD033060	2	183.802	3473.94	NA	NA	NA	NA	NA	NA	NA	NA	NA	NA
CORO6	Q6QEF8	3	PXD022872; PXD031419; PXD034908	2	32.3577	NA	NA	NA	NA	NA	NA	NA	NA	112.392	NA	NA
CORO7	P57737	11	PXD002732; PXD004684; PXD012254; PXD018830; PXD022872; PXD025431; PXD025705; PXD031419; PXD032076; PXD033060; PXD001506	9	25.472	4451.6	43661.5	49.3921	NA	NA	8823.48	665.179	5251.89	NA	2014.28	43.0488
COTL1	Q14019	11	PXD002732; PXD004684; PXD018830; PXD022872; PXD025431; PXD025705; PXD031419; PXD032076; PXD033060; PXD001506; PXD019594	9	934.643	126548	NA	1338.96	NA	13.3571	193448	5683.95	41450.1	NA	5065.33	158.548
COX11	Q9Y6N1	1	PXD025705	1	NA	NA	NA	NA	NA	NA	12799.9	NA	NA	NA	NA	NA
COX15	Q7KZN9	5	PXD012254; PXD022872; PXD025705; PXD031419; PXD033060	3	81.2521	NA	35785.5	NA	NA	NA	2331.27	NA	NA	NA	NA	NA
COX16	Q9P0S2	3	PXD012254; PXD022872; PXD031419	2	96.2274	NA	24167.3	NA	NA	NA	NA	NA	NA	NA	NA	NA
COX17	Q14061	2	PXD025705; PXD034908	2	NA	NA	NA	NA	NA	NA	340692	NA	NA	826.279	NA	NA
COX18	Q8N8Q8	1	PXD025705	1	NA	NA	NA	NA	NA	NA	3663.68	NA	NA	NA	NA	NA
COX19	Q49B96	2	PXD025431; PXD025705	2	NA	NA	NA	NA	NA	NA	19609.5	NA	NA	NA	6411.87	NA
COX20	Q5RI15	9	PXD001764; PXD012254; PXD018830; PXD022872; PXD025431; PXD025705; PXD031419; PXD032076; PXD001506	8	481.685	19593.4	185074	684.314	816.222	NA	45649	NA	4644.5	NA	5366.1	NA
COX4I1	P13073	15	PXD001764; PXD002732; PXD004684; PXD012254; PXD018830; PXD022872; PXD025431; PXD025705; PXD031419; PXD032076; PXD033060; PXD034908; PXD039665; PXD001506; PXD019594	12	1231.14	118591	1.4981e+06	1026.67	4503.28	1970.71	1.02899e+06	4784.79	54685.5	8953.72	69166.6	605.131
COX5A	P20674	15	PXD001764; PXD002732; PXD004684; PXD012254; PXD018830; PXD022872; PXD025431; PXD025705; PXD031419; PXD032076; PXD033060; PXD034908; PXD039665; PXD001506; PXD019594	12	3482.91	52398.7	844216	1787.68	16789.4	1142.16	1.18316e+06	10154.3	47594.4	4225.36	121239	977.284
COX5B	P10606	15	PXD001764; PXD002732; PXD004684; PXD012254; PXD018830; PXD022872; PXD025431; PXD025705; PXD031419; PXD032076; PXD033060; PXD034908; PXD039665; PXD001506; PXD019594	12	771.765	73858.2	1.33073e+06	4893.17	4394.67	4492.95	2.77486e+06	6551.79	89285.3	15618.7	143223	682.6
COX6A1	P12074	4	PXD004684; PXD012254; PXD025431; PXD025705	4	NA	NA	369460	NA	NA	NA	78003.6	1613.29	NA	NA	106828	NA
COX6B1	P14854	12	PXD002732; PXD004684; PXD012254; PXD018830; PXD022872; PXD025431; PXD025705; PXD031419; PXD032076; PXD033060; PXD034908; PXD019594	10	1102.85	86492.5	2.80823e+06	NA	NA	5821.88	1795150	11136.8	196695	9485.75	139998	1074.96
COX6C	P09669	12	PXD002732; PXD004684; PXD012254; PXD018830; PXD022872; PXD025431; PXD025705; PXD031419; PXD032076; PXD034908; PXD001506; PXD019594	11	17831.3	231451	713994	2367.09	NA	291.216	923631	3527.7	112158	8016.75	166631	668.619
COX7A1	P24310	6	PXD002732; PXD018830; PXD022872; PXD031419; PXD034908; PXD019594	5	722.698	59243.7	NA	NA	NA	1521.4	NA	NA	NA	9369.75	NA	917.308
COX7A2	P14406	15	PXD001764; PXD002732; PXD004684; PXD012254; PXD018830; PXD022872; PXD025431; PXD025705; PXD031419; PXD032076; PXD033060; PXD034908; PXD039665; PXD001506; PXD019594	12	2192.29	233124	1.50584e+06	2365.34	13181.9	2010.18	670334	13410	17625.7	1347.19	227511	2709.28
COX7A2L	O14548	8	PXD001764; PXD002732; PXD012254; PXD022872; PXD025431; PXD025705; PXD031419; PXD033060	6	393.876	NA	286894	NA	1219.58	NA	115613	NA	NA	NA	48825	332.629
COX7B	P24311	2	PXD025705; PXD039665	2	NA	NA	NA	NA	NA	NA	299056	NA	NA	NA	223054	NA
COX7C	P15954	7	PXD004684; PXD012254; PXD022872; PXD025431; PXD025705; PXD034908; PXD019594	7	10027.7	NA	841071	NA	NA	1058.32	1064780	7188.98	NA	6937.38	90037.6	NA
CP	P00450	15	PXD001764; PXD002732; PXD004684; PXD012254; PXD018830; PXD022872; PXD025431; PXD025705; PXD031419; PXD032076; PXD033060; PXD034908; PXD039665; PXD001506; PXD019594	12	23.5621	71269.4	389369	153.119	1432.71	25.5394	41992.9	7295.25	32773	54.0247	4584.21	449.135
CPA1	P15085	3	PXD012254; PXD032076; PXD001506	3	NA	NA	32782.9	1125.61	NA	NA	NA	NA	1.48667e+06	NA	NA	NA
CPA2	P48052	3	PXD012254; PXD032076; PXD001506	3	NA	NA	67582.3	240.545	NA	NA	NA	NA	54499.7	NA	NA	NA
CPA3	P15088	10	PXD001764; PXD002732; PXD004684; PXD012254; PXD018830; PXD025705; PXD032076; PXD034908; PXD001506; PXD019594	10	NA	85629.2	405939	110.319	3392.36	98.3495	6109.66	2455.31	49881.4	64.0365	NA	139.026
CPA4	Q9UI42	2	PXD025431; PXD039665	1	NA	NA	NA	NA	NA	NA	NA	NA	NA	NA	3.60963e+06	NA
CPB1	P15086	4	PXD012254; PXD025705; PXD032076; PXD001506	4	NA	NA	83367.7	1757.33	NA	NA	2903.93	NA	2.20973e+06	NA	NA	NA
CPB2	Q96IY4	5	PXD002732; PXD004684; PXD012254; PXD018830; PXD025705	5	NA	6755.4	30751.9	NA	NA	NA	5102.24	1308.89	NA	NA	NA	92.3294
CPD	O75976	7	PXD012254; PXD018830; PXD022872; PXD025705; PXD031419; PXD032076; PXD033060	5	30.8526	2253.72	19094.7	NA	NA	NA	3019.04	NA	6371.31	NA	NA	NA
CPE	P16870	7	PXD002732; PXD012254; PXD022872; PXD031419; PXD032076; PXD033060; PXD039665	5	256.83	NA	29511.5	NA	NA	NA	NA	NA	34098.3	NA	453583	77.6061
CPLX1	O14810	2	PXD022872; PXD031419	1	728.754	NA	NA	NA	NA	NA	NA	NA	NA	NA	NA	NA
CPLX2	Q6PUV4	3	PXD022872; PXD031419; PXD033060	1	397.057	NA	NA	NA	NA	NA	NA	NA	NA	NA	NA	NA
CPLX3	Q8WVH0	2	PXD022872; PXD031419	1	45.2104	NA	NA	NA	NA	NA	NA	NA	NA	NA	NA	NA
CPM	P14384	8	PXD004684; PXD012254; PXD018830; PXD022872; PXD025431; PXD025705; PXD031419; PXD039665	6	40.9968	14272.7	15349.5	NA	NA	NA	3054.83	735.083	NA	NA	345971	NA
CPN1	P15169	2	PXD012254; PXD025705	2	NA	NA	13779.6	NA	NA	NA	8260.48	NA	NA	NA	NA	NA
CPN2	P22792	5	PXD002732; PXD004684; PXD012254; PXD018830; PXD025705	5	NA	14584.9	66465.5	NA	NA	NA	20856.8	2529.4	NA	NA	NA	64.832
CPNE1	Q99829	13	PXD001764; PXD002732; PXD004684; PXD012254; PXD018830; PXD022872; PXD025431; PXD025705; PXD031419; PXD032076; PXD033060; PXD039665; PXD001506	10	44.2724	23577	167047	212.135	528.196	NA	17993.6	2564.09	17933	NA	18178.3	178.087
CPNE2	Q96FN4	7	PXD004684; PXD012254; PXD018830; PXD022872; PXD025705; PXD031419; PXD033060	5	77.0675	3104.96	17888.9	NA	NA	NA	6029.24	398.918	NA	NA	NA	NA
CPNE3	O75131	14	PXD001764; PXD002732; PXD004684; PXD012254; PXD018830; PXD022872; PXD025431; PXD025705; PXD031419; PXD032076; PXD033060; PXD034908; PXD039665; PXD001506	11	232.121	54644.9	586694	119.755	475.275	NA	46697.7	1331.36	8201.52	46.6132	46146.6	131.611
CPNE4	Q96A23	3	PXD022872; PXD031419; PXD033060	1	37.2552	NA	NA	NA	NA	NA	NA	NA	NA	NA	NA	NA
CPNE5	Q9HCH3	3	PXD022872; PXD031419; PXD033060	1	67.4124	NA	NA	NA	NA	NA	NA	NA	NA	NA	NA	NA
CPNE6	O95741	4	PXD022872; PXD025705; PXD031419; PXD033060	2	107.327	NA	NA	NA	NA	NA	5928.25	NA	NA	NA	NA	NA
CPNE7	Q9UBL6	3	PXD022872; PXD031419; PXD033060	1	21.8843	NA	NA	NA	NA	NA	NA	NA	NA	NA	NA	NA
CPNE8	Q86YQ8	4	PXD022872; PXD025705; PXD031419; PXD033060	2	14.9217	NA	NA	NA	NA	NA	3222.11	NA	NA	NA	NA	NA
CPNE9	Q8IYJ1	2	PXD022872; PXD031419	1	27.9252	NA	NA	NA	NA	NA	NA	NA	NA	NA	NA	NA
CPOX	P36551	10	PXD001764; PXD004684; PXD012254; PXD018830; PXD022872; PXD025431; PXD025705; PXD031419; PXD033060; PXD001506	8	30.8986	8118.14	55347.1	150.053	436.829	NA	40921.2	581.829	NA	NA	5684.16	NA
CPPED1	Q9BRF8	13	PXD001764; PXD002732; PXD004684; PXD012254; PXD018830; PXD022872; PXD025431; PXD025705; PXD031419; PXD032076; PXD033060; PXD039665; PXD001506	10	111.527	18321.4	333303	245.639	491.989	NA	172897	2023.19	64734.3	NA	10252.9	129.201
CPQ	Q9Y646	10	PXD001764; PXD002732; PXD012254; PXD018830; PXD025431; PXD025705; PXD032076; PXD033060; PXD039665; PXD019594	9	203.101	6192.79	87111.7	NA	180.426	17.9811	31400.7	NA	11020.4	NA	83263.5	5048.35
CPS1	P31327	8	PXD001764; PXD012254; PXD022872; PXD025705; PXD031419; PXD032076; PXD039665; PXD001506	7	5.23166	NA	72826.9	964.506	105.76	NA	3.3243e+06	NA	5044.51	NA	6285.49	NA
CPSF1	Q10570	10	PXD001764; PXD002732; PXD004684; PXD012254; PXD018830; PXD022872; PXD025431; PXD025705; PXD031419; PXD033060	8	75.1137	1270.98	14529	NA	162.824	NA	2771.84	93.9295	NA	NA	797.884	21.6414
CPSF2	Q9P2I0	9	PXD002732; PXD004684; PXD012254; PXD018830; PXD025431; PXD025705; PXD031419; PXD032076; PXD033060	8	83.0559	1861.07	13386.1	NA	NA	NA	3448.68	176.323	775.647	NA	598.674	9.81052
CPSF3	Q9UKF6	9	PXD001764; PXD002732; PXD012254; PXD018830; PXD022872; PXD025431; PXD025705; PXD031419; PXD033060	7	124.178	2393.44	33520.5	NA	199.754	NA	5524.09	NA	NA	NA	3362.06	38.48
CPSF4	O95639	3	PXD012254; PXD025705; PXD033060	3	135.734	NA	46421.1	NA	NA	NA	11022.7	NA	NA	NA	NA	NA
CPSF6	Q16630	12	PXD001764; PXD002732; PXD004684; PXD012254; PXD018830; PXD022872; PXD025431; PXD025705; PXD031419; PXD032076; PXD033060; PXD001506	10	65.0165	3184.1	104761	242.036	372.354	NA	29666.3	440.783	9595.33	NA	13608.9	92.0832
CPSF7	Q8N684	10	PXD002732; PXD004684; PXD012254; PXD018830; PXD022872; PXD025431; PXD025705; PXD031419; PXD032076; PXD033060	8	53.2468	7935.48	71883.2	NA	NA	NA	18904.6	347.827	20367.8	NA	11456.8	48.9595
CPT1A	P50416	13	PXD001764; PXD002732; PXD004684; PXD012254; PXD018830; PXD022872; PXD025431; PXD025705; PXD031419; PXD032076; PXD033060; PXD039665; PXD001506	10	50.1403	2081.51	182537	334.042	230.374	NA	36237	234.271	13121.6	NA	2254.28	24.041
CPT1B	Q92523	2	PXD034908; PXD019594	2	NA	NA	NA	NA	NA	43.9029	NA	NA	NA	144.536	NA	NA
CPT1C	Q8TCG5	3	PXD022872; PXD031419; PXD033060	1	83.7765	NA	NA	NA	NA	NA	NA	NA	NA	NA	NA	NA
CPT2	P23786	14	PXD001764; PXD002732; PXD004684; PXD012254; PXD018830; PXD022872; PXD025431; PXD025705; PXD031419; PXD032076; PXD033060; PXD034908; PXD001506; PXD019594	12	24.5114	4119.18	178425	329.03	204.956	45.2469	90114.9	330.358	5248.7	52.3503	5753.79	131.579
CPTP	Q5TA50	1	PXD025705	1	NA	NA	NA	NA	NA	NA	8579.16	NA	NA	NA	NA	NA
CPVL	Q9H3G5	13	PXD001764; PXD002732; PXD004684; PXD012254; PXD018830; PXD022872; PXD025431; PXD025705; PXD031419; PXD032076; PXD039665; PXD001506; PXD019594	11	46.2595	21381.4	688507	150.205	858.412	96.9309	34176	2057.89	25825.6	NA	25057.2	1395.24
CPXM1	Q96SM3	1	PXD018830	1	NA	6094.73	NA	NA	NA	NA	NA	NA	NA	NA	NA	NA
CPXM2	Q8N436	2	PXD018830; PXD032076	2	NA	2093.28	NA	NA	NA	NA	NA	NA	1614.01	NA	NA	NA
CPZ	Q66K79	2	PXD012254; PXD032076	2	NA	NA	7438.84	NA	NA	NA	NA	NA	4867.44	NA	NA	NA
CR2	P20023	1	PXD032076	1	NA	NA	NA	NA	NA	NA	NA	NA	13449.6	NA	NA	NA
CRABP1	P29762	5	PXD002732; PXD018830; PXD022872; PXD025431; PXD031419	4	175.206	34182.9	NA	NA	NA	NA	NA	NA	NA	NA	6353.18	1528.78
CRABP2	P29373	4	PXD001764; PXD018830; PXD025431; PXD039665	3	NA	170448	NA	NA	17366.4	NA	NA	NA	NA	NA	73800.5	NA
CRACD	Q6ZU35	1	PXD039665	1	NA	NA	NA	NA	NA	NA	NA	NA	NA	NA	1760.51	NA
CRACDL	Q6NV74	4	PXD022872; PXD025705; PXD031419; PXD033060	2	19.5479	NA	NA	NA	NA	NA	1235.23	NA	NA	NA	NA	NA
CRACR2B	Q8N4Y2	2	PXD012254; PXD032076	2	NA	NA	7260.16	NA	NA	NA	NA	NA	4125.58	NA	NA	NA
CRADD	P78560	2	PXD025705; PXD031419	2	26.4836	NA	NA	NA	NA	NA	19989.5	NA	NA	NA	NA	NA
CRAT	P43155	13	PXD001764; PXD012254; PXD018830; PXD022872; PXD025431; PXD025705; PXD031419; PXD032076; PXD033060; PXD034908; PXD039665; PXD001506; PXD019594	10	107.566	1374.46	46503.7	205.709	206.291	42.5818	63611.2	NA	5525.93	429.322	7611.53	NA
CRB2	Q5IJ48	2	PXD022872; PXD031419	1	5.4027	NA	NA	NA	NA	NA	NA	NA	NA	NA	NA	NA
CRBN	Q96SW2	6	PXD018830; PXD022872; PXD025431; PXD025705; PXD031419; PXD033060	4	76.8622	1725.68	NA	NA	NA	NA	6199.84	NA	NA	NA	892.387	NA
CREB1	P16220	5	PXD001764; PXD002732; PXD012254; PXD018830; PXD032076	5	NA	4584.71	56442.9	NA	968.782	NA	NA	NA	21767.2	NA	NA	82.3954
CREB3L3	Q68CJ9	1	PXD025705	1	NA	NA	NA	NA	NA	NA	2931.93	NA	NA	NA	NA	NA
CREBBP	Q92793	2	PXD012254; PXD025705	2	NA	NA	1294.15	NA	NA	NA	575.252	NA	NA	NA	NA	NA
CREG1	O75629	3	PXD025431; PXD025705; PXD039665	2	NA	NA	NA	NA	NA	NA	71686.3	NA	NA	NA	1.01587e+06	NA
CRELD1	Q96HD1	5	PXD002732; PXD012254; PXD018830; PXD025705; PXD033060	5	329.606	5456.99	32040.6	NA	NA	NA	8490.12	NA	NA	NA	NA	131.263
CRELD2	Q6UXH1	4	PXD002732; PXD012254; PXD025705; PXD032076	4	NA	NA	22287	NA	NA	NA	63432.1	NA	4063	NA	NA	85.4021
CRHBP	P24387	4	PXD022872; PXD025705; PXD031419; PXD033060	2	71.085	NA	NA	NA	NA	NA	3075.64	NA	NA	NA	NA	NA
CRIP1	P50238	9	PXD002732; PXD004684; PXD012254; PXD018830; PXD025431; PXD025705; PXD032076; PXD034908; PXD039665	8	NA	87665.8	40049.4	NA	NA	NA	90945	31356.2	1242200	148.306	2.40002e+06	894.142
CRIP2	P52943	14	PXD001764; PXD002732; PXD004684; PXD012254; PXD018830; PXD022872; PXD025431; PXD025705; PXD031419; PXD032076; PXD033060; PXD034908; PXD039665; PXD019594	11	400.019	29898.4	285651	NA	649.044	264.764	82699.6	20719.3	54006.3	134.006	125965	543.95
CRISP3	P54108	1	PXD039665	1	NA	NA	NA	NA	NA	NA	NA	NA	NA	NA	32356.1	NA
CRISPLD2	Q9H0B8	1	PXD039665	1	NA	NA	NA	NA	NA	NA	NA	NA	NA	NA	8645.83	NA
CRK	P46108	12	PXD001764; PXD002732; PXD004684; PXD012254; PXD018830; PXD022872; PXD025431; PXD025705; PXD031419; PXD032076; PXD033060; PXD001506	10	295.374	24645.1	201506	711.957	2747.02	NA	35797.3	1700.29	27478.2	NA	26716.4	215.109
CRKL	P46109	13	PXD001764; PXD002732; PXD004684; PXD012254; PXD018830; PXD022872; PXD025431; PXD025705; PXD031419; PXD032076; PXD033060; PXD034908; PXD001506	11	381.797	10873.2	165559	866.361	1415.46	NA	28143.6	2883.42	42033.4	180.957	27142.1	264.523
CRLF3	Q8IUI8	6	PXD004684; PXD012254; PXD018830; PXD025431; PXD025705; PXD032076	6	NA	4940.95	19251.2	NA	NA	NA	11154.7	330.068	1167.57	NA	1063.81	NA
CRMP1	Q14194	7	PXD004684; PXD012254; PXD018830; PXD022872; PXD031419; PXD032076; PXD033060	5	908.105	4195.26	26484.5	NA	NA	NA	NA	152.371	2797.61	NA	NA	NA
CRNKL1	Q9BZJ0	9	PXD001764; PXD012254; PXD018830; PXD022872; PXD025431; PXD025705; PXD031419; PXD032076; PXD033060	7	43.0166	4546.16	9153.6	NA	43.1573	NA	1763.76	NA	2455.93	NA	589.314	NA
CRNN	Q9UBG3	3	PXD001764; PXD025431; PXD039665	2	NA	NA	NA	NA	16629.3	NA	NA	NA	NA	NA	45386.5	NA
CROCC	Q5TZA2	11	PXD001764; PXD002732; PXD012254; PXD018830; PXD022872; PXD025431; PXD025705; PXD031419; PXD032076; PXD033060; PXD039665	8	52.697	163.463	6729.94	NA	29.3642	NA	3209.16	NA	865.52	NA	1036.14	315.515
CROT	Q9UKG9	5	PXD012254; PXD025431; PXD025705; PXD039665; PXD001506	4	NA	NA	21588	110.906	NA	NA	12418.4	NA	NA	NA	962.72	NA
CRP	P02741	9	PXD002732; PXD004684; PXD012254; PXD022872; PXD025431; PXD025705; PXD031419; PXD033060; PXD039665	6	456.567	NA	34948.6	NA	NA	NA	15711.7	7054.22	NA	NA	138837	299.622
CRPPA	A4D126	3	PXD022872; PXD031419; PXD033060	1	39.0512	NA	NA	NA	NA	NA	NA	NA	NA	NA	NA	NA
CRTAC1	Q9NQ79	5	PXD004684; PXD012254; PXD018830; PXD022872; PXD031419	4	68.7262	3436.12	32266.9	NA	NA	NA	NA	237.892	NA	NA	NA	NA
CRTAP	O75718	6	PXD001764; PXD004684; PXD012254; PXD018830; PXD025705; PXD032076	6	NA	10520.5	11039.9	NA	117.375	NA	4173.71	269.921	17281.4	NA	NA	NA
CRTC1	Q6UUV9	3	PXD022872; PXD031419; PXD033060	1	101.332	NA	NA	NA	NA	NA	NA	NA	NA	NA	NA	NA
CRTC2	Q53ET0	2	PXD025705; PXD032076	2	NA	NA	NA	NA	NA	NA	2974.74	NA	3380.4	NA	NA	NA
CRTC3	Q6UUV7	1	PXD032076	1	NA	NA	NA	NA	NA	NA	NA	NA	951.518	NA	NA	NA
CRYAB	P02511	15	PXD001764; PXD002732; PXD004684; PXD012254; PXD018830; PXD022872; PXD025431; PXD025705; PXD031419; PXD032076; PXD033060; PXD034908; PXD039665; PXD001506; PXD019594	12	1600	1.24293e+06	549964	301.691	6564.86	3512.63	6406	12545.4	47405	26350.3	82978.6	1184.98
CRYBG1	Q9Y4K1	8	PXD001764; PXD004684; PXD012254; PXD018830; PXD025431; PXD025705; PXD032076; PXD039665	7	NA	391.423	11262.5	NA	456.376	NA	614.362	139.584	723.082	NA	14397.6	NA
CRYBG2	Q8N1P7	4	PXD001764; PXD012254; PXD025431; PXD032076	4	NA	NA	6192.62	NA	164.534	NA	NA	NA	628.383	NA	2408.07	NA
CRYBG3	Q68DQ2	3	PXD012254; PXD025431; PXD025705	3	NA	NA	2327.84	NA	NA	NA	4376.33	NA	NA	NA	237.084	NA
CRYL1	Q9Y2S2	9	PXD002732; PXD004684; PXD012254; PXD018830; PXD022872; PXD025705; PXD031419; PXD033060; PXD001506	7	376.761	13357.2	130566	1331.77	NA	NA	442591	1246.91	NA	NA	NA	237.88
CRYM	Q14894	8	PXD004684; PXD012254; PXD022872; PXD025705; PXD031419; PXD033060; PXD034908; PXD019594	6	1587.96	NA	96761.2	NA	NA	192.512	61837.2	2088.73	NA	242.796	NA	NA
CRYZ	Q08257	15	PXD001764; PXD002732; PXD004684; PXD012254; PXD018830; PXD022872; PXD025431; PXD025705; PXD031419; PXD032076; PXD033060; PXD034908; PXD039665; PXD001506; PXD019594	12	462.865	22512.9	212840	557.435	2985.5	194.923	972091	6664	65981.8	308.679	55841.2	536.141
CRYZL1	O95825	6	PXD012254; PXD018830; PXD022872; PXD025705; PXD031419; PXD033060	4	50.6554	3954.23	16080.9	NA	NA	NA	13122.1	NA	NA	NA	NA	NA
CS	O75390	15	PXD001764; PXD002732; PXD004684; PXD012254; PXD018830; PXD022872; PXD025431; PXD025705; PXD031419; PXD032076; PXD033060; PXD034908; PXD039665; PXD001506; PXD019594	12	1760.55	97961.9	1.32427e+06	1815.61	5564.66	559.828	143362	5039.74	52188.1	4451.11	77997.7	371.404
CSAD	Q9Y600	1	PXD018830	1	NA	12543.7	NA	NA	NA	NA	NA	NA	NA	NA	NA	NA
CSDE1	O75534	13	PXD001764; PXD002732; PXD004684; PXD012254; PXD018830; PXD022872; PXD025431; PXD025705; PXD031419; PXD032076; PXD033060; PXD034908; PXD039665	10	86.2647	2336.84	38379.1	NA	176.962	NA	16215.1	217.247	3165.69	33.5722	6434.58	46.2977
CSE1L	P55060	14	PXD001764; PXD002732; PXD004684; PXD012254; PXD018830; PXD022872; PXD025431; PXD025705; PXD031419; PXD032076; PXD033060; PXD034908; PXD039665; PXD001506	11	233.545	10021.2	73714.3	118.52	512.69	NA	28359.9	474.397	3952.58	5031.69	15345.6	84.8676
CSK	P41240	12	PXD001764; PXD002732; PXD004684; PXD012254; PXD018830; PXD022872; PXD025431; PXD025705; PXD031419; PXD032076; PXD033060; PXD001506	10	43.6	11732.9	110418	127.588	672.407	NA	35171.1	1221.65	7328.71	NA	5032.55	99.678
CSMD1	Q96PZ7	2	PXD022872; PXD031419	1	6.64128	NA	NA	NA	NA	NA	NA	NA	NA	NA	NA	NA
CSMD2	Q7Z408	2	PXD022872; PXD031419	1	7.43013	NA	NA	NA	NA	NA	NA	NA	NA	NA	NA	NA
CSNK1A1	P48729	11	PXD001764; PXD002732; PXD012254; PXD018830; PXD022872; PXD025431; PXD025705; PXD031419; PXD032076; PXD033060; PXD039665	8	37.2867	11100.4	98721	NA	1411.76	NA	10119.5	NA	2297.02	NA	44109.6	46.5475
CSNK1D	P48730	4	PXD001764; PXD012254; PXD025705; PXD032076	4	NA	NA	20931.7	NA	237.521	NA	9749.21	NA	6805.27	NA	NA	NA
CSNK1E	P49674	2	PXD022872; PXD031419	1	25.3916	NA	NA	NA	NA	NA	NA	NA	NA	NA	NA	NA
CSNK2A1	P68400	1	PXD031419	1	153.869	NA	NA	NA	NA	NA	NA	NA	NA	NA	NA	NA
CSNK2A2	P19784	11	PXD002732; PXD004684; PXD012254; PXD018830; PXD022872; PXD025431; PXD025705; PXD031419; PXD032076; PXD033060; PXD001506	9	84.7186	1000.15	25658	110.076	NA	NA	10211.7	311.214	10669.2	NA	9320.04	159.631
CSNK2B	P67870	9	PXD002732; PXD004684; PXD012254; PXD018830; PXD022872; PXD025431; PXD025705; PXD031419; PXD033060	7	828.428	24831	165840	NA	NA	NA	37060.1	838.275	NA	NA	56968.3	255.971
CSPG4	Q6UVK1	8	PXD001764; PXD002732; PXD004684; PXD012254; PXD018830; PXD022872; PXD031419; PXD032076	7	8.52199	3429.7	28939.3	NA	117.09	NA	NA	422.807	4111.34	NA	NA	44.5904
CSPG5	O95196	3	PXD022872; PXD031419; PXD033060	1	180.277	NA	NA	NA	NA	NA	NA	NA	NA	NA	NA	NA
CSRP1	P21291	13	PXD001764; PXD002732; PXD004684; PXD012254; PXD018830; PXD022872; PXD025431; PXD025705; PXD031419; PXD032076; PXD033060; PXD034908; PXD039665	10	394.785	68149.3	2.87117e+06	NA	35911.1	NA	164128	52988.9	317466	886.207	31044	574.357
CSRP2	Q16527	9	PXD001764; PXD002732; PXD004684; PXD012254; PXD018830; PXD025431; PXD025705; PXD031419; PXD032076	9	72.5369	4255.65	105394	NA	1244.66	NA	17096.8	2703.74	28816.5	NA	1417.36	95.7023
CSRP3	P50461	2	PXD034908; PXD019594	2	NA	NA	NA	NA	NA	259.113	NA	NA	NA	6613.42	NA	NA
CST1	P01037	1	PXD039665	1	NA	NA	NA	NA	NA	NA	NA	NA	NA	NA	347817	NA
CST2	P09228	1	PXD039665	1	NA	NA	NA	NA	NA	NA	NA	NA	NA	NA	384081	NA
CST3	P01034	13	PXD001764; PXD002732; PXD004684; PXD012254; PXD018830; PXD022872; PXD025431; PXD025705; PXD031419; PXD032076; PXD033060; PXD039665; PXD001506	10	622.466	52305.8	1.11626e+06	712.788	2653.28	NA	3673.13	2661.07	77075.6	NA	138341	1983.85
CST4	P01036	1	PXD039665	1	NA	NA	NA	NA	NA	NA	NA	NA	NA	NA	524310	NA
CST5	P28325	1	PXD039665	1	NA	NA	NA	NA	NA	NA	NA	NA	NA	NA	1.03194e+06	NA
CST6	Q15828	3	PXD002732; PXD025431; PXD039665	2	NA	NA	NA	NA	NA	NA	NA	NA	NA	NA	6202125	504.822
CSTA	P01040	7	PXD001764; PXD022872; PXD025431; PXD025705; PXD031419; PXD032076; PXD039665	5	287.882	NA	NA	NA	170248	NA	252865	NA	20491.3	NA	596106667	NA
CSTB	P04080	15	PXD001764; PXD002732; PXD004684; PXD012254; PXD018830; PXD022872; PXD025431; PXD025705; PXD031419; PXD032076; PXD033060; PXD034908; PXD039665; PXD001506; PXD019594	12	1715.48	257402	889409	1710.56	216825	251.426	883374	35511.5	459459	2304.52	656001	4554.19
CSTF1	Q05048	10	PXD001764; PXD002732; PXD012254; PXD018830; PXD022872; PXD025431; PXD025705; PXD031419; PXD032076; PXD033060	8	174.327	3424.88	24689.3	NA	230.457	NA	5609.56	NA	2311.22	NA	3784.2	51.093
CSTF2	P33240	8	PXD001764; PXD002732; PXD012254; PXD018830; PXD025431; PXD025705; PXD032076; PXD033060	8	203.915	5745.05	65948.5	NA	740.123	NA	11377.2	NA	48407.9	NA	7746.11	33.2702
CSTF2T	Q9H0L4	3	PXD012254; PXD025705; PXD032076	3	NA	NA	20490.9	NA	NA	NA	2878.75	NA	5571.58	NA	NA	NA
CSTF3	Q12996	9	PXD001764; PXD012254; PXD018830; PXD022872; PXD025431; PXD025705; PXD031419; PXD032076; PXD033060	7	88.0249	1539.77	16540.4	NA	109.554	NA	5635.64	NA	2502.04	NA	1767.45	NA
CTBP1	Q13363	14	PXD001764; PXD002732; PXD004684; PXD012254; PXD018830; PXD022872; PXD025431; PXD025705; PXD031419; PXD032076; PXD033060; PXD034908; PXD039665; PXD001506	11	244.635	10796	80114.5	95.8861	399.271	NA	26754	596.89	20329.4	31.319	19033.8	100.755
CTBP2	P56545	9	PXD002732; PXD004684; PXD012254; PXD018830; PXD022872; PXD025431; PXD031419; PXD032076; PXD033060	7	36.9811	2994.89	65694.4	NA	NA	NA	NA	471.509	5260.8	NA	2872.9	130.109
CTBS	Q01459	5	PXD004684; PXD018830; PXD025431; PXD025705; PXD039665	4	NA	9753.82	NA	NA	NA	NA	37736.1	1398.37	NA	NA	197596	NA
CTCF	P49711	2	PXD012254; PXD025705	2	NA	NA	3571.57	NA	NA	NA	1008.31	NA	NA	NA	NA	NA
CTDNEP1	O95476	2	PXD022872; PXD031419	1	77.062	NA	NA	NA	NA	NA	NA	NA	NA	NA	NA	NA
CTDP1	Q9Y5B0	7	PXD002732; PXD012254; PXD018830; PXD025431; PXD025705; PXD032076; PXD033060	7	30.1899	1922.33	3545.57	NA	NA	NA	2328.09	NA	4806.94	NA	3324.39	142.587
CTDSPL2	Q05D32	1	PXD025705	1	NA	NA	NA	NA	NA	NA	2087.73	NA	NA	NA	NA	NA
CTH	P32929	7	PXD002732; PXD012254; PXD022872; PXD025705; PXD031419; PXD032076; PXD033060	5	134.158	NA	48956.3	NA	NA	NA	898617	NA	9778.51	NA	NA	89.7103
CTHRC1	Q96CG8	2	PXD018830; PXD032076	2	NA	108404	NA	NA	NA	NA	NA	NA	34335.2	NA	NA	NA
CTIF	O43310	4	PXD022872; PXD025705; PXD031419; PXD033060	2	79.9003	NA	NA	NA	NA	NA	1803.76	NA	NA	NA	NA	NA
CTNNA1	P35221	14	PXD001764; PXD002732; PXD004684; PXD012254; PXD018830; PXD022872; PXD025431; PXD025705; PXD031419; PXD032076; PXD033060; PXD039665; PXD001506; PXD019594	11	57.8986	7642.36	180948	367.96	759.845	10.6013	31069.7	1298.82	18041	NA	23311.7	140.573
CTNNA2	P26232	4	PXD022872; PXD025705; PXD031419; PXD033060	2	177.867	NA	NA	NA	NA	NA	12180.1	NA	NA	NA	NA	NA
CTNNA3	Q9UI47	3	PXD022872; PXD031419; PXD019594	2	4.01765	NA	NA	NA	NA	66.1196	NA	NA	NA	NA	NA	NA
CTNNAL1	Q9UBT7	1	PXD025705	1	NA	NA	NA	NA	NA	NA	2079.25	NA	NA	NA	NA	NA
CTNNB1	P35222	14	PXD001764; PXD002732; PXD004684; PXD012254; PXD018830; PXD022872; PXD025431; PXD025705; PXD031419; PXD032076; PXD033060; PXD039665; PXD001506; PXD019594	11	148.265	7866.3	357955	297.645	702.555	209.411	38198.9	4341.19	24789.7	NA	56974.4	230.172
CTNNBIP1	Q9NSA3	3	PXD001764; PXD025431; PXD039665	2	NA	NA	NA	NA	2928.57	NA	NA	NA	NA	NA	122665	NA
CTNNBL1	Q8WYA6	11	PXD002732; PXD004684; PXD012254; PXD018830; PXD022872; PXD025431; PXD025705; PXD031419; PXD032076; PXD033060; PXD039665	8	250.332	4478.97	42080.9	NA	NA	NA	5310.28	184.847	1685.47	NA	4337.96	60.7665
CTNND1	O60716	14	PXD001764; PXD002732; PXD004684; PXD012254; PXD018830; PXD022872; PXD025431; PXD025705; PXD031419; PXD032076; PXD033060; PXD039665; PXD001506; PXD019594	11	43.2903	7337.02	209391	190.072	500.703	8.39577	55450.3	1026.23	19006.6	NA	26707.4	208.114
CTNND2	Q9UQB3	4	PXD022872; PXD031419; PXD032076; PXD033060	2	93.1983	NA	NA	NA	NA	NA	NA	NA	6308.14	NA	NA	NA
CTPS1	P17812	11	PXD001764; PXD002732; PXD004684; PXD012254; PXD018830; PXD022872; PXD025431; PXD025705; PXD031419; PXD033060; PXD039665	8	32.1923	5150.38	48191.8	NA	203.577	NA	8083.2	189.674	NA	NA	7120.91	30.4642
CTPS2	Q9NRF8	9	PXD002732; PXD012254; PXD018830; PXD022872; PXD025431; PXD025705; PXD031419; PXD032076; PXD033060	7	74.6091	2459.44	55480.9	NA	NA	NA	19363.6	NA	2197.5	NA	3426.47	84.9262
CTR9	Q6PD62	3	PXD012254; PXD025705; PXD033060	3	37.9977	NA	5601.82	NA	NA	NA	934.549	NA	NA	NA	NA	NA
CTRC	Q99895	3	PXD012254; PXD032076; PXD001506	3	NA	NA	341480	402.272	NA	NA	NA	NA	157357	NA	NA	NA
CTRL	P40313	1	PXD032076	1	NA	NA	NA	NA	NA	NA	NA	NA	844971	NA	NA	NA
CTSA	P10619	9	PXD002732; PXD004684; PXD012254; PXD018830; PXD025431; PXD025705; PXD033060; PXD039665; PXD001506	8	72.2831	4231.21	59778.7	56.5024	NA	NA	57592.6	559.49	NA	NA	881110	62.4623
CTSB	P07858	15	PXD001764; PXD002732; PXD004684; PXD012254; PXD018830; PXD022872; PXD025431; PXD025705; PXD031419; PXD032076; PXD033060; PXD034908; PXD039665; PXD001506; PXD019594	12	2220.28	111751	1.94918e+06	942.502	696.635	42.0769	924031	15542.2	505627	185.635	899115	14995.1
CTSC	P53634	8	PXD002732; PXD004684; PXD012254; PXD018830; PXD025431; PXD025705; PXD032076; PXD039665	7	NA	24790	1.22277e+06	NA	NA	NA	42746.6	2472.83	59468.5	NA	1.02321e+06	247.959
CTSD	P07339	15	PXD001764; PXD002732; PXD004684; PXD012254; PXD018830; PXD022872; PXD025431; PXD025705; PXD031419; PXD032076; PXD033060; PXD034908; PXD039665; PXD001506; PXD019594	12	568.817	300942	3574500	1990.59	10229	844.781	1.11478e+06	60720	130378	437.933	4.44969e+06	3754.89
CTSE	P14091	4	PXD004684; PXD012254; PXD032076; PXD001506	4	NA	NA	118612	2476.7	NA	NA	NA	2441.4	32166.7	NA	NA	NA
CTSF	Q9UBX1	1	PXD025705	1	NA	NA	NA	NA	NA	NA	13300.5	NA	NA	NA	NA	NA
CTSG	P08311	11	PXD001764; PXD002732; PXD004684; PXD012254; PXD018830; PXD022872; PXD025705; PXD031419; PXD032076; PXD039665; PXD001506	10	86.3258	48041.4	1.10481e+06	236.225	1764.11	NA	34106.1	15381.7	334117	NA	123398	196.764
CTSH	P09668	13	PXD001764; PXD002732; PXD004684; PXD012254; PXD018830; PXD022872; PXD025431; PXD025705; PXD031419; PXD032076; PXD033060; PXD039665; PXD001506	10	213.752	16341.8	77779.7	369.35	394.129	NA	69019	4437.23	15922.3	NA	225728	80.3613
CTSK	P43235	1	PXD018830	1	NA	1674.72	NA	NA	NA	NA	NA	NA	NA	NA	NA	NA
CTSL	P07711	7	PXD002732; PXD004684; PXD012254; PXD018830; PXD025705; PXD032076; PXD039665	7	NA	3631.47	34877.9	NA	NA	NA	103100	7711.91	19261.3	NA	185249	73.5271
CTSS	P25774	9	PXD002732; PXD004684; PXD012254; PXD018830; PXD022872; PXD025705; PXD032076; PXD039665; PXD001506	9	54.9651	5768.37	459483	462.351	NA	NA	16747	4051.41	31197.3	NA	48462	61.1059
CTSV	O60911	2	PXD025431; PXD039665	1	NA	NA	NA	NA	NA	NA	NA	NA	NA	NA	402266	NA
CTSZ	Q9UBR2	12	PXD001764; PXD002732; PXD004684; PXD012254; PXD018830; PXD022872; PXD025705; PXD031419; PXD032076; PXD039665; PXD001506; PXD019594	11	78.5564	51312.9	1.78528e+06	484.423	1256.06	73.1493	293588	11416.6	108753	NA	50351.8	694.604
CTTN	Q14247	15	PXD001764; PXD002732; PXD004684; PXD012254; PXD018830; PXD022872; PXD025431; PXD025705; PXD031419; PXD032076; PXD033060; PXD034908; PXD039665; PXD001506; PXD019594	12	113.11	12339.6	116137	312.642	571.369	23.0419	49934.5	756.882	42577.5	32.7314	29104.4	69.8981
CTTNBP2	Q8WZ74	3	PXD022872; PXD031419; PXD033060	1	5.3404	NA	NA	NA	NA	NA	NA	NA	NA	NA	NA	NA
CTTNBP2NL	Q9P2B4	4	PXD001764; PXD012254; PXD025431; PXD032076	4	NA	NA	29432.2	NA	119.107	NA	NA	NA	1633.33	NA	1287.07	NA
CTU1	Q7Z7A3	1	PXD012254	1	NA	NA	5913.62	NA	NA	NA	NA	NA	NA	NA	NA	NA
CTU2	Q2VPK5	2	PXD012254; PXD025705	2	NA	NA	3822.22	NA	NA	NA	1941.46	NA	NA	NA	NA	NA
CUL1	Q13616	8	PXD012254; PXD018830; PXD022872; PXD025431; PXD025705; PXD031419; PXD033060; PXD034908	6	36.985	1574.5	11897.4	NA	NA	NA	6006.98	NA	NA	22.3891	1050.38	NA
CUL2	Q13617	12	PXD002732; PXD004684; PXD012254; PXD018830; PXD022872; PXD025431; PXD025705; PXD031419; PXD032076; PXD033060; PXD034908; PXD001506	10	46.7502	842.526	23849.1	72.8526	NA	NA	5218.96	161.554	788.633	22.4922	3789.48	15.8837
CUL3	Q13618	12	PXD001764; PXD002732; PXD004684; PXD012254; PXD018830; PXD022872; PXD025431; PXD025705; PXD031419; PXD033060; PXD034908; PXD039665	9	93.5026	2402.89	16813.9	NA	173.995	NA	7542.13	177.289	NA	24.7643	3954.73	48.9752
CUL4A	Q13619	9	PXD012254; PXD018830; PXD022872; PXD025431; PXD025705; PXD031419; PXD032076; PXD033060; PXD034908	7	12.5301	911.667	9984.43	NA	NA	NA	6787.74	NA	1212.28	19.7666	1423	NA
CUL4B	Q13620	6	PXD012254; PXD022872; PXD025431; PXD025705; PXD031419; PXD033060	4	44.3334	NA	1781.02	NA	NA	NA	4061.38	NA	NA	NA	1141.52	NA
CUL5	Q93034	12	PXD001764; PXD002732; PXD004684; PXD012254; PXD018830; PXD022872; PXD025431; PXD025705; PXD031419; PXD033060; PXD034908; PXD039665	9	60.0984	2433.51	19248.9	NA	190.62	NA	4499.16	126.521	NA	40.2878	1959.54	54.7589
CUL7	Q14999	3	PXD018830; PXD022872; PXD031419	2	8.91589	576.236	NA	NA	NA	NA	NA	NA	NA	NA	NA	NA
CUL9	Q8IWT3	2	PXD022872; PXD031419	1	7.99318	NA	NA	NA	NA	NA	NA	NA	NA	NA	NA	NA
CUSTOS	Q96C57	2	PXD012254; PXD025705	2	NA	NA	10012.8	NA	NA	NA	4153.61	NA	NA	NA	NA	NA
CUTA	O60888	12	PXD004684; PXD012254; PXD018830; PXD022872; PXD025431; PXD025705; PXD031419; PXD033060; PXD034908; PXD039665; PXD001506; PXD019594	9	4016.65	30628.9	685241	2678.94	NA	523.746	584691	28499.1	NA	1375.1	175234	NA
CUTC	Q9NTM9	6	PXD002732; PXD012254; PXD018830; PXD025705; PXD033060; PXD034908	6	232.268	3561.94	11766.8	NA	NA	NA	9839.7	NA	NA	368.873	NA	63.9791
CUX1	P39880	5	PXD012254; PXD025431; PXD025705; PXD032076; PXD033060	5	11.7151	NA	3051.49	NA	NA	NA	744.306	NA	733.459	NA	674.229	NA
CUX2	O14529	2	PXD004684; PXD025705	2	NA	NA	NA	NA	NA	NA	1940.04	56.1268	NA	NA	NA	NA
CUZD1	Q86UP6	1	PXD032076	1	NA	NA	NA	NA	NA	NA	NA	NA	4870.25	NA	NA	NA
CWC15	Q9P013	4	PXD012254; PXD025431; PXD025705; PXD032076	4	NA	NA	12478	NA	NA	NA	8126.53	NA	10865.2	NA	2483.63	NA
CWC22	Q9HCG8	4	PXD012254; PXD025431; PXD025705; PXD033060	4	35.4631	NA	3297.03	NA	NA	NA	926.148	NA	NA	NA	211.034	NA
CWC25	Q9NXE8	1	PXD025705	1	NA	NA	NA	NA	NA	NA	1609.21	NA	NA	NA	NA	NA
CWC27	Q6UX04	4	PXD012254; PXD025431; PXD025705; PXD033060	4	47.3455	NA	4295.17	NA	NA	NA	2465.18	NA	NA	NA	1149.45	NA
CWF19L1	Q69YN2	5	PXD012254; PXD018830; PXD025431; PXD025705; PXD033060	5	120.75	1450.11	26129.5	NA	NA	NA	4943.81	NA	NA	NA	2787.62	NA
CWH43	Q9H720	4	PXD002732; PXD012254; PXD025431; PXD039665	3	NA	NA	9870.52	NA	NA	NA	NA	NA	NA	NA	3579.1	25.2639
CXADR	P78310	10	PXD004684; PXD012254; PXD018830; PXD022872; PXD025431; PXD025705; PXD031419; PXD032076; PXD033060; PXD039665	7	75.3076	16735.4	36035.7	NA	NA	NA	18978.3	620.531	15076.9	NA	20125.5	NA
CXCL12	P48061	1	PXD004684	1	NA	NA	NA	NA	NA	NA	NA	2282.08	NA	NA	NA	NA
CXorf38	Q8TB03	3	PXD022872; PXD025705; PXD031419	2	42.5845	NA	NA	NA	NA	NA	3782.38	NA	NA	NA	NA	NA
CXXC1	Q9P0U4	3	PXD012254; PXD025705; PXD033060	3	64.9186	NA	904.168	NA	NA	NA	5169.6	NA	NA	NA	NA	NA
CXXC5	Q7LFL8	1	PXD025705	1	NA	NA	NA	NA	NA	NA	1994.08	NA	NA	NA	NA	NA
CYB561	P49447	2	PXD022872; PXD031419	1	103.081	NA	NA	NA	NA	NA	NA	NA	NA	NA	NA	NA
CYB5A	P00167	13	PXD001764; PXD002732; PXD004684; PXD012254; PXD018830; PXD022872; PXD025431; PXD025705; PXD031419; PXD032076; PXD033060; PXD039665; PXD001506	10	408.672	686860	648621	7818.82	1856.82	NA	7.08075e+06	18551.9	278880	NA	124615	602.65
CYB5B	O43169	11	PXD004684; PXD012254; PXD018830; PXD022872; PXD025431; PXD025705; PXD031419; PXD032076; PXD033060; PXD034908; PXD001506	9	2507.76	31012.7	256158	1187.95	NA	NA	106307	3525.38	61935	152.285	39567.8	NA
CYB5R1	Q9UHQ9	14	PXD001764; PXD002732; PXD004684; PXD012254; PXD018830; PXD022872; PXD025431; PXD025705; PXD031419; PXD032076; PXD033060; PXD034908; PXD001506; PXD019594	12	147.436	23331.7	164167	355.514	1246.4	126.501	71174.9	1219.89	3562.86	2486.22	117797	241.83
CYB5R2	Q6BCY4	8	PXD001764; PXD012254; PXD018830; PXD022872; PXD025431; PXD025705; PXD031419; PXD039665	6	164.222	30654.5	19932.8	NA	318.115	NA	5440.06	NA	NA	NA	26957.4	NA
CYB5R3	P00387	15	PXD001764; PXD002732; PXD004684; PXD012254; PXD018830; PXD022872; PXD025431; PXD025705; PXD031419; PXD032076; PXD033060; PXD034908; PXD039665; PXD001506; PXD019594	12	669.1	153336	136111	1008.26	2734.4	88.0609	210835	10615.8	33777.2	864.688	58731.2	539.481
CYBA	P13498	6	PXD012254; PXD018830; PXD022872; PXD025705; PXD031419; PXD032076	5	247.791	21341.1	116768	NA	NA	NA	78021.2	NA	21586.5	NA	NA	NA
CYBB	P04839	6	PXD002732; PXD004684; PXD012254; PXD018830; PXD025705; PXD033060	6	108.974	3149.77	52709.8	NA	NA	NA	32321.2	1504.02	NA	NA	NA	38.9938
CYBC1	Q9BQA9	2	PXD025431; PXD025705	2	NA	NA	NA	NA	NA	NA	26064.7	NA	NA	NA	3041.26	NA
CYBRD1	Q53TN4	7	PXD002732; PXD012254; PXD022872; PXD025431; PXD025705; PXD031419; PXD032076	6	336.551	NA	91601.7	NA	NA	NA	17161.1	NA	281704	NA	15364.6	250.093
CYC1	P08574	15	PXD001764; PXD002732; PXD004684; PXD012254; PXD018830; PXD022872; PXD025431; PXD025705; PXD031419; PXD032076; PXD033060; PXD034908; PXD039665; PXD001506; PXD019594	12	664.379	117769	1.07035e+06	1456.31	3339.29	2153.17	281594	2726.19	68935.1	2917.82	38792.4	558.047
CYCS	P99999	15	PXD001764; PXD002732; PXD004684; PXD012254; PXD018830; PXD022872; PXD025431; PXD025705; PXD031419; PXD032076; PXD033060; PXD034908; PXD039665; PXD001506; PXD019594	12	1070.82	127736	662348	4440.54	9323.43	6658.19	505538	6293.12	26660	12024.3	105867	1418.37
CYFIP1	Q7L576	12	PXD001764; PXD002732; PXD004684; PXD012254; PXD018830; PXD022872; PXD025431; PXD025705; PXD031419; PXD032076; PXD033060; PXD001506	10	64.1168	5927.91	66882.6	68.3314	326.043	NA	7556.58	808.788	8916.03	NA	10481.8	44.2197
CYFIP2	Q96F07	6	PXD012254; PXD018830; PXD022872; PXD025705; PXD031419; PXD033060	4	244.3	663.007	1666.97	NA	NA	NA	1649.82	NA	NA	NA	NA	NA
CYGB	Q8WWM9	8	PXD002732; PXD012254; PXD018830; PXD022872; PXD025705; PXD031419; PXD032076; PXD033060	6	145.856	14299.3	147640	NA	NA	NA	11323.8	NA	20990.5	NA	NA	239.285
CYLD	Q9NQC7	4	PXD022872; PXD025705; PXD031419; PXD033060	2	38.2097	NA	NA	NA	NA	NA	1827.08	NA	NA	NA	NA	NA
CYP17A1	P05093	1	PXD025705	1	NA	NA	NA	NA	NA	NA	5428.36	NA	NA	NA	NA	NA
CYP1A1	P04798	2	PXD004684; PXD025705	2	NA	NA	NA	NA	NA	NA	10270.8	1547.9	NA	NA	NA	NA
CYP1A2	P05177	1	PXD025705	1	NA	NA	NA	NA	NA	NA	463796	NA	NA	NA	NA	NA
CYP1B1	Q16678	2	PXD004684; PXD018830	2	NA	7709.7	NA	NA	NA	NA	NA	1288.8	NA	NA	NA	NA
CYP20A1	Q6UW02	6	PXD001764; PXD002732; PXD012254; PXD018830; PXD025431; PXD025705	6	NA	1206.01	32623.9	NA	182.109	NA	16242.8	NA	NA	NA	1345.81	32.5394
CYP27A1	Q02318	8	PXD004684; PXD012254; PXD018830; PXD022872; PXD025705; PXD031419; PXD032076; PXD001506	7	49.6925	3781.63	97427.6	289.366	NA	NA	297093	1176.66	2986	NA	NA	NA
CYP2A6	P11509	1	PXD025705	1	NA	NA	NA	NA	NA	NA	328698	NA	NA	NA	NA	NA
CYP2A7	P20853	1	PXD025705	1	NA	NA	NA	NA	NA	NA	44708.9	NA	NA	NA	NA	NA
CYP2B6	P20813	1	PXD025705	1	NA	NA	NA	NA	NA	NA	70728.1	NA	NA	NA	NA	NA
CYP2C18	P33260	1	PXD025705	1	NA	NA	NA	NA	NA	NA	24468.2	NA	NA	NA	NA	NA
CYP2C19	P33261	1	PXD025705	1	NA	NA	NA	NA	NA	NA	112688	NA	NA	NA	NA	NA
CYP2C8	P10632	1	PXD025705	1	NA	NA	NA	NA	NA	NA	390821	NA	NA	NA	NA	NA
CYP2C9	P11712	1	PXD025705	1	NA	NA	NA	NA	NA	NA	478146	NA	NA	NA	NA	NA
CYP2D6	P10635	1	PXD025705	1	NA	NA	NA	NA	NA	NA	178239	NA	NA	NA	NA	NA
CYP2E1	P05181	1	PXD025705	1	NA	NA	NA	NA	NA	NA	403572	NA	NA	NA	NA	NA
[truncated: 7,301 more rows]

## Sheet: Table S2
Table S2: Binned canonical protein abundances across various tissues.
Gene.Name	Protein.Ids	Present_in_number_of_datasets	Datasets	Present_in_number_of_tissues	Brain	Breast.epithelium	Colon	Duodenum	Esophagus	Heart	Liver	Lung	Pancreas	Skeletal.muscle	Skin	Thyroid
A1BG	P04217	13	PXD001764; PXD002732; PXD004684; PXD012254; PXD018830; PXD025431; PXD025705; PXD032076; PXD033060; PXD034908; PXD039665; PXD001506; PXD019594	12	3	5	5	3	4	3	5	5	5	3	2	5
A1CF	Q9NQ94	3	PXD012254; PXD025705; PXD032076	3	NA	NA	2	NA	NA	NA	5	NA	1	NA	NA	NA
A2M	P01023	15	PXD001764; PXD002732; PXD004684; PXD012254; PXD018830; PXD022872; PXD025431; PXD025705; PXD031419; PXD032076; PXD033060; PXD034908; PXD039665; PXD001506; PXD019594	12	4	5	5	3	4	2	5	5	4	2	3	5
A2ML1	A8K2U0	5	PXD001764; PXD018830; PXD025431; PXD031419; PXD039665	4	1	3	NA	NA	4	NA	NA	NA	NA	NA	4	NA
AAAS	Q9NRG9	8	PXD001764; PXD012254; PXD018830; PXD022872; PXD025431; PXD025705; PXD031419; PXD033060	6	4	2	3	NA	3	NA	3	NA	NA	NA	2	NA
AACS	Q86V21	7	PXD001764; PXD012254; PXD018830; PXD022872; PXD025431; PXD031419; PXD032076	6	2	2	3	NA	2	NA	NA	NA	2	NA	3	NA
AADAC	P22760	4	PXD025431; PXD025705; PXD039665; PXD001506	3	NA	NA	NA	4	NA	NA	5	NA	NA	NA	3	NA
AADACL2	Q6P093	2	PXD025431; PXD039665	1	NA	NA	NA	NA	NA	NA	NA	NA	NA	NA	2	NA
AADAT	Q8N5Z0	1	PXD025705	1	NA	NA	NA	NA	NA	NA	5	NA	NA	NA	NA	NA
AAK1	Q2M2I8	10	PXD001764; PXD002732; PXD004684; PXD012254; PXD018830; PXD022872; PXD025705; PXD031419; PXD032076; PXD033060	8	4	1	2	NA	2	NA	2	3	3	NA	NA	2
AAMDC	Q9H7C9	12	PXD001764; PXD002732; PXD004684; PXD012254; PXD018830; PXD022872; PXD025431; PXD025705; PXD031419; PXD032076; PXD034908; PXD019594	11	4	5	4	NA	4	4	4	3	4	5	5	4
AAMP	Q13685	7	PXD012254; PXD018830; PXD022872; PXD025431; PXD025705; PXD031419; PXD033060	5	3	3	4	NA	NA	NA	3	NA	NA	NA	3	NA
AAR2	Q9Y312	1	PXD012254	1	NA	NA	3	NA	NA	NA	NA	NA	NA	NA	NA	NA
AARS1	P49588	13	PXD001764; PXD002732; PXD004684; PXD012254; PXD018830; PXD022872; PXD025431; PXD025705; PXD031419; PXD032076; PXD033060; PXD034908; PXD001506	11	4	3	4	3	3	NA	4	2	2	1	3	2
AARS2	Q5JTZ9	10	PXD002732; PXD004684; PXD012254; PXD018830; PXD022872; PXD025431; PXD025705; PXD031419; PXD032076; PXD033060	8	1	2	2	NA	NA	NA	2	1	1	NA	2	1
AARSD1	Q9BTE6	10	PXD002732; PXD004684; PXD012254; PXD018830; PXD022872; PXD025431; PXD025705; PXD031419; PXD032076; PXD033060	8	3	3	3	NA	NA	NA	3	1	3	NA	3	2
AASDHPPT	Q9NRN7	9	PXD004684; PXD012254; PXD018830; PXD022872; PXD025431; PXD025705; PXD031419; PXD032076; PXD033060	7	4	2	3	NA	NA	NA	3	2	3	NA	2	NA
AASS	Q9UDR5	7	PXD004684; PXD022872; PXD025431; PXD025705; PXD031419; PXD033060; PXD019594	5	1	NA	NA	NA	NA	2	5	1	NA	NA	1	NA
AATF	Q9NY61	2	PXD012254; PXD025705	2	NA	NA	2	NA	NA	NA	1	NA	NA	NA	NA	NA
ABAT	P80404	9	PXD002732; PXD012254; PXD022872; PXD025705; PXD031419; PXD032076; PXD033060; PXD001506; PXD019594	7	5	NA	3	3	NA	1	5	NA	3	NA	NA	3
ABCA1	O95477	1	PXD025705	1	NA	NA	NA	NA	NA	NA	1	NA	NA	NA	NA	NA
ABCA12	Q86UK0	2	PXD025431; PXD039665	1	NA	NA	NA	NA	NA	NA	NA	NA	NA	NA	1	NA
ABCA2	Q9BZC7	3	PXD022872; PXD031419; PXD033060	1	1	NA	NA	NA	NA	NA	NA	NA	NA	NA	NA	NA
ABCA3	Q99758	3	PXD004684; PXD022872; PXD031419	2	1	NA	NA	NA	NA	NA	NA	2	NA	NA	NA	NA
ABCA5	Q8WWZ7	2	PXD022872; PXD031419	1	1	NA	NA	NA	NA	NA	NA	NA	NA	NA	NA	NA
ABCA6	Q8N139	2	PXD025431; PXD025705	2	NA	NA	NA	NA	NA	NA	3	NA	NA	NA	1	NA
ABCA8	O94911	7	PXD002732; PXD012254; PXD018830; PXD022872; PXD025705; PXD031419; PXD032076	6	1	1	1	NA	NA	NA	2	NA	1	NA	NA	1
ABCB1	P08183	5	PXD012254; PXD022872; PXD025705; PXD031419; PXD033060	3	1	NA	1	NA	NA	NA	2	NA	NA	NA	NA	NA
ABCB10	Q9NRK6	7	PXD012254; PXD018830; PXD022872; PXD025705; PXD031419; PXD033060; PXD019594	5	1	1	2	NA	NA	1	2	NA	NA	NA	NA	NA
ABCB11	O95342	1	PXD025705	1	NA	NA	NA	NA	NA	NA	3	NA	NA	NA	NA	NA
ABCB4	P21439	3	PXD022872; PXD025705; PXD031419	2	1	NA	NA	NA	NA	NA	2	NA	NA	NA	NA	NA
ABCB6	Q9NP58	10	PXD002732; PXD012254; PXD018830; PXD022872; PXD025431; PXD025705; PXD031419; PXD032076; PXD033060; PXD039665	7	2	4	1	NA	NA	NA	2	NA	3	NA	5	2
ABCB7	O75027	6	PXD012254; PXD022872; PXD025431; PXD025705; PXD031419; PXD033060	4	3	NA	2	NA	NA	NA	3	NA	NA	NA	1	NA
ABCB8	Q9NUT2	7	PXD012254; PXD018830; PXD022872; PXD025431; PXD025705; PXD031419; PXD033060	5	2	1	3	NA	NA	NA	2	NA	NA	NA	1	NA
ABCB9	Q9NP78	2	PXD022872; PXD031419	1	2	NA	NA	NA	NA	NA	NA	NA	NA	NA	NA	NA
ABCC1	P33527	6	PXD001764; PXD002732; PXD004684; PXD012254; PXD018830; PXD025431	6	NA	1	2	NA	1	NA	NA	1	NA	NA	1	1
ABCC2	Q92887	1	PXD025705	1	NA	NA	NA	NA	NA	NA	3	NA	NA	NA	NA	NA
ABCC3	O15438	4	PXD012254; PXD025705; PXD032076; PXD001506	4	NA	NA	2	1	NA	NA	2	NA	1	NA	NA	NA
ABCC4	O15439	4	PXD012254; PXD022872; PXD031419; PXD033060	2	1	NA	2	NA	NA	NA	NA	NA	NA	NA	NA	NA
ABCC5	O15440	2	PXD022872; PXD031419	1	1	NA	NA	NA	NA	NA	NA	NA	NA	NA	NA	NA
ABCC6	O95255	1	PXD025705	1	NA	NA	NA	NA	NA	NA	3	NA	NA	NA	NA	NA
ABCC8	Q09428	2	PXD022872; PXD031419	1	1	NA	NA	NA	NA	NA	NA	NA	NA	NA	NA	NA
ABCC9	O60706	1	PXD025705	1	NA	NA	NA	NA	NA	NA	1	NA	NA	NA	NA	NA
ABCD1	P33897	6	PXD012254; PXD018830; PXD022872; PXD025705; PXD031419; PXD001506	5	1	1	1	1	NA	NA	2	NA	NA	NA	NA	NA
ABCD2	Q9UBJ2	4	PXD018830; PXD022872; PXD031419; PXD033060	2	1	1	NA	NA	NA	NA	NA	NA	NA	NA	NA	NA
ABCD3	P28288	13	PXD001764; PXD002732; PXD004684; PXD012254; PXD018830; PXD022872; PXD025431; PXD025705; PXD031419; PXD032076; PXD033060; PXD039665; PXD001506	10	1	2	4	4	2	NA	5	3	1	NA	3	1
ABCD4	O14678	1	PXD025705	1	NA	NA	NA	NA	NA	NA	2	NA	NA	NA	NA	NA
ABCE1	P61221	12	PXD001764; PXD002732; PXD004684; PXD012254; PXD018830; PXD022872; PXD025431; PXD025705; PXD031419; PXD032076; PXD033060; PXD034908	10	2	3	4	NA	3	NA	3	1	1	1	3	2
ABCF1	Q8NE71	14	PXD001764; PXD002732; PXD004684; PXD012254; PXD018830; PXD022872; PXD025431; PXD025705; PXD031419; PXD032076; PXD033060; PXD034908; PXD039665; PXD001506	11	1	2	3	1	2	NA	3	1	2	1	2	1
ABCF2	Q9UG63	10	PXD001764; PXD002732; PXD012254; PXD018830; PXD022872; PXD025431; PXD025705; PXD031419; PXD032076; PXD033060	8	2	1	2	NA	2	NA	1	NA	1	NA	2	1
ABCF3	Q9NUQ8	10	PXD001764; PXD002732; PXD012254; PXD018830; PXD022872; PXD025431; PXD025705; PXD031419; PXD032076; PXD033060	8	2	2	2	NA	1	NA	2	NA	1	NA	2	2
ABCG2	Q9UNQ0	3	PXD022872; PXD025705; PXD031419	2	2	NA	NA	NA	NA	NA	1	NA	NA	NA	NA	NA
ABCG8	Q9H221	1	PXD025705	1	NA	NA	NA	NA	NA	NA	2	NA	NA	NA	NA	NA
ABHD10	Q9NUJ1	12	PXD002732; PXD004684; PXD012254; PXD018830; PXD022872; PXD025431; PXD025705; PXD031419; PXD032076; PXD033060; PXD034908; PXD019594	10	5	3	4	NA	NA	3	5	2	2	2	4	4
ABHD11	Q8NFV4	12	PXD002732; PXD004684; PXD012254; PXD018830; PXD022872; PXD025431; PXD025705; PXD031419; PXD032076; PXD033060; PXD001506; PXD019594	10	5	5	5	3	NA	4	4	2	5	NA	3	5
ABHD12	Q8N2K0	10	PXD002732; PXD012254; PXD018830; PXD022872; PXD025431; PXD025705; PXD031419; PXD032076; PXD033060; PXD039665	7	3	2	3	NA	NA	NA	2	NA	2	NA	2	2
ABHD12B	Q7Z5M8	1	PXD039665	1	NA	NA	NA	NA	NA	NA	NA	NA	NA	NA	5	NA
ABHD13	Q7L211	1	PXD033060	1	4	NA	NA	NA	NA	NA	NA	NA	NA	NA	NA	NA
ABHD14B	Q96IU4	14	PXD001764; PXD002732; PXD004684; PXD012254; PXD018830; PXD022872; PXD025431; PXD025705; PXD031419; PXD032076; PXD033060; PXD034908; PXD039665; PXD001506	11	5	5	5	4	5	NA	5	5	5	4	5	5
ABHD15	Q6UXT9	1	PXD025705	1	NA	NA	NA	NA	NA	NA	2	NA	NA	NA	NA	NA
ABHD16A	O95870	11	PXD001764; PXD002732; PXD004684; PXD012254; PXD018830; PXD022872; PXD025431; PXD025705; PXD031419; PXD032076; PXD033060	9	3	2	3	NA	2	NA	3	1	1	NA	1	2
ABHD17A	Q96GS6	2	PXD022872; PXD031419	1	3	NA	NA	NA	NA	NA	NA	NA	NA	NA	NA	NA
ABHD17B	Q5VST6	4	PXD022872; PXD025705; PXD031419; PXD039665	3	3	NA	NA	NA	NA	NA	3	NA	NA	NA	4	NA
ABHD17C	Q6PCB6	1	PXD039665	1	NA	NA	NA	NA	NA	NA	NA	NA	NA	NA	4	NA
ABHD2	P08910	1	PXD025705	1	NA	NA	NA	NA	NA	NA	3	NA	NA	NA	NA	NA
ABHD3	Q8WU67	1	PXD025705	1	NA	NA	NA	NA	NA	NA	4	NA	NA	NA	NA	NA
ABHD5	Q8WTS1	3	PXD018830; PXD025431; PXD025705	3	NA	5	NA	NA	NA	NA	3	NA	NA	NA	4	NA
ABHD6	Q9BV23	6	PXD022872; PXD025431; PXD025705; PXD031419; PXD033060; PXD001506	4	5	NA	NA	3	NA	NA	4	NA	NA	NA	4	NA
ABI1	Q8IZP0	11	PXD001764; PXD002732; PXD004684; PXD012254; PXD018830; PXD022872; PXD025431; PXD025705; PXD031419; PXD032076; PXD033060	9	4	3	5	NA	4	NA	3	2	4	NA	4	2
ABI2	Q9NYB9	4	PXD012254; PXD022872; PXD031419; PXD033060	2	5	NA	2	NA	NA	NA	NA	NA	NA	NA	NA	NA
ABI3	Q9P2A4	6	PXD001764; PXD004684; PXD018830; PXD022872; PXD025705; PXD032076	6	2	2	NA	NA	2	NA	3	2	3	NA	NA	NA
ABI3BP	Q7Z7G0	8	PXD001764; PXD002732; PXD004684; PXD012254; PXD018830; PXD032076; PXD034908; PXD019594	8	NA	4	4	NA	2	1	NA	3	2	1	NA	2
ABITRAM	Q9NX38	1	PXD025705	1	NA	NA	NA	NA	NA	NA	3	NA	NA	NA	NA	NA
ABL1	P00519	2	PXD012254; PXD025705	2	NA	NA	1	NA	NA	NA	1	NA	NA	NA	NA	NA
ABL2	P42684	3	PXD022872; PXD031419; PXD033060	1	1	NA	NA	NA	NA	NA	NA	NA	NA	NA	NA	NA
ABLIM1	O14639	12	PXD001764; PXD004684; PXD012254; PXD018830; PXD022872; PXD025431; PXD025705; PXD031419; PXD032076; PXD033060; PXD034908; PXD019594	10	2	2	2	NA	3	2	2	1	2	1	3	NA
ABLIM2	Q6H8Q1	7	PXD012254; PXD022872; PXD025431; PXD025705; PXD031419; PXD033060; PXD034908	5	3	NA	1	NA	NA	NA	1	NA	NA	1	1	NA
ABLIM3	O94929	5	PXD018830; PXD022872; PXD025705; PXD031419; PXD033060	3	1	1	NA	NA	NA	NA	3	NA	NA	NA	NA	NA
ABR	Q12979	8	PXD001764; PXD012254; PXD018830; PXD022872; PXD025431; PXD031419; PXD033060; PXD001506	6	4	1	3	2	1	NA	NA	NA	NA	NA	2	NA
ABRACL	Q9P1F3	5	PXD002732; PXD004684; PXD018830; PXD025431; PXD025705	5	NA	4	NA	NA	NA	NA	5	5	NA	NA	5	5
ABRAXAS2	Q15018	11	PXD001764; PXD004684; PXD012254; PXD018830; PXD022872; PXD025431; PXD025705; PXD031419; PXD032076; PXD033060; PXD039665	8	2	1	3	NA	3	NA	3	1	3	NA	2	NA
ABTB3	A6QL63	3	PXD002732; PXD022872; PXD031419	2	1	NA	NA	NA	NA	NA	NA	NA	NA	NA	NA	3
ACAA1	P09110	15	PXD001764; PXD002732; PXD004684; PXD012254; PXD018830; PXD022872; PXD025431; PXD025705; PXD031419; PXD032076; PXD033060; PXD034908; PXD039665; PXD001506; PXD019594	12	3	4	4	5	2	2	5	4	1	1	3	3
ACAA2	P42765	15	PXD001764; PXD002732; PXD004684; PXD012254; PXD018830; PXD022872; PXD025431; PXD025705; PXD031419; PXD032076; PXD033060; PXD034908; PXD039665; PXD001506; PXD019594	12	4	5	5	5	3	5	5	4	4	4	2	4
ACACA	Q13085	10	PXD001764; PXD004684; PXD012254; PXD018830; PXD022872; PXD025431; PXD025705; PXD031419; PXD032076; PXD033060	8	2	1	1	NA	1	NA	2	1	1	NA	1	NA
ACACB	O00763	3	PXD018830; PXD025705; PXD032076	3	NA	2	NA	NA	NA	NA	3	NA	3	NA	NA	NA
ACAD10	Q6JQN1	2	PXD012254; PXD025705	2	NA	NA	1	NA	NA	NA	2	NA	NA	NA	NA	NA
ACAD11	Q709F0	3	PXD018830; PXD025705; PXD001506	3	NA	2	NA	1	NA	NA	5	NA	NA	NA	NA	NA
ACAD8	Q9UKU7	12	PXD002732; PXD004684; PXD012254; PXD018830; PXD022872; PXD025431; PXD025705; PXD031419; PXD032076; PXD033060; PXD034908; PXD019594	10	3	3	4	NA	NA	4	4	2	2	2	3	4
ACAD9	Q9H845	13	PXD001764; PXD002732; PXD004684; PXD012254; PXD018830; PXD022872; PXD025431; PXD025705; PXD031419; PXD033060; PXD039665; PXD001506; PXD019594	10	3	4	4	2	2	2	4	1	NA	NA	3	2
ACADL	P28330	3	PXD002732; PXD018830; PXD025705	3	NA	4	NA	NA	NA	NA	4	NA	NA	NA	NA	1
ACADM	P11310	14	PXD001764; PXD002732; PXD004684; PXD012254; PXD018830; PXD022872; PXD025431; PXD025705; PXD031419; PXD032076; PXD033060; PXD034908; PXD001506; PXD019594	12	3	4	5	4	4	5	5	3	5	5	4	4
ACADS	P16219	14	PXD001764; PXD002732; PXD004684; PXD012254; PXD018830; PXD022872; PXD025431; PXD025705; PXD031419; PXD032076; PXD033060; PXD034908; PXD001506; PXD019594	12	3	4	5	5	3	4	5	2	4	4	2	4
ACADSB	P45954	15	PXD001764; PXD002732; PXD004684; PXD012254; PXD018830; PXD022872; PXD025431; PXD025705; PXD031419; PXD032076; PXD033060; PXD034908; PXD039665; PXD001506; PXD019594	12	4	3	5	4	3	4	5	3	1	1	4	3
ACADVL	P49748	15	PXD001764; PXD002732; PXD004684; PXD012254; PXD018830; PXD022872; PXD025431; PXD025705; PXD031419; PXD032076; PXD033060; PXD034908; PXD039665; PXD001506; PXD019594	12	4	5	5	4	3	5	5	4	4	5	4	4
ACAN	P16112	5	PXD012254; PXD018830; PXD022872; PXD031419; PXD033060	3	2	2	1	NA	NA	NA	NA	NA	NA	NA	NA	NA
ACAP1	Q15027	1	PXD032076	1	NA	NA	NA	NA	NA	NA	NA	NA	1	NA	NA	NA
ACAP2	Q15057	10	PXD002732; PXD004684; PXD012254; PXD018830; PXD022872; PXD025431; PXD025705; PXD031419; PXD032076; PXD033060	8	1	1	2	NA	NA	NA	1	1	2	NA	1	1
ACAP3	Q96P50	3	PXD022872; PXD031419; PXD033060	1	2	NA	NA	NA	NA	NA	NA	NA	NA	NA	NA	NA
ACAT1	P24752	15	PXD001764; PXD002732; PXD004684; PXD012254; PXD018830; PXD022872; PXD025431; PXD025705; PXD031419; PXD032076; PXD033060; PXD034908; PXD039665; PXD001506; PXD019594	12	5	5	5	5	4	5	5	5	5	5	5	5
ACAT2	Q9BWD1	13	PXD001764; PXD002732; PXD004684; PXD012254; PXD018830; PXD022872; PXD025431; PXD025705; PXD031419; PXD032076; PXD033060; PXD039665; PXD001506	10	4	3	4	3	4	NA	5	3	4	NA	4	2
ACBD3	Q9H3P7	12	PXD001764; PXD002732; PXD004684; PXD012254; PXD018830; PXD022872; PXD025431; PXD025705; PXD031419; PXD032076; PXD033060; PXD001506	10	1	3	4	2	2	NA	3	1	2	NA	2	2
ACBD4	Q8NC06	1	PXD025705	1	NA	NA	NA	NA	NA	NA	4	NA	NA	NA	NA	NA
ACBD5	Q5T8D3	8	PXD012254; PXD018830; PXD022872; PXD025431; PXD025705; PXD031419; PXD039665; PXD001506	6	2	1	2	3	NA	NA	4	NA	NA	NA	2	NA
ACBD6	Q9BR61	4	PXD022872; PXD025705; PXD031419; PXD033060	2	4	NA	NA	NA	NA	NA	2	NA	NA	NA	NA	NA
ACBD7	Q8N6N7	3	PXD022872; PXD031419; PXD033060	1	5	NA	NA	NA	NA	NA	NA	NA	NA	NA	NA	NA
ACE	P12821	9	PXD002732; PXD004684; PXD012254; PXD018830; PXD022872; PXD025705; PXD031419; PXD039665; PXD001506	8	1	2	2	1	NA	NA	1	1	NA	NA	3	2
ACE2	Q9BYF1	2	PXD012254; PXD001506	2	NA	NA	1	1	NA	NA	NA	NA	NA	NA	NA	NA
ACHE	P22303	1	PXD033060	1	2	NA	NA	NA	NA	NA	NA	NA	NA	NA	NA	NA
ACIN1	Q9UKV3	12	PXD001764; PXD002732; PXD004684; PXD012254; PXD018830; PXD022872; PXD025431; PXD025705; PXD031419; PXD032076; PXD033060; PXD001506	10	2	1	2	1	1	NA	2	1	2	NA	1	1
ACLY	P53396	13	PXD001764; PXD002732; PXD004684; PXD012254; PXD018830; PXD022872; PXD025431; PXD025705; PXD031419; PXD032076; PXD033060; PXD039665; PXD001506	10	4	3	4	3	2	NA	4	3	3	NA	3	3
ACMSD	Q8TDX5	1	PXD025705	1	NA	NA	NA	NA	NA	NA	4	NA	NA	NA	NA	NA
ACO1	P21399	15	PXD001764; PXD002732; PXD004684; PXD012254; PXD018830; PXD022872; PXD025431; PXD025705; PXD031419; PXD032076; PXD033060; PXD034908; PXD039665; PXD001506; PXD019594	12	2	4	4	4	3	3	5	3	3	2	3	3
ACO2	Q99798	15	PXD001764; PXD002732; PXD004684; PXD012254; PXD018830; PXD022872; PXD025431; PXD025705; PXD031419; PXD032076; PXD033060; PXD034908; PXD039665; PXD001506; PXD019594	12	5	5	5	5	5	5	5	4	4	5	4	4
ACOT1	Q86TX2	2	PXD025705; PXD019594	2	NA	NA	NA	NA	NA	5	5	NA	NA	NA	NA	NA
ACOT11	Q8WXI4	2	PXD002732; PXD012254	2	NA	NA	3	NA	NA	NA	NA	NA	NA	NA	NA	1
ACOT12	Q8WYK0	1	PXD025705	1	NA	NA	NA	NA	NA	NA	3	NA	NA	NA	NA	NA
ACOT13	Q9NPJ3	11	PXD002732; PXD012254; PXD018830; PXD022872; PXD025431; PXD025705; PXD031419; PXD032076; PXD033060; PXD034908; PXD019594	9	5	5	4	NA	NA	5	5	NA	4	4	5	5
ACOT2	P49753	1	PXD025705	1	NA	NA	NA	NA	NA	NA	4	NA	NA	NA	NA	NA
ACOT4	Q8N9L9	1	PXD025705	1	NA	NA	NA	NA	NA	NA	3	NA	NA	NA	NA	NA
ACOT7	O00154	12	PXD001764; PXD004684; PXD012254; PXD018830; PXD022872; PXD025431; PXD025705; PXD031419; PXD032076; PXD033060; PXD039665; PXD001506	9	5	3	4	2	3	NA	3	2	2	NA	3	NA
ACOT8	O14734	6	PXD012254; PXD018830; PXD022872; PXD025705; PXD031419; PXD033060	4	4	3	4	NA	NA	NA	4	NA	NA	NA	NA	NA
ACOT9	Q9Y305	13	PXD001764; PXD002732; PXD004684; PXD012254; PXD018830; PXD022872; PXD025431; PXD025705; PXD031419; PXD032076; PXD033060; PXD034908; PXD019594	11	4	3	4	NA	3	4	4	3	3	2	2	3
ACOX1	Q15067	11	PXD004684; PXD012254; PXD018830; PXD022872; PXD025431; PXD025705; PXD031419; PXD032076; PXD033060; PXD039665; PXD001506	8	3	3	4	3	NA	NA	5	2	1	NA	4	NA
ACOX2	Q99424	8	PXD002732; PXD012254; PXD018830; PXD022872; PXD025705; PXD031419; PXD033060; PXD001506	6	1	2	2	2	NA	NA	5	NA	NA	NA	NA	1
ACOX3	O15254	12	PXD001764; PXD002732; PXD004684; PXD012254; PXD018830; PXD022872; PXD025431; PXD025705; PXD031419; PXD033060; PXD039665; PXD001506	9	1	1	2	1	2	NA	3	1	NA	NA	1	1
ACP1	P24666	15	PXD001764; PXD002732; PXD004684; PXD012254; PXD018830; PXD022872; PXD025431; PXD025705; PXD031419; PXD032076; PXD033060; PXD034908; PXD039665; PXD001506; PXD019594	12	5	5	5	4	5	4	5	5	4	4	4	5
ACP2	P11117	11	PXD002732; PXD004684; PXD012254; PXD018830; PXD022872; PXD025431; PXD025705; PXD031419; PXD032076; PXD033060; PXD039665	8	3	4	4	NA	NA	NA	4	2	4	NA	4	3
ACP3	P15309	3	PXD012254; PXD025431; PXD039665	2	NA	NA	2	NA	NA	NA	NA	NA	NA	NA	4	NA
ACP5	P13686	5	PXD004684; PXD012254; PXD018830; PXD025705; PXD039665	5	NA	3	4	NA	NA	NA	2	5	NA	NA	5	NA
ACP6	Q9NPH0	3	PXD002732; PXD012254; PXD025705	3	NA	NA	3	NA	NA	NA	2	NA	NA	NA	NA	1
ACP7	Q6ZNF0	2	PXD025431; PXD039665	1	NA	NA	NA	NA	NA	NA	NA	NA	NA	NA	5	NA
ACSBG1	Q96GR2	3	PXD022872; PXD031419; PXD033060	1	2	NA	NA	NA	NA	NA	NA	NA	NA	NA	NA	NA
ACSF2	Q96CM8	11	PXD002732; PXD004684; PXD012254; PXD018830; PXD022872; PXD025431; PXD025705; PXD031419; PXD033060; PXD034908; PXD001506	9	3	3	4	1	NA	NA	4	2	NA	1	2	4
ACSF3	Q4G176	9	PXD002732; PXD012254; PXD018830; PXD022872; PXD025431; PXD025705; PXD031419; PXD033060; PXD001506	7	2	2	3	2	NA	NA	4	NA	NA	NA	1	1
ACSL1	P33121	15	PXD001764; PXD002732; PXD004684; PXD012254; PXD018830; PXD022872; PXD025431; PXD025705; PXD031419; PXD032076; PXD033060; PXD034908; PXD039665; PXD001506; PXD019594	12	2	5	3	1	2	4	5	4	1	4	4	3
ACSL3	O95573	10	PXD002732; PXD004684; PXD012254; PXD018830; PXD022872; PXD025431; PXD025705; PXD031419; PXD033060; PXD034908	8	3	2	3	NA	NA	NA	3	3	NA	2	1	2
ACSL4	O60488	9	PXD001764; PXD002732; PXD004684; PXD012254; PXD018830; PXD022872; PXD025705; PXD031419; PXD033060	7	4	2	2	NA	1	NA	3	1	NA	NA	NA	2
ACSL5	Q9ULC5	4	PXD004684; PXD012254; PXD025705; PXD001506	4	NA	NA	5	5	NA	NA	5	2	NA	NA	NA	NA
ACSL6	Q9UKU0	4	PXD022872; PXD025705; PXD031419; PXD033060	2	4	NA	NA	NA	NA	NA	2	NA	NA	NA	NA	NA
ACSM1	Q08AH1	1	PXD025705	1	NA	NA	NA	NA	NA	NA	5	NA	NA	NA	NA	NA
ACSM2A	Q08AH3	1	PXD025705	1	NA	NA	NA	NA	NA	NA	5	NA	NA	NA	NA	NA
ACSM2B	Q68CK6	1	PXD025705	1	NA	NA	NA	NA	NA	NA	5	NA	NA	NA	NA	NA
ACSM3	Q53FZ2	2	PXD012254; PXD025705	2	NA	NA	3	NA	NA	NA	5	NA	NA	NA	NA	NA
ACSM5	Q6NUN0	2	PXD018830; PXD025705	2	NA	2	NA	NA	NA	NA	5	NA	NA	NA	NA	NA
ACSS1	Q9NUB1	13	PXD001764; PXD002732; PXD004684; PXD012254; PXD018830; PXD022872; PXD025431; PXD025705; PXD031419; PXD032076; PXD033060; PXD001506; PXD019594	11	3	3	4	2	2	3	1	1	2	NA	1	2
ACSS2	Q9NR19	10	PXD004684; PXD012254; PXD018830; PXD022872; PXD025431; PXD025705; PXD031419; PXD033060; PXD034908; PXD001506	8	1	4	4	1	NA	NA	4	1	NA	1	2	NA
ACSS3	Q9H6R3	6	PXD002732; PXD018830; PXD022872; PXD025705; PXD031419; PXD033060	4	2	4	NA	NA	NA	NA	4	NA	NA	NA	NA	2
ACTA1	P68133	3	PXD001764; PXD034908; PXD019594	3	NA	NA	NA	NA	3	5	NA	NA	NA	5	NA	NA
ACTB	P60709	1	PXD025705	1	NA	NA	NA	NA	NA	NA	5	NA	NA	NA	NA	NA
ACTBL2	Q562R1	13	PXD001764; PXD002732; PXD004684; PXD012254; PXD018830; PXD022872; PXD025431; PXD025705; PXD031419; PXD032076; PXD033060; PXD039665; PXD001506	10	5	5	5	5	5	NA	3	5	5	NA	4	4
ACTG1	P63261	1	PXD025705	1	NA	NA	NA	NA	NA	NA	5	NA	NA	NA	NA	NA
ACTG2	P63267	1	PXD012254	1	NA	NA	5	NA	NA	NA	NA	NA	NA	NA	NA	NA
ACTL6A	O96019	10	PXD001764; PXD002732; PXD004684; PXD012254; PXD018830; PXD022872; PXD025431; PXD025705; PXD031419; PXD032076	9	1	2	4	NA	2	NA	3	2	3	NA	3	3
ACTL6B	O94805	3	PXD022872; PXD031419; PXD033060	1	5	NA	NA	NA	NA	NA	NA	NA	NA	NA	NA	NA
ACTN1	P12814	15	PXD001764; PXD002732; PXD004684; PXD012254; PXD018830; PXD022872; PXD025431; PXD025705; PXD031419; PXD032076; PXD033060; PXD034908; PXD039665; PXD001506; PXD019594	12	4	5	5	3	5	3	5	5	4	4	2	3
ACTN2	P35609	11	PXD004684; PXD012254; PXD018830; PXD022872; PXD025705; PXD031419; PXD032076; PXD033060; PXD034908; PXD039665; PXD019594	9	4	3	3	NA	NA	5	3	1	3	5	1	NA
ACTN3	Q08043	2	PXD034908; PXD039665	2	NA	NA	NA	NA	NA	NA	NA	NA	NA	5	1	NA
ACTN4	O43707	15	PXD001764; PXD002732; PXD004684; PXD012254; PXD018830; PXD022872; PXD025431; PXD025705; PXD031419; PXD032076; PXD033060; PXD034908; PXD039665; PXD001506; PXD019594	12	4	5	5	5	5	4	5	5	5	2	5	4
ACTR10	Q9NZ32	7	PXD004684; PXD012254; PXD022872; PXD025431; PXD025705; PXD031419; PXD033060	5	3	NA	3	NA	NA	NA	3	1	NA	NA	4	NA
ACTR1A	P61163	13	PXD001764; PXD002732; PXD004684; PXD012254; PXD018830; PXD022872; PXD025431; PXD025705; PXD031419; PXD032076; PXD033060; PXD034908; PXD001506	11	4	3	4	3	3	NA	4	3	2	2	5	2
ACTR1B	P42025	10	PXD002732; PXD012254; PXD018830; PXD022872; PXD025431; PXD025705; PXD031419; PXD032076; PXD033060; PXD001506	8	5	2	3	2	NA	NA	3	NA	3	NA	3	1
ACTR2	P61160	14	PXD001764; PXD002732; PXD004684; PXD012254; PXD018830; PXD022872; PXD025431; PXD025705; PXD031419; PXD032076; PXD033060; PXD034908; PXD039665; PXD001506	11	5	5	5	5	5	NA	5	5	4	2	5	4
ACTR3	P61158	15	PXD001764; PXD002732; PXD004684; PXD012254; PXD018830; PXD022872; PXD025431; PXD025705; PXD031419; PXD032076; PXD033060; PXD034908; PXD039665; PXD001506; PXD019594	12	5	5	5	4	5	2	5	5	4	4	5	4
ACTR3B	Q9P1U1	4	PXD012254; PXD022872; PXD031419; PXD033060	2	4	NA	5	NA	NA	NA	NA	NA	NA	NA	NA	NA
ACTR5	Q9H9F9	1	PXD012254	1	NA	NA	1	NA	NA	NA	NA	NA	NA	NA	NA	NA
ACTR6	Q9GZN1	1	PXD012254	1	NA	NA	1	NA	NA	NA	NA	NA	NA	NA	NA	NA
ACVR1	Q04771	1	PXD033060	1	3	NA	NA	NA	NA	NA	NA	NA	NA	NA	NA	NA
ACVR1B	P36896	2	PXD022872; PXD039665	2	1	NA	NA	NA	NA	NA	NA	NA	NA	NA	3	NA
ACVRL1	P37023	1	PXD004684	1	NA	NA	NA	NA	NA	NA	NA	2	NA	NA	NA	NA
ACY1	Q03154	15	PXD001764; PXD002732; PXD004684; PXD012254; PXD018830; PXD022872; PXD025431; PXD025705; PXD031419; PXD032076; PXD033060; PXD034908; PXD039665; PXD001506; PXD019594	12	4	4	5	5	3	2	5	2	4	3	2	3
ACY3	Q96HD9	3	PXD025705; PXD033060; PXD001506	3	4	NA	NA	2	NA	NA	4	NA	NA	NA	NA	NA
ACYP1	P07311	7	PXD002732; PXD022872; PXD025431; PXD025705; PXD031419; PXD032076; PXD033060	5	4	NA	NA	NA	NA	NA	4	NA	2	NA	3	3
ACYP2	P14621	11	PXD001764; PXD018830; PXD022872; PXD025431; PXD025705; PXD031419; PXD032076; PXD033060; PXD034908; PXD039665; PXD019594	8	5	4	NA	NA	4	4	5	NA	3	5	3	NA
ADA	P00813	8	PXD001764; PXD012254; PXD018830; PXD025431; PXD025705; PXD032076; PXD039665; PXD001506	7	NA	2	4	5	2	NA	3	NA	3	NA	4	NA
ADA2	Q9NZK5	4	PXD004684; PXD012254; PXD018830; PXD025705	4	NA	1	2	NA	NA	NA	3	2	NA	NA	NA	NA
ADAL	Q6DHV7	1	PXD025705	1	NA	NA	NA	NA	NA	NA	2	NA	NA	NA	NA	NA
ADAM10	O14672	11	PXD001764; PXD002732; PXD004684; PXD012254; PXD018830; PXD022872; PXD025431; PXD025705; PXD031419; PXD032076; PXD033060	9	3	3	3	NA	1	NA	3	2	1	NA	2	2
ADAM11	O75078	3	PXD022872; PXD031419; PXD033060	1	2	NA	NA	NA	NA	NA	NA	NA	NA	NA	NA	NA
ADAM15	Q13444	2	PXD018830; PXD039665	2	NA	1	NA	NA	NA	NA	NA	NA	NA	NA	4	NA
ADAM17	P78536	6	PXD012254; PXD018830; PXD025431; PXD025705; PXD031419; PXD032076	6	1	2	1	NA	NA	NA	1	NA	3	NA	3	NA
ADAM22	Q9P0K1	3	PXD022872; PXD031419; PXD033060	1	4	NA	NA	NA	NA	NA	NA	NA	NA	NA	NA	NA
ADAM23	O75077	3	PXD022872; PXD031419; PXD033060	1	3	NA	NA	NA	NA	NA	NA	NA	NA	NA	NA	NA
ADAM9	Q13443	3	PXD012254; PXD025705; PXD032076	3	NA	NA	1	NA	NA	NA	1	NA	2	NA	NA	NA
ADAMDEC1	O15204	1	PXD012254	1	NA	NA	2	NA	NA	NA	NA	NA	NA	NA	NA	NA
ADAMTS10	Q9H324	1	PXD025705	1	NA	NA	NA	NA	NA	NA	3	NA	NA	NA	NA	NA
ADAMTS2	O95450	1	PXD033060	1	2	NA	NA	NA	NA	NA	NA	NA	NA	NA	NA	NA
ADAMTSL4	Q6UY14	2	PXD012254; PXD025705	2	NA	NA	1	NA	NA	NA	1	NA	NA	NA	NA	NA
ADAP1	O75689	4	PXD012254; PXD022872; PXD031419; PXD033060	2	3	NA	2	NA	NA	NA	NA	NA	NA	NA	NA	NA
ADAR	P55265	11	PXD001764; PXD002732; PXD004684; PXD012254; PXD018830; PXD022872; PXD025431; PXD025705; PXD031419; PXD032076; PXD033060	9	2	3	2	NA	2	NA	2	1	1	NA	2	1
ADARB1	P78563	2	PXD022872; PXD033060	1	4	NA	NA	NA	NA	NA	NA	NA	NA	NA	NA	NA
ADCK1	Q86TW2	3	PXD012254; PXD022872; PXD031419	2	1	NA	1	NA	NA	NA	NA	NA	NA	NA	NA	NA
ADCK5	Q3MIX3	4	PXD012254; PXD022872; PXD025705; PXD031419	3	1	NA	1	NA	NA	NA	1	NA	NA	NA	NA	NA
ADCY1	Q08828	2	PXD022872; PXD031419	1	2	NA	NA	NA	NA	NA	NA	NA	NA	NA	NA	NA
ADCY10	Q96PN6	2	PXD022872; PXD031419	1	2	NA	NA	NA	NA	NA	NA	NA	NA	NA	NA	NA
ADCY2	Q08462	3	PXD022872; PXD031419; PXD033060	1	2	NA	NA	NA	NA	NA	NA	NA	NA	NA	NA	NA
ADCY3	O60266	3	PXD022872; PXD031419; PXD033060	1	2	NA	NA	NA	NA	NA	NA	NA	NA	NA	NA	NA
ADCY5	O95622	2	PXD022872; PXD031419	1	2	NA	NA	NA	NA	NA	NA	NA	NA	NA	NA	NA
ADCY8	P40145	3	PXD022872; PXD031419; PXD033060	1	2	NA	NA	NA	NA	NA	NA	NA	NA	NA	NA	NA
ADCY9	O60503	3	PXD022872; PXD031419; PXD033060	1	1	NA	NA	NA	NA	NA	NA	NA	NA	NA	NA	NA
ADCYAP1R1	P41586	2	PXD022872; PXD031419	1	2	NA	NA	NA	NA	NA	NA	NA	NA	NA	NA	NA
ADD1	P35611	12	PXD001764; PXD002732; PXD004684; PXD012254; PXD018830; PXD022872; PXD025431; PXD025705; PXD031419; PXD032076; PXD033060; PXD001506	10	5	3	4	2	3	NA	3	4	4	NA	3	4
ADD2	P35612	7	PXD004684; PXD012254; PXD022872; PXD025705; PXD031419; PXD032076; PXD033060	5	5	NA	1	NA	NA	NA	1	2	2	NA	NA	NA
ADD3	Q9UEY8	12	PXD001764; PXD002732; PXD004684; PXD012254; PXD018830; PXD022872; PXD025431; PXD025705; PXD031419; PXD032076; PXD033060; PXD001506	10	4	3	4	2	2	NA	3	3	4	NA	2	3
ADGB	Q8N7X0	1	PXD025705	1	NA	NA	NA	NA	NA	NA	2	NA	NA	NA	NA	NA
ADGRA2	Q96PE1	1	PXD032076	1	NA	NA	NA	NA	NA	NA	NA	NA	1	NA	NA	NA
ADGRB1	O14514	2	PXD022872; PXD031419	1	1	NA	NA	NA	NA	NA	NA	NA	NA	NA	NA	NA
ADGRB2	O60241	3	PXD022872; PXD031419; PXD033060	1	1	NA	NA	NA	NA	NA	NA	NA	NA	NA	NA	NA
ADGRB3	O60242	3	PXD022872; PXD031419; PXD033060	1	2	NA	NA	NA	NA	NA	NA	NA	NA	NA	NA	NA
ADGRE5	P48960	9	PXD004684; PXD012254; PXD018830; PXD022872; PXD025705; PXD031419; PXD032076; PXD039665; PXD001506	8	1	1	3	1	NA	NA	1	3	2	NA	2	NA
ADGRF5	Q8IZF2	1	PXD004684	1	NA	NA	NA	NA	NA	NA	NA	1	NA	NA	NA	NA
ADGRG1	Q9Y653	5	PXD002732; PXD022872; PXD031419; PXD032076; PXD033060	3	2	NA	NA	NA	NA	NA	NA	NA	3	NA	NA	4
ADGRL1	O94910	3	PXD022872; PXD031419; PXD033060	1	2	NA	NA	NA	NA	NA	NA	NA	NA	NA	NA	NA
ADGRL2	O95490	4	PXD004684; PXD022872; PXD025705; PXD031419	3	1	NA	NA	NA	NA	NA	1	1	NA	NA	NA	NA
ADGRL3	Q9HAR2	3	PXD022872; PXD031419; PXD033060	1	2	NA	NA	NA	NA	NA	NA	NA	NA	NA	NA	NA
ADGRV1	Q8WXG9	1	PXD004684	1	NA	NA	NA	NA	NA	NA	NA	1	NA	NA	NA	NA
ADH1A	P07327	1	PXD025705	1	NA	NA	NA	NA	NA	NA	5	NA	NA	NA	NA	NA
ADH1B	P00325	8	PXD001764; PXD002732; PXD004684; PXD012254; PXD018830; PXD025705; PXD032076; PXD001506	8	NA	5	5	3	5	NA	5	5	3	NA	NA	5
ADH1C	P00326	5	PXD004684; PXD012254; PXD018830; PXD025705; PXD001506	5	NA	1	5	5	NA	NA	5	3	NA	NA	NA	NA
ADH4	P08319	3	PXD025705; PXD039665; PXD001506	3	NA	NA	NA	4	NA	NA	5	NA	NA	NA	3	NA
ADH5	P11766	14	PXD001764; PXD002732; PXD004684; PXD012254; PXD018830; PXD022872; PXD025431; PXD025705; PXD031419; PXD032076; PXD033060; PXD034908; PXD001506; PXD019594	12	4	5	5	5	4	2	5	5	1	4	4	5
ADH6	P28332	3	PXD012254; PXD025705; PXD001506	3	NA	NA	2	3	NA	NA	5	NA	NA	NA	NA	NA
ADH7	P40394	3	PXD001764; PXD004684; PXD039665	3	NA	NA	NA	NA	5	NA	NA	2	NA	NA	5	NA
ADHFE1	Q8IWW8	7	PXD018830; PXD022872; PXD025705; PXD031419; PXD033060; PXD034908; PXD019594	5	3	2	NA	NA	NA	2	5	NA	NA	1	NA	NA
ADI1	Q9BV57	5	PXD001764; PXD012254; PXD018830; PXD025431; PXD025705	5	NA	4	2	NA	3	NA	5	NA	NA	NA	3	NA
ADIPOQ	Q15848	4	PXD012254; PXD018830; PXD025705; PXD034908	4	NA	5	2	NA	NA	NA	2	NA	NA	3	NA	NA
ADIRF	Q15847	6	PXD002732; PXD004684; PXD018830; PXD025705; PXD032076; PXD034908	6	NA	5	NA	NA	NA	NA	5	5	5	4	NA	5
ADISSP	Q9GZN8	2	PXD025705; PXD033060	2	5	NA	NA	NA	NA	NA	4	NA	NA	NA	NA	NA
ADK	P55263	9	PXD002732; PXD004684; PXD012254; PXD018830; PXD025431; PXD025705; PXD032076; PXD033060; PXD039665	8	4	4	4	NA	NA	NA	5	3	3	NA	4	3
ADNP	Q9H2P0	5	PXD012254; PXD025431; PXD025705; PXD032076; PXD033060	5	3	NA	1	NA	NA	NA	1	NA	1	NA	1	NA
ADO	Q96SZ5	2	PXD025705; PXD032076	2	NA	NA	NA	NA	NA	NA	3	NA	4	NA	NA	NA
ADPGK	Q9BRR6	4	PXD002732; PXD012254; PXD018830; PXD025705	4	NA	3	3	NA	NA	NA	3	NA	NA	NA	NA	2
ADPRH	P54922	4	PXD001764; PXD004684; PXD012254; PXD018830	4	NA	2	2	NA	3	NA	NA	4	NA	NA	NA	NA
ADPRHL1	Q8NDY3	4	PXD022872; PXD031419; PXD034908; PXD019594	3	2	NA	NA	NA	NA	4	NA	NA	NA	5	NA	NA
ADPRS	Q9NX46	12	PXD001764; PXD002732; PXD004684; PXD012254; PXD018830; PXD022872; PXD025431; PXD025705; PXD031419; PXD032076; PXD033060; PXD039665	9	3	3	4	NA	3	NA	4	3	4	NA	3	4
ADRA2A	P08913	3	PXD012254; PXD022872; PXD031419	2	1	NA	1	NA	NA	NA	NA	NA	NA	NA	NA	NA
ADRM1	Q16186	9	PXD002732; PXD004684; PXD012254; PXD018830; PXD025431; PXD025705; PXD032076; PXD033060; PXD034908	9	4	4	3	NA	NA	NA	5	4	4	3	4	4
ADSL	P30566	12	PXD002732; PXD004684; PXD012254; PXD018830; PXD022872; PXD025431; PXD025705; PXD031419; PXD032076; PXD033060; PXD034908; PXD001506	10	2	2	4	2	NA	NA	3	1	3	4	2	3
ADSS1	Q8N142	6	PXD018830; PXD022872; PXD025705; PXD031419; PXD034908; PXD019594	5	1	2	NA	NA	NA	3	4	NA	NA	4	NA	NA
ADSS2	P30520	12	PXD001764; PXD002732; PXD004684; PXD012254; PXD018830; PXD022872; PXD025431; PXD025705; PXD031419; PXD032076; PXD033060; PXD001506	10	3	3	4	2	4	NA	3	3	3	NA	3	2
AEBP1	Q8IUX7	7	PXD001764; PXD002732; PXD004684; PXD012254; PXD018830; PXD025705; PXD032076	7	NA	4	3	NA	2	NA	2	3	4	NA	NA	1
AFAP1	Q8N556	1	PXD012254	1	NA	NA	1	NA	NA	NA	NA	NA	NA	NA	NA	NA
AFAP1L2	Q8N4X5	4	PXD001764; PXD002732; PXD012254; PXD031419	4	2	NA	1	NA	1	NA	NA	NA	NA	NA	NA	2
AFDN	P55196	12	PXD001764; PXD002732; PXD004684; PXD012254; PXD018830; PXD022872; PXD025431; PXD025705; PXD031419; PXD032076; PXD033060; PXD001506	10	1	1	3	1	1	NA	2	1	2	NA	2	1
AFF1	P51825	1	PXD012254	1	NA	NA	1	NA	NA	NA	NA	NA	NA	NA	NA	NA
AFF4	Q9UHB7	1	PXD012254	1	NA	NA	1	NA	NA	NA	NA	NA	NA	NA	NA	NA
AFG1L	Q8WV93	5	PXD012254; PXD022872; PXD025705; PXD031419; PXD033060	3	2	NA	1	NA	NA	NA	2	NA	NA	NA	NA	NA
AFG3L2	Q9Y4W6	14	PXD001764; PXD002732; PXD004684; PXD012254; PXD018830; PXD022872; PXD025431; PXD025705; PXD031419; PXD032076; PXD033060; PXD034908; PXD001506; PXD019594	12	3	3	4	2	2	3	4	2	3	2	3	2
AFM	P43652	7	PXD001764; PXD002732; PXD004684; PXD012254; PXD018830; PXD025431; PXD025705	7	NA	4	4	NA	3	NA	3	4	NA	NA	3	3
AFMID	Q63HM1	1	PXD025705	1	NA	NA	NA	NA	NA	NA	4	NA	NA	NA	NA	NA
AFP	P02771	1	PXD025705	1	NA	NA	NA	NA	NA	NA	2	NA	NA	NA	NA	NA
AFTPH	Q6ULP2	5	PXD012254; PXD025431; PXD025705; PXD031419; PXD033060	4	2	NA	2	NA	NA	NA	1	NA	NA	NA	1	NA
AGA	P20933	7	PXD002732; PXD004684; PXD012254; PXD018830; PXD025705; PXD032076; PXD039665	7	NA	2	4	NA	NA	NA	1	4	3	NA	5	3
AGAP1	Q9UPQ3	3	PXD022872; PXD031419; PXD033060	1	2	NA	NA	NA	NA	NA	NA	NA	NA	NA	NA	NA
AGAP2	Q99490	3	PXD022872; PXD031419; PXD033060	1	2	NA	NA	NA	NA	NA	NA	NA	NA	NA	NA	NA
AGAP3	Q96P47	6	PXD012254; PXD022872; PXD025705; PXD031419; PXD032076; PXD033060	4	3	NA	3	NA	NA	NA	1	NA	1	NA	NA	NA
AGER	Q15109	1	PXD004684	1	NA	NA	NA	NA	NA	NA	NA	5	NA	NA	NA	NA
AGFG1	P52594	11	PXD001764; PXD002732; PXD004684; PXD012254; PXD018830; PXD022872; PXD025431; PXD025705; PXD031419; PXD032076; PXD033060	9	3	2	2	NA	2	NA	3	2	2	NA	2	2
AGFG2	O95081	6	PXD012254; PXD022872; PXD025431; PXD025705; PXD031419; PXD033060	4	3	NA	3	NA	NA	NA	4	NA	NA	NA	3	NA
AGK	Q53H12	9	PXD001764; PXD002732; PXD012254; PXD018830; PXD022872; PXD025431; PXD025705; PXD031419; PXD033060	7	5	4	3	NA	2	NA	4	NA	NA	NA	3	2
AGL	P35573	15	PXD001764; PXD002732; PXD004684; PXD012254; PXD018830; PXD022872; PXD025431; PXD025705; PXD031419; PXD032076; PXD033060; PXD034908; PXD039665; PXD001506; PXD019594	12	3	2	3	1	2	3	5	1	1	4	2	1
AGMAT	Q9BSE5	3	PXD012254; PXD025705; PXD001506	3	NA	NA	4	4	NA	NA	5	NA	NA	NA	NA	NA
AGMO	Q6ZNB7	1	PXD025705	1	NA	NA	NA	NA	NA	NA	4	NA	NA	NA	NA	NA
AGO1	Q9UL18	12	PXD001764; PXD002732; PXD004684; PXD012254; PXD018830; PXD022872; PXD025431; PXD025705; PXD031419; PXD032076; PXD033060; PXD039665	9	4	1	2	NA	1	NA	2	1	3	NA	2	1
AGO2	Q9UKV8	12	PXD001764; PXD002732; PXD004684; PXD012254; PXD018830; PXD022872; PXD025431; PXD025705; PXD031419; PXD032076; PXD033060; PXD039665	9	1	2	1	NA	2	NA	2	2	2	NA	2	1
AGO3	Q9H9G7	2	PXD025705; PXD033060	2	2	NA	NA	NA	NA	NA	1	NA	NA	NA	NA	NA
AGPAT1	Q99943	4	PXD022872; PXD025705; PXD031419; PXD033060	2	5	NA	NA	NA	NA	NA	4	NA	NA	NA	NA	NA
AGPAT2	O15120	5	PXD012254; PXD018830; PXD025431; PXD025705; PXD001506	5	NA	4	4	5	NA	NA	4	NA	NA	NA	2	NA
AGPAT3	Q9NRZ7	6	PXD002732; PXD022872; PXD025431; PXD025705; PXD031419; PXD033060	4	4	NA	NA	NA	NA	NA	4	NA	NA	NA	2	3
AGPAT4	Q9NRZ5	3	PXD022872; PXD031419; PXD033060	1	3	NA	NA	NA	NA	NA	NA	NA	NA	NA	NA	NA
AGPAT5	Q9NUQ2	6	PXD012254; PXD022872; PXD025431; PXD025705; PXD031419; PXD033060	4	3	NA	3	NA	NA	NA	3	NA	NA	NA	2	NA
AGPS	O00116	11	PXD001764; PXD002732; PXD004684; PXD012254; PXD018830; PXD022872; PXD025431; PXD025705; PXD031419; PXD033060; PXD001506	9	1	2	4	1	2	NA	3	2	NA	NA	1	1
AGR2	O95994	5	PXD001764; PXD004684; PXD012254; PXD032076; PXD001506	5	NA	NA	5	5	5	NA	NA	5	5	NA	NA	NA
AGR3	Q8TD06	4	PXD004684; PXD012254; PXD032076; PXD001506	4	NA	NA	5	5	NA	NA	NA	5	4	NA	NA	NA
AGRN	O00468	12	PXD001764; PXD002732; PXD004684; PXD012254; PXD018830; PXD022872; PXD025705; PXD031419; PXD032076; PXD033060; PXD039665; PXD019594	10	2	2	3	NA	1	1	2	2	3	NA	1	4
AGT	P01019	14	PXD001764; PXD002732; PXD004684; PXD012254; PXD018830; PXD022872; PXD025431; PXD025705; PXD031419; PXD032076; PXD033060; PXD034908; PXD039665; PXD001506	11	3	5	4	2	3	NA	4	5	5	3	4	4
AGTPBP1	Q9UPW5	3	PXD022872; PXD031419; PXD033060	1	1	NA	NA	NA	NA	NA	NA	NA	NA	NA	NA	NA
AGTRAP	Q6RW13	4	PXD018830; PXD022872; PXD031419; PXD032076	3	4	4	NA	NA	NA	NA	NA	NA	5	NA	NA	NA
AGXT	P21549	1	PXD025705	1	NA	NA	NA	NA	NA	NA	5	NA	NA	NA	NA	NA
AGXT2	Q9BYV1	1	PXD025705	1	NA	NA	NA	NA	NA	NA	5	NA	NA	NA	NA	NA
AHCTF1	Q8WYP5	7	PXD012254; PXD022872; PXD025431; PXD025705; PXD031419; PXD032076; PXD033060	5	2	NA	1	NA	NA	NA	1	NA	1	NA	1	NA
AHCY	P23526	15	PXD001764; PXD002732; PXD004684; PXD012254; PXD018830; PXD022872; PXD025431; PXD025705; PXD031419; PXD032076; PXD033060; PXD034908; PXD039665; PXD001506; PXD019594	12	4	5	5	4	5	3	5	5	5	3	5	5
AHCYL1	O43865	10	PXD001764; PXD002732; PXD004684; PXD012254; PXD018830; PXD022872; PXD025431; PXD025705; PXD031419; PXD033060	8	3	4	2	NA	3	NA	3	3	NA	NA	3	3
AHCYL2	Q96HN2	10	PXD002732; PXD004684; PXD012254; PXD018830; PXD022872; PXD025431; PXD025705; PXD031419; PXD032076; PXD033060	8	4	1	4	NA	NA	NA	2	2	2	NA	2	3
AHDC1	Q5TGY3	1	PXD033060	1	1	NA	NA	NA	NA	NA	NA	NA	NA	NA	NA	NA
AHNAK	Q09666	15	PXD001764; PXD002732; PXD004684; PXD012254; PXD018830; PXD022872; PXD025431; PXD025705; PXD031419; PXD032076; PXD033060; PXD034908; PXD039665; PXD001506; PXD019594	12	1	5	3	2	4	1	3	3	3	2	5	2
AHNAK2	Q8IVF2	10	PXD001764; PXD002732; PXD012254; PXD018830; PXD022872; PXD025431; PXD031419; PXD032076; PXD039665; PXD001506	8	2	1	1	1	2	NA	NA	NA	1	NA	4	2
AHR	P35869	2	PXD012254; PXD025705	2	NA	NA	1	NA	NA	NA	1	NA	NA	NA	NA	NA
AHSA1	O95433	12	PXD001764; PXD002732; PXD012254; PXD018830; PXD022872; PXD025431; PXD025705; PXD031419; PXD032076; PXD033060; PXD034908; PXD001506	10	5	3	4	3	4	NA	4	NA	3	2	4	3
AHSG	P02765	11	PXD001764; PXD002732; PXD004684; PXD012254; PXD018830; PXD025431; PXD025705; PXD032076; PXD034908; PXD039665; PXD001506	10	NA	5	5	3	3	NA	5	5	5	4	4	5
AHSP	Q9NZD4	3	PXD004684; PXD025705; PXD034908	3	NA	NA	NA	NA	NA	NA	4	5	NA	3	NA	NA
AIDA	Q96BJ3	10	PXD001764; PXD002732; PXD004684; PXD012254; PXD018830; PXD022872; PXD025431; PXD025705; PXD031419; PXD033060	8	3	4	3	NA	2	NA	3	3	NA	NA	2	2
AIF1	P55008	5	PXD004684; PXD018830; PXD025705; PXD032076; PXD001506	5	NA	4	NA	4	NA	NA	4	3	3	NA	NA	NA
AIF1L	Q9BQI0	5	PXD002732; PXD018830; PXD022872; PXD025705; PXD031419	4	3	3	NA	NA	NA	NA	3	NA	NA	NA	NA	4
AIFM1	O95831	15	PXD001764; PXD002732; PXD004684; PXD012254; PXD018830; PXD022872; PXD025431; PXD025705; PXD031419; PXD032076; PXD033060; PXD034908; PXD039665; PXD001506; PXD019594	12	3	3	5	3	3	4	5	3	3	3	3	4
AIFM2	Q9BRQ8	3	PXD012254; PXD018830; PXD025705	3	NA	5	2	NA	NA	NA	4	NA	NA	NA	NA	NA
AIFM3	Q96NN9	3	PXD022872; PXD031419; PXD033060	1	2	NA	NA	NA	NA	NA	NA	NA	NA	NA	NA	NA
AIG1	Q9NVV5	1	PXD025705	1	NA	NA	NA	NA	NA	NA	5	NA	NA	NA	NA	NA
AIMP1	Q12904	15	PXD001764; PXD002732; PXD004684; PXD012254; PXD018830; PXD022872; PXD025431; PXD025705; PXD031419; PXD032076; PXD033060; PXD034908; PXD039665; PXD001506; PXD019594	12	3	4	4	3	4	1	5	2	3	2	4	4
AIMP2	Q13155	10	PXD002732; PXD004684; PXD012254; PXD018830; PXD022872; PXD025431; PXD025705; PXD031419; PXD033060; PXD034908	8	5	4	4	NA	NA	NA	4	3	NA	2	4	3
AIP	O00170	11	PXD001764; PXD002732; PXD004684; PXD012254; PXD018830; PXD022872; PXD025431; PXD025705; PXD031419; PXD032076; PXD033060	9	4	4	4	NA	4	NA	4	4	4	NA	3	4
AJM1	C9J069	3	PXD022872; PXD031419; PXD033060	1	1	NA	NA	NA	NA	NA	NA	NA	NA	NA	NA	NA
AJUBA	Q96IF1	2	PXD025431; PXD025705	2	NA	NA	NA	NA	NA	NA	1	NA	NA	NA	1	NA
AK1	P00568	15	PXD001764; PXD002732; PXD004684; PXD012254; PXD018830; PXD022872; PXD025431; PXD025705; PXD031419; PXD032076; PXD033060; PXD034908; PXD039665; PXD001506; PXD019594	12	5	5	5	4	5	5	5	5	4	5	4	5
AK2	P54819	14	PXD001764; PXD002732; PXD004684; PXD012254; PXD018830; PXD022872; PXD025431; PXD025705; PXD031419; PXD032076; PXD033060; PXD034908; PXD001506; PXD019594	12	4	5	5	5	5	5	5	5	5	4	5	5
AK3	Q9UIJ7	14	PXD001764; PXD002732; PXD004684; PXD012254; PXD018830; PXD022872; PXD025431; PXD025705; PXD031419; PXD032076; PXD033060; PXD034908; PXD001506; PXD019594	12	5	5	5	5	5	5	5	4	5	5	4	5
AK4	P27144	3	PXD012254; PXD025431; PXD025705	3	NA	NA	5	NA	NA	NA	5	NA	NA	NA	5	NA
AK5	Q9Y6K8	3	PXD022872; PXD031419; PXD033060	1	4	NA	NA	NA	NA	NA	NA	NA	NA	NA	NA	NA
AK6	Q9Y3D8	3	PXD022872; PXD025705; PXD031419	2	4	NA	NA	NA	NA	NA	3	NA	NA	NA	NA	NA
AK9	Q5TCS8	1	PXD025705	1	NA	NA	NA	NA	NA	NA	1	NA	NA	NA	NA	NA
AKAP1	Q92667	7	PXD012254; PXD018830; PXD022872; PXD025705; PXD031419; PXD034908; PXD001506	6	1	2	3	1	NA	NA	4	NA	NA	1	NA	NA
AKAP10	O43572	4	PXD012254; PXD022872; PXD031419; PXD033060	2	3	NA	1	NA	NA	NA	NA	NA	NA	NA	NA	NA
AKAP11	Q9UKA4	2	PXD025705; PXD033060	2	1	NA	NA	NA	NA	NA	2	NA	NA	NA	NA	NA
AKAP12	Q02952	11	PXD001764; PXD002732; PXD004684; PXD012254; PXD018830; PXD022872; PXD025705; PXD031419; PXD032076; PXD033060; PXD001506	9	3	3	2	1	1	NA	2	2	3	NA	NA	1
AKAP13	Q12802	6	PXD001764; PXD012254; PXD018830; PXD025431; PXD025705; PXD032076	6	NA	1	1	NA	1	NA	1	NA	1	NA	1	NA
AKAP17A	Q02040	4	PXD012254; PXD025705; PXD032076; PXD033060	4	2	NA	1	NA	NA	NA	1	NA	4	NA	NA	NA
AKAP2	Q9Y2D5	10	PXD001764; PXD002732; PXD004684; PXD012254; PXD018830; PXD022872; PXD025705; PXD031419; PXD032076; PXD019594	9	1	4	3	NA	1	2	4	4	2	NA	NA	2
AKAP5	P24588	2	PXD022872; PXD031419	1	2	NA	NA	NA	NA	NA	NA	NA	NA	NA	NA	NA
AKAP7	Q9P0M2	3	PXD022872; PXD025705; PXD031419	2	3	NA	NA	NA	NA	NA	1	NA	NA	NA	NA	NA
AKAP8	O43823	4	PXD012254; PXD025431; PXD025705; PXD033060	4	2	NA	1	NA	NA	NA	1	NA	NA	NA	1	NA
AKAP8L	Q9ULX6	3	PXD012254; PXD025705; PXD033060	3	4	NA	1	NA	NA	NA	1	NA	NA	NA	NA	NA
AKAP9	Q99996	7	PXD012254; PXD018830; PXD022872; PXD025431; PXD025705; PXD031419; PXD033060	5	2	1	1	NA	NA	NA	1	NA	NA	NA	1	NA
AKR1A1	P14550	14	PXD001764; PXD002732; PXD004684; PXD012254; PXD018830; PXD022872; PXD025431; PXD025705; PXD031419; PXD032076; PXD033060; PXD034908; PXD001506; PXD019594	12	4	5	5	5	5	3	5	5	5	5	4	5
AKR1B1	P15121	14	PXD001764; PXD002732; PXD004684; PXD012254; PXD018830; PXD022872; PXD025431; PXD025705; PXD031419; PXD032076; PXD033060; PXD034908; PXD001506; PXD019594	12	5	5	5	3	4	5	4	5	5	5	3	5
AKR1B10	O60218	6	PXD001764; PXD012254; PXD025431; PXD025705; PXD032076; PXD001506	6	NA	NA	5	5	5	NA	4	NA	5	NA	2	NA
AKR1C1	Q04828	1	PXD025705	1	NA	NA	NA	NA	NA	NA	5	NA	NA	NA	NA	NA
AKR1C2	P52895	4	PXD018830; PXD025431; PXD025705; PXD034908	4	NA	5	NA	NA	NA	NA	5	NA	NA	3	4	NA
AKR1C3	P42330	11	PXD004684; PXD012254; PXD018830; PXD022872; PXD025431; PXD025705; PXD031419; PXD032076; PXD033060; PXD034908; PXD001506	9	4	5	5	5	NA	NA	5	4	5	4	4	NA
AKR1C4	P17516	1	PXD025705	1	NA	NA	NA	NA	NA	NA	5	NA	NA	NA	NA	NA
AKR1D1	P51857	2	PXD012254; PXD025705	2	NA	NA	5	NA	NA	NA	5	NA	NA	NA	NA	NA
AKR1E2	Q96JD6	1	PXD025705	1	NA	NA	NA	NA	NA	NA	4	NA	NA	NA	NA	NA
AKR7A2	O43488	14	PXD001764; PXD002732; PXD004684; PXD012254; PXD018830; PXD022872; PXD025431; PXD025705; PXD031419; PXD032076; PXD033060; PXD034908; PXD001506; PXD019594	12	5	4	5	4	5	3	5	5	5	3	4	5
AKR7A3	O95154	7	PXD012254; PXD022872; PXD025705; PXD031419; PXD032076; PXD033060; PXD001506	5	4	NA	5	5	NA	NA	5	NA	4	NA	NA	NA
AKT1	P31749	4	PXD012254; PXD018830; PXD025431; PXD025705	4	NA	1	2	NA	NA	NA	3	NA	NA	NA	1	NA
AKT1S1	Q96B36	7	PXD012254; PXD018830; PXD022872; PXD025431; PXD025705; PXD031419; PXD032076	6	2	2	3	NA	NA	NA	3	NA	2	NA	3	NA
AKT2	P31751	4	PXD002732; PXD018830; PXD025431; PXD025705	4	NA	2	NA	NA	NA	NA	2	NA	NA	NA	1	2
AKT3	Q9Y243	3	PXD022872; PXD031419; PXD033060	1	2	NA	NA	NA	NA	NA	NA	NA	NA	NA	NA	NA
AKTIP	Q9H8T0	1	PXD025431	1	NA	NA	NA	NA	NA	NA	NA	NA	NA	NA	1	NA
ALAD	P13716	15	PXD001764; PXD002732; PXD004684; PXD012254; PXD018830; PXD022872; PXD025431; PXD025705; PXD031419; PXD032076; PXD033060; PXD034908; PXD039665; PXD001506; PXD019594	12	4	5	5	3	3	3	5	5	3	2	5	5
ALAS1	P13196	1	PXD025705	1	NA	NA	NA	NA	NA	NA	2	NA	NA	NA	NA	NA
ALB	P02768	15	PXD001764; PXD002732; PXD004684; PXD012254; PXD018830; PXD022872; PXD025431; PXD025705; PXD031419; PXD032076; PXD033060; PXD034908; PXD039665; PXD001506; PXD019594	12	5	5	5	5	5	5	5	5	5	5	5	5
ALCAM	Q13740	11	PXD002732; PXD004684; PXD012254; PXD022872; PXD025431; PXD025705; PXD031419; PXD032076; PXD033060; PXD039665; PXD001506	8	4	NA	3	1	NA	NA	3	2	1	NA	2	3
ALDH16A1	Q8IZ83	13	PXD001764; PXD002732; PXD004684; PXD012254; PXD018830; PXD022872; PXD025431; PXD025705; PXD031419; PXD032076; PXD033060; PXD039665; PXD001506	10	2	3	4	3	3	NA	4	2	4	NA	4	2
ALDH18A1	P54886	12	PXD001764; PXD002732; PXD004684; PXD012254; PXD018830; PXD022872; PXD025431; PXD025705; PXD031419; PXD032076; PXD033060; PXD001506	10	1	2	4	3	2	NA	3	2	3	NA	1	2
ALDH1A1	P00352	15	PXD001764; PXD002732; PXD004684; PXD012254; PXD018830; PXD022872; PXD025431; PXD025705; PXD031419; PXD032076; PXD033060; PXD034908; PXD039665; PXD001506; PXD019594	12	4	5	5	5	4	1	5	5	5	4	3	5
ALDH1A2	O94788	1	PXD004684	1	NA	NA	NA	NA	NA	NA	NA	1	NA	NA	NA	NA
ALDH1A3	P47895	4	PXD012254; PXD018830; PXD032076; PXD001506	4	NA	1	1	1	NA	NA	NA	NA	2	NA	NA	NA
ALDH1B1	P30837	13	PXD001764; PXD002732; PXD004684; PXD012254; PXD018830; PXD022872; PXD025705; PXD031419; PXD032076; PXD033060; PXD034908; PXD001506; PXD019594	11	2	3	5	2	5	2	5	3	2	3	NA	3
ALDH1L1	O75891	8	PXD012254; PXD018830; PXD022872; PXD025705; PXD031419; PXD032076; PXD033060; PXD034908	6	4	4	3	NA	NA	NA	5	NA	3	2	NA	NA
ALDH1L2	Q3SY69	12	PXD001764; PXD002732; PXD004684; PXD012254; PXD018830; PXD022872; PXD025431; PXD025705; PXD031419; PXD032076; PXD033060; PXD001506	10	2	3	3	1	1	NA	5	1	3	NA	2	1
ALDH2	P05091	15	PXD001764; PXD002732; PXD004684; PXD012254; PXD018830; PXD022872; PXD025431; PXD025705; PXD031419; PXD032076; PXD033060; PXD034908; PXD039665; PXD001506; PXD019594	12	5	5	5	5	4	5	5	5	5	4	5	5
ALDH3A1	P30838	6	PXD001764; PXD004684; PXD012254; PXD025431; PXD025705; PXD039665	5	NA	NA	3	NA	5	NA	1	5	NA	NA	5	NA
ALDH3A2	P51648	15	PXD001764; PXD002732; PXD004684; PXD012254; PXD018830; PXD022872; PXD025431; PXD025705; PXD031419; PXD032076; PXD033060; PXD034908; PXD039665; PXD001506; PXD019594	12	3	4	4	4	5	3	5	3	2	3	4	4
ALDH3B1	P43353	1	PXD004684	1	NA	NA	NA	NA	NA	NA	NA	3	NA	NA	NA	NA
ALDH4A1	P30038	13	PXD001764; PXD002732; PXD004684; PXD012254; PXD018830; PXD022872; PXD025431; PXD025705; PXD031419; PXD032076; PXD033060; PXD034908; PXD019594	11	4	5	4	NA	4	4	5	2	3	4	4	2
ALDH5A1	P51649	14	PXD001764; PXD002732; PXD004684; PXD012254; PXD018830; PXD022872; PXD025431; PXD025705; PXD031419; PXD032076; PXD033060; PXD034908; PXD001506; PXD019594	12	5	3	4	2	2	4	5	2	3	3	2	4
ALDH6A1	Q02252	15	PXD001764; PXD002732; PXD004684; PXD012254; PXD018830; PXD022872; PXD025431; PXD025705; PXD031419; PXD032076; PXD033060; PXD034908; PXD039665; PXD001506; PXD019594	12	5	5	5	3	4	3	5	4	4	2	4	4
ALDH7A1	P49419	15	PXD001764; PXD002732; PXD004684; PXD012254; PXD018830; PXD022872; PXD025431; PXD025705; PXD031419; PXD032076; PXD033060; PXD034908; PXD039665; PXD001506; PXD019594	12	4	4	5	4	5	3	5	4	5	2	4	5
ALDH8A1	Q9H2A2	1	PXD025705	1	NA	NA	NA	NA	NA	NA	5	NA	NA	NA	NA	NA
ALDH9A1	P49189	15	PXD001764; PXD002732; PXD004684; PXD012254; PXD018830; PXD022872; PXD025431; PXD025705; PXD031419; PXD032076; PXD033060; PXD034908; PXD039665; PXD001506; PXD019594	12	4	5	5	4	5	4	5	4	5	4	5	5
ALDOA	P04075	15	PXD001764; PXD002732; PXD004684; PXD012254; PXD018830; PXD022872; PXD025431; PXD025705; PXD031419; PXD032076; PXD033060; PXD034908; PXD039665; PXD001506; PXD019594	12	5	5	5	5	5	5	5	5	5	5	5	5
ALDOB	P05062	5	PXD012254; PXD025705; PXD032076; PXD039665; PXD001506	5	NA	NA	3	5	NA	NA	5	NA	4	NA	3	NA
ALDOC	P09972	14	PXD001764; PXD002732; PXD004684; PXD012254; PXD018830; PXD022872; PXD025431; PXD025705; PXD031419; PXD032076; PXD033060; PXD039665; PXD001506; PXD019594	11	5	5	4	4	5	5	5	4	4	NA	5	5
ALG1	Q9BT22	7	PXD002732; PXD012254; PXD022872; PXD025705; PXD031419; PXD032076; PXD033060	5	2	NA	3	NA	NA	NA	2	NA	4	NA	NA	1
ALG11	Q2TAA5	6	PXD002732; PXD012254; PXD018830; PXD022872; PXD025705; PXD033060	5	4	2	2	NA	NA	NA	3	NA	NA	NA	NA	3
ALG12	Q9BV10	3	PXD025431; PXD025705; PXD033060	3	3	NA	NA	NA	NA	NA	2	NA	NA	NA	2	NA
ALG13	Q9NP73	1	PXD025705	1	NA	NA	NA	NA	NA	NA	2	NA	NA	NA	NA	NA
ALG14	Q96F25	1	PXD025705	1	NA	NA	NA	NA	NA	NA	3	NA	NA	NA	NA	NA
ALG2	Q9H553	10	PXD002732; PXD004684; PXD012254; PXD018830; PXD022872; PXD025431; PXD025705; PXD031419; PXD032076; PXD033060	8	4	2	3	NA	NA	NA	4	2	2	NA	2	1
ALG3	Q92685	1	PXD025705	1	NA	NA	NA	NA	NA	NA	2	NA	NA	NA	NA	NA
ALG5	Q9Y673	11	PXD001764; PXD002732; PXD004684; PXD012254; PXD018830; PXD022872; PXD025431; PXD025705; PXD031419; PXD032076; PXD001506	10	3	2	4	2	3	NA	4	2	2	NA	2	2
ALG6	Q9Y672	2	PXD025705; PXD033060	2	2	NA	NA	NA	NA	NA	2	NA	NA	NA	NA	NA
ALG8	Q9BVK2	2	PXD025705; PXD039665	2	NA	NA	NA	NA	NA	NA	3	NA	NA	NA	4	NA
ALG9	Q9H6U8	5	PXD012254; PXD022872; PXD025705; PXD031419; PXD033060	3	2	NA	1	NA	NA	NA	2	NA	NA	NA	NA	NA
ALKBH3	Q96Q83	2	PXD012254; PXD025431	2	NA	NA	2	NA	NA	NA	NA	NA	NA	NA	1	NA
ALKBH4	Q9NXW9	4	PXD002732; PXD022872; PXD031419; PXD033060	2	3	NA	NA	NA	NA	NA	NA	NA	NA	NA	NA	3
ALKBH5	Q6P6C2	3	PXD012254; PXD025705; PXD033060	3	4	NA	3	NA	NA	NA	1	NA	NA	NA	NA	NA
ALKBH7	Q9BT30	1	PXD025705	1	NA	NA	NA	NA	NA	NA	4	NA	NA	NA	NA	NA
ALMS1	Q8TCU4	1	PXD025705	1	NA	NA	NA	NA	NA	NA	2	NA	NA	NA	NA	NA
ALOX12	P18054	2	PXD001764; PXD039665	2	NA	NA	NA	NA	2	NA	NA	NA	NA	NA	4	NA
ALOX12B	O75342	2	PXD025431; PXD039665	1	NA	NA	NA	NA	NA	NA	NA	NA	NA	NA	5	NA
ALOX15	P16050	1	PXD012254	1	NA	NA	3	NA	NA	NA	NA	NA	NA	NA	NA	NA
ALOX15B	O15296	1	PXD025431	1	NA	NA	NA	NA	NA	NA	NA	NA	NA	NA	3	NA
ALOX5	P09917	5	PXD004684; PXD012254; PXD018830; PXD025431; PXD025705	5	NA	2	2	NA	NA	NA	1	2	NA	NA	1	NA
ALOX5AP	P20292	6	PXD004684; PXD018830; PXD022872; PXD025705; PXD031419; PXD033060	4	5	5	NA	NA	NA	NA	5	4	NA	NA	NA	NA
ALOXE3	Q9BYJ1	2	PXD025431; PXD039665	1	NA	NA	NA	NA	NA	NA	NA	NA	NA	NA	5	NA
ALPG	P10696	1	PXD032076	1	NA	NA	NA	NA	NA	NA	NA	NA	5	NA	NA	NA
ALPI	P09923	2	PXD012254; PXD001506	2	NA	NA	4	4	NA	NA	NA	NA	NA	NA	NA	NA
ALPK3	Q96L96	1	PXD034908	1	NA	NA	NA	NA	NA	NA	NA	NA	NA	1	NA	NA
ALPL	P05186	7	PXD004684; PXD012254; PXD018830; PXD022872; PXD025705; PXD031419; PXD032076	6	2	3	2	NA	NA	NA	3	2	2	NA	NA	NA
ALS2	Q96Q42	4	PXD022872; PXD025705; PXD031419; PXD033060	2	1	NA	NA	NA	NA	NA	1	NA	NA	NA	NA	NA
ALS2CL	Q60I27	1	PXD025431	1	NA	NA	NA	NA	NA	NA	NA	NA	NA	NA	1	NA
ALYREF	Q86V81	12	PXD001764; PXD002732; PXD004684; PXD012254; PXD018830; PXD022872; PXD025431; PXD025705; PXD031419; PXD032076; PXD033060; PXD001506	10	5	5	5	4	4	NA	4	3	5	NA	4	4
AMACR	Q9UHK6	3	PXD012254; PXD025705; PXD039665	3	NA	NA	3	NA	NA	NA	4	NA	NA	NA	5	NA
AMBP	P02760	11	PXD001764; PXD002732; PXD004684; PXD012254; PXD018830; PXD025705; PXD032076; PXD033060; PXD034908; PXD039665; PXD019594	11	2	5	5	NA	4	4	5	5	5	3	4	5
AMBRA1	Q9C0C7	1	PXD012254	1	NA	NA	1	NA	NA	NA	NA	NA	NA	NA	NA	NA
AMDHD1	Q96NU7	1	PXD025705	1	NA	NA	NA	NA	NA	NA	5	NA	NA	NA	NA	NA
AMDHD2	Q9Y303	6	PXD012254; PXD018830; PXD025431; PXD025705; PXD032076; PXD033060	6	4	4	2	NA	NA	NA	3	NA	3	NA	2	NA
AMER2	Q8N7J2	3	PXD022872; PXD031419; PXD033060	1	1	NA	NA	NA	NA	NA	NA	NA	NA	NA	NA	NA
AMFR	Q9UKV5	4	PXD022872; PXD025705; PXD031419; PXD032076	3	2	NA	NA	NA	NA	NA	2	NA	1	NA	NA	NA
AMIGO1	Q86WK6	3	PXD022872; PXD031419; PXD033060	1	3	NA	NA	NA	NA	NA	NA	NA	NA	NA	NA	NA
AMN	Q9BXJ7	1	PXD025705	1	NA	NA	NA	NA	NA	NA	2	NA	NA	NA	NA	NA
AMN1	Q8IY45	2	PXD022872; PXD031419	1	3	NA	NA	NA	NA	NA	NA	NA	NA	NA	NA	NA
AMOT	Q4VCS5	2	PXD022872; PXD031419	1	1	NA	NA	NA	NA	NA	NA	NA	NA	NA	NA	NA
AMPD1	P23109	1	PXD034908	1	NA	NA	NA	NA	NA	NA	NA	NA	NA	4	NA	NA
AMPD2	Q01433	12	PXD001764; PXD002732; PXD004684; PXD012254; PXD018830; PXD022872; PXD025431; PXD025705; PXD031419; PXD032076; PXD033060; PXD039665	9	3	1	3	NA	1	NA	3	1	3	NA	1	1
AMPD3	Q01432	8	PXD004684; PXD012254; PXD018830; PXD022872; PXD025431; PXD031419; PXD033060; PXD034908	6	1	1	2	NA	NA	NA	NA	1	NA	1	1	NA
AMPH	P49418	3	PXD022872; PXD031419; PXD033060	1	5	NA	NA	NA	NA	NA	NA	NA	NA	NA	NA	NA
AMT	P48728	3	PXD012254; PXD025705; PXD032076	3	NA	NA	3	NA	NA	NA	5	NA	3	NA	NA	NA
AMY2A	P04746	3	PXD012254; PXD032076; PXD001506	3	NA	NA	4	4	NA	NA	NA	NA	4	NA	NA	NA
AMZ2	Q86W34	3	PXD022872; PXD031419; PXD033060	1	2	NA	NA	NA	NA	NA	NA	NA	NA	NA	NA	NA
ANAPC1	Q9H1A4	6	PXD012254; PXD018830; PXD022872; PXD025705; PXD031419; PXD033060	4	1	1	1	NA	NA	NA	1	NA	NA	NA	NA	NA
ANAPC2	Q9UJX6	1	PXD033060	1	2	NA	NA	NA	NA	NA	NA	NA	NA	NA	NA	NA
ANAPC4	Q9UJX5	4	PXD012254; PXD018830; PXD022872; PXD033060	3	1	1	1	NA	NA	NA	NA	NA	NA	NA	NA	NA
ANAPC5	Q9UJX4	2	PXD012254; PXD033060	2	2	NA	1	NA	NA	NA	NA	NA	NA	NA	NA	NA
ANAPC7	Q9UJX3	6	PXD012254; PXD018830; PXD022872; PXD025705; PXD031419; PXD033060	4	3	1	2	NA	NA	NA	1	NA	NA	NA	NA	NA
ANG	P03950	4	PXD004684; PXD012254; PXD018830; PXD025705	4	NA	4	4	NA	NA	NA	4	4	NA	NA	NA	NA
ANGPTL2	Q9UKU9	4	PXD001764; PXD012254; PXD018830; PXD032076	4	NA	1	2	NA	1	NA	NA	NA	4	NA	NA	NA
ANGPTL3	Q9Y5C1	1	PXD025705	1	NA	NA	NA	NA	NA	NA	3	NA	NA	NA	NA	NA
ANGPTL6	Q8NI99	1	PXD025705	1	NA	NA	NA	NA	NA	NA	2	NA	NA	NA	NA	NA
ANK1	P16157	13	PXD001764; PXD002732; PXD004684; PXD012254; PXD018830; PXD022872; PXD025431; PXD025705; PXD031419; PXD032076; PXD033060; PXD034908; PXD001506	11	4	3	2	1	2	NA	2	5	3	1	1	2
ANK2	Q01484	9	PXD001764; PXD012254; PXD018830; PXD022872; PXD025705; PXD031419; PXD032076; PXD033060; PXD019594	7	4	3	1	NA	1	1	1	NA	1	NA	NA	NA
ANK3	Q12955	13	PXD001764; PXD002732; PXD004684; PXD012254; PXD018830; PXD022872; PXD025431; PXD025705; PXD031419; PXD032076; PXD033060; PXD001506; PXD019594	11	2	1	1	1	1	1	1	1	1	NA	1	1
ANKFY1	Q9P2R3	10	PXD001764; PXD002732; PXD004684; PXD012254; PXD018830; PXD022872; PXD025431; PXD025705; PXD031419; PXD033060	8	2	2	3	NA	1	NA	3	2	NA	NA	2	2
ANKH	Q9HCJ1	3	PXD022872; PXD031419; PXD033060	1	3	NA	NA	NA	NA	NA	NA	NA	NA	NA	NA	NA
ANKHD1	Q8IWZ3	7	PXD004684; PXD012254; PXD018830; PXD022872; PXD025431; PXD025705; PXD032076	7	1	1	1	NA	NA	NA	1	1	1	NA	1	NA
ANKLE2	Q86XL3	4	PXD012254; PXD025431; PXD025705; PXD033060	4	1	NA	1	NA	NA	NA	1	NA	NA	NA	1	NA
ANKMY2	Q8IV38	5	PXD012254; PXD022872; PXD025705; PXD031419; PXD033060	3	3	NA	3	NA	NA	NA	2	NA	NA	NA	NA	NA
ANKRD1	Q15327	2	PXD034908; PXD019594	2	NA	NA	NA	NA	NA	2	NA	NA	NA	4	NA	NA
ANKRD10	Q9NXR5	1	PXD025705	1	NA	NA	NA	NA	NA	NA	2	NA	NA	NA	NA	NA
ANKRD13A	Q8IZ07	7	PXD001764; PXD002732; PXD012254; PXD022872; PXD025431; PXD025705; PXD031419	6	1	NA	2	NA	2	NA	1	NA	NA	NA	2	1
ANKRD13D	Q6ZTN6	3	PXD022872; PXD031419; PXD033060	1	2	NA	NA	NA	NA	NA	NA	NA	NA	NA	NA	NA
ANKRD16	Q6P6B7	1	PXD025705	1	NA	NA	NA	NA	NA	NA	1	NA	NA	NA	NA	NA
ANKRD17	O75179	7	PXD012254; PXD018830; PXD022872; PXD025431; PXD025705; PXD031419; PXD033060	5	2	1	1	NA	NA	NA	1	NA	NA	NA	1	NA
ANKRD2	Q9GZV1	2	PXD034908; PXD019594	2	NA	NA	NA	NA	NA	4	NA	NA	NA	5	NA	NA
ANKRD22	Q5VYY1	2	PXD025431; PXD039665	1	NA	NA	NA	NA	NA	NA	NA	NA	NA	NA	4	NA
ANKRD24	Q8TF21	2	PXD022872; PXD031419	1	1	NA	NA	NA	NA	NA	NA	NA	NA	NA	NA	NA
ANKRD27	Q96NW4	1	PXD012254	1	NA	NA	2	NA	NA	NA	NA	NA	NA	NA	NA	NA
ANKRD28	O15084	5	PXD012254; PXD022872; PXD025705; PXD031419; PXD033060	3	1	NA	2	NA	NA	NA	2	NA	NA	NA	NA	NA
ANKRD29	Q8N6D5	3	PXD022872; PXD031419; PXD033060	1	4	NA	NA	NA	NA	NA	NA	NA	NA	NA	NA	NA
ANKRD35	Q8N283	2	PXD025431; PXD025705	2	NA	NA	NA	NA	NA	NA	1	NA	NA	NA	2	NA
ANKRD44	Q8N8A2	7	PXD001764; PXD012254; PXD018830; PXD022872; PXD025705; PXD031419; PXD033060	5	1	1	1	NA	1	NA	1	NA	NA	NA	NA	NA
ANKRD46	Q86W74	2	PXD031419; PXD033060	1	4	NA	NA	NA	NA	NA	NA	NA	NA	NA	NA	NA
ANKRD54	Q6NXT1	1	PXD025705	1	NA	NA	NA	NA	NA	NA	2	NA	NA	NA	NA	NA
ANKS1A	Q92625	5	PXD012254; PXD018830; PXD025431; PXD025705; PXD032076	5	NA	1	1	NA	NA	NA	1	NA	1	NA	1	NA
ANKS1B	Q7Z6G8	3	PXD022872; PXD031419; PXD033060	1	2	NA	NA	NA	NA	NA	NA	NA	NA	NA	NA	NA
ANKS4B	Q8N8V4	2	PXD012254; PXD001506	2	NA	NA	2	2	NA	NA	NA	NA	NA	NA	NA	NA
ANKZF1	Q9H8Y5	3	PXD001764; PXD012254; PXD025705	3	NA	NA	1	NA	1	NA	1	NA	NA	NA	NA	NA
ANLN	Q9NQW6	3	PXD022872; PXD031419; PXD033060	1	2	NA	NA	NA	NA	NA	NA	NA	NA	NA	NA	NA
ANO1	Q5XXA6	5	PXD012254; PXD018830; PXD025431; PXD025705; PXD032076	5	NA	1	1	NA	NA	NA	2	NA	1	NA	1	NA
ANO10	Q9NW15	6	PXD018830; PXD022872; PXD025431; PXD025705; PXD031419; PXD033060	4	2	2	NA	NA	NA	NA	2	NA	NA	NA	1	NA
ANO3	Q9BYT9	1	PXD022872	1	1	NA	NA	NA	NA	NA	NA	NA	NA	NA	NA	NA
ANO6	Q4KMQ2	7	PXD004684; PXD012254; PXD018830; PXD022872; PXD025705; PXD031419; PXD033060	5	2	1	1	NA	NA	NA	2	1	NA	NA	NA	NA
ANO8	Q9HCE9	3	PXD022872; PXD031419; PXD039665	2	1	NA	NA	NA	NA	NA	NA	NA	NA	NA	5	NA
ANO9	A1A5B4	1	PXD025431	1	NA	NA	NA	NA	NA	NA	NA	NA	NA	NA	1	NA
ANP32A	P39687	10	PXD002732; PXD004684; PXD012254; PXD018830; PXD022872; PXD025431; PXD025705; PXD031419; PXD032076; PXD033060	8	5	5	5	NA	NA	NA	5	5	5	NA	5	5
ANP32B	Q92688	11	PXD001764; PXD002732; PXD004684; PXD012254; PXD018830; PXD022872; PXD025431; PXD025705; PXD031419; PXD033060; PXD001506	9	5	4	4	4	4	NA	5	3	NA	NA	5	4
ANP32E	Q9BTT0	11	PXD001764; PXD002732; PXD004684; PXD012254; PXD018830; PXD022872; PXD025431; PXD025705; PXD031419; PXD033060; PXD001506	9	5	4	4	4	4	NA	4	3	NA	NA	4	4
ANPEP	P15144	11	PXD001764; PXD002732; PXD004684; PXD012254; PXD018830; PXD022872; PXD025705; PXD031419; PXD032076; PXD039665; PXD001506	10	1	3	4	4	1	NA	4	1	4	NA	1	1
ANTXR1	Q9H6X2	6	PXD012254; PXD018830; PXD022872; PXD031419; PXD032076; PXD033060	4	1	2	1	NA	NA	NA	NA	NA	2	NA	NA	NA
ANTXR2	P58335	1	PXD025705	1	NA	NA	NA	NA	NA	NA	2	NA	NA	NA	NA	NA
ANXA1	P04083	15	PXD001764; PXD002732; PXD004684; PXD012254; PXD018830; PXD022872; PXD025431; PXD025705; PXD031419; PXD032076; PXD033060; PXD034908; PXD039665; PXD001506; PXD019594	12	3	5	5	3	5	4	4	5	5	2	5	5
ANXA10	Q9UJ72	2	PXD032076; PXD001506	2	NA	NA	NA	2	NA	NA	NA	NA	4	NA	NA	NA
ANXA11	P50995	15	PXD001764; PXD002732; PXD004684; PXD012254; PXD018830; PXD022872; PXD025431; PXD025705; PXD031419; PXD032076; PXD033060; PXD034908; PXD039665; PXD001506; PXD019594	12	4	5	5	3	5	3	4	4	5	3	4	4
ANXA13	P27216	4	PXD012254; PXD025705; PXD032076; PXD001506	4	NA	NA	4	4	NA	NA	3	NA	3	NA	NA	NA
ANXA2	P07355	15	PXD001764; PXD002732; PXD004684; PXD012254; PXD018830; PXD022872; PXD025431; PXD025705; PXD031419; PXD032076; PXD033060; PXD034908; PXD039665; PXD001506; PXD019594	12	3	5	5	5	5	5	5	5	5	4	5	5
ANXA3	P12429	15	PXD001764; PXD002732; PXD004684; PXD012254; PXD018830; PXD022872; PXD025431; PXD025705; PXD031419; PXD032076; PXD033060; PXD034908; PXD039665; PXD001506; PXD019594	12	3	5	5	2	4	4	3	5	5	1	4	5
ANXA4	P09525	15	PXD001764; PXD002732; PXD004684; PXD012254; PXD018830; PXD022872; PXD025431; PXD025705; PXD031419; PXD032076; PXD033060; PXD034908; PXD039665; PXD001506; PXD019594	12	4	5	5	5	5	2	5	5	5	2	5	5
ANXA5	P08758	15	PXD001764; PXD002732; PXD004684; PXD012254; PXD018830; PXD022872; PXD025431; PXD025705; PXD031419; PXD032076; PXD033060; PXD034908; PXD039665; PXD001506; PXD019594	12	5	5	5	5	5	5	5	5	5	4	5	5
ANXA6	P08133	15	PXD001764; PXD002732; PXD004684; PXD012254; PXD018830; PXD022872; PXD025431; PXD025705; PXD031419; PXD032076; PXD033060; PXD034908; PXD039665; PXD001506; PXD019594	12	5	5	5	2	5	4	5	5	4	4	2	5
ANXA7	P20073	15	PXD001764; PXD002732; PXD004684; PXD012254; PXD018830; PXD022872; PXD025431; PXD025705; PXD031419; PXD032076; PXD033060; PXD034908; PXD039665; PXD001506; PXD019594	12	4	5	5	2	5	3	5	4	4	4	5	5
ANXA8	P13928	1	PXD025431	1	NA	NA	NA	NA	NA	NA	NA	NA	NA	NA	3	NA
ANXA8L1	Q5VT79	1	PXD025431	1	NA	NA	NA	NA	NA	NA	NA	NA	NA	NA	4	NA
ANXA9	O76027	5	PXD002732; PXD025431; PXD025705; PXD032076; PXD039665	4	NA	NA	NA	NA	NA	NA	3	NA	4	NA	4	3
AOC1	P19801	5	PXD012254; PXD018830; PXD025705; PXD032076; PXD001506	5	NA	3	5	3	NA	NA	3	NA	3	NA	NA	NA
AOC3	Q16853	11	PXD001764; PXD002732; PXD004684; PXD012254; PXD018830; PXD022872; PXD025705; PXD031419; PXD032076; PXD034908; PXD001506	10	2	5	5	4	5	NA	4	5	4	3	NA	5
AOX1	Q06278	3	PXD018830; PXD025705; PXD032076	3	NA	1	NA	NA	NA	NA	5	NA	1	NA	NA	NA
AP1B1	Q10567	13	PXD001764; PXD002732; PXD004684; PXD012254; PXD018830; PXD022872; PXD025431; PXD025705; PXD031419; PXD032076; PXD033060; PXD039665; PXD001506	10	4	3	4	2	3	NA	4	2	3	NA	3	2
AP1G1	O43747	13	PXD001764; PXD002732; PXD004684; PXD012254; PXD018830; PXD022872; PXD025431; PXD025705; PXD031419; PXD032076; PXD033060; PXD039665; PXD001506	10	4	2	3	2	2	NA	3	2	1	NA	3	2
AP1G2	O75843	4	PXD012254; PXD018830; PXD025431; PXD025705	4	NA	1	3	NA	NA	NA	1	NA	NA	NA	2	NA
AP1M1	Q9BXS5	11	PXD001764; PXD002732; PXD004684; PXD012254; PXD018830; PXD022872; PXD025431; PXD025705; PXD031419; PXD033060; PXD001506	9	4	5	3	2	2	NA	4	2	NA	NA	3	2
AP1M2	Q9Y6Q5	6	PXD002732; PXD012254; PXD018830; PXD025431; PXD032076; PXD039665	5	NA	2	4	NA	NA	NA	NA	NA	2	NA	3	3
AP1S1	P61966	12	PXD001764; PXD002732; PXD004684; PXD012254; PXD018830; PXD022872; PXD025431; PXD025705; PXD031419; PXD032076; PXD033060; PXD001506	10	5	2	5	4	3	NA	4	2	3	NA	3	3
AP1S2	P56377	6	PXD001764; PXD004684; PXD012254; PXD022872; PXD025705; PXD031419	5	5	NA	4	NA	3	NA	2	5	NA	NA	NA	NA
AP2A1	O95782	14	PXD001764; PXD002732; PXD004684; PXD012254; PXD018830; PXD022872; PXD025431; PXD025705; PXD031419; PXD032076; PXD033060; PXD034908; PXD039665; PXD001506	11	5	3	3	1	3	NA	4	3	1	1	2	3
AP2A2	O94973	11	PXD001764; PXD002732; PXD004684; PXD012254; PXD018830; PXD022872; PXD025431; PXD025705; PXD031419; PXD033060; PXD001506	9	5	3	5	2	2	NA	3	3	NA	NA	4	2
AP2B1	P63010	15	PXD001764; PXD002732; PXD004684; PXD012254; PXD018830; PXD022872; PXD025431; PXD025705; PXD031419; PXD032076; PXD033060; PXD034908; PXD039665; PXD001506; PXD019594	12	5	3	4	2	3	1	4	2	3	1	2	3
AP2M1	Q96CW1	13	PXD001764; PXD002732; PXD004684; PXD012254; PXD018830; PXD022872; PXD025431; PXD025705; PXD031419; PXD032076; PXD033060; PXD039665; PXD001506	10	5	4	4	3	2	NA	5	4	3	NA	4	3
AP2S1	P53680	8	PXD002732; PXD004684; PXD018830; PXD022872; PXD025431; PXD025705; PXD031419; PXD033060	6	5	5	NA	NA	NA	NA	5	4	NA	NA	5	5
AP3B1	O00203	11	PXD001764; PXD002732; PXD004684; PXD012254; PXD018830; PXD022872; PXD025431; PXD025705; PXD031419; PXD032076; PXD033060	9	1	2	3	NA	2	NA	3	1	1	NA	2	2
AP3B2	Q13367	3	PXD022872; PXD031419; PXD033060	1	4	NA	NA	NA	NA	NA	NA	NA	NA	NA	NA	NA
AP3D1	O14617	12	PXD001764; PXD002732; PXD004684; PXD012254; PXD018830; PXD022872; PXD025431; PXD025705; PXD031419; PXD032076; PXD033060; PXD001506	10	3	1	2	1	1	NA	1	1	1	NA	2	1
AP3M1	Q9Y2T2	11	PXD001764; PXD002732; PXD004684; PXD012254; PXD018830; PXD022872; PXD025431; PXD025705; PXD031419; PXD033060; PXD001506	9	3	2	4	2	3	NA	2	3	NA	NA	2	2
AP3M2	P53677	4	PXD012254; PXD022872; PXD031419; PXD033060	2	4	NA	1	NA	NA	NA	NA	NA	NA	NA	NA	NA
AP3S1	Q92572	9	PXD001764; PXD012254; PXD018830; PXD022872; PXD025431; PXD025705; PXD031419; PXD032076; PXD033060	7	5	3	4	NA	4	NA	4	NA	4	NA	4	NA
AP3S2	P59780	3	PXD022872; PXD031419; PXD033060	1	5	NA	NA	NA	NA	NA	NA	NA	NA	NA	NA	NA
AP4B1	Q9Y6B7	1	PXD012254	1	NA	NA	1	NA	NA	NA	NA	NA	NA	NA	NA	NA
AP4E1	Q9UPM8	1	PXD025431	1	NA	NA	NA	NA	NA	NA	NA	NA	NA	NA	1	NA
AP5B1	Q2VPB7	3	PXD022872; PXD031419; PXD033060	1	1	NA	NA	NA	NA	NA	NA	NA	NA	NA	NA	NA
AP5Z1	O43299	4	PXD001764; PXD012254; PXD031419; PXD033060	3	1	NA	1	NA	1	NA	NA	NA	NA	NA	NA	NA
APAF1	O14727	2	PXD012254; PXD025705	2	NA	NA	1	NA	NA	NA	1	NA	NA	NA	NA	NA
APBA1	Q02410	4	PXD022872; PXD025705; PXD031419; PXD033060	2	2	NA	NA	NA	NA	NA	2	NA	NA	NA	NA	NA
APBA2	Q99767	3	PXD022872; PXD031419; PXD033060	1	2	NA	NA	NA	NA	NA	NA	NA	NA	NA	NA	NA
APBB1	O00213	3	PXD022872; PXD031419; PXD033060	1	2	NA	NA	NA	NA	NA	NA	NA	NA	NA	NA	NA
APBB1IP	Q7Z5R6	6	PXD001764; PXD004684; PXD018830; PXD025705; PXD032076; PXD033060	6	3	2	NA	NA	1	NA	2	1	3	NA	NA	NA
APBB2	Q92870	1	PXD025705	1	NA	NA	NA	NA	NA	NA	1	NA	NA	NA	NA	NA
APC	P25054	2	PXD022872; PXD031419	1	1	NA	NA	NA	NA	NA	NA	NA	NA	NA	NA	NA
APC2	O95996	2	PXD022872; PXD031419	1	1	NA	NA	NA	NA	NA	NA	NA	NA	NA	NA	NA
APCS	P02743	14	PXD001764; PXD002732; PXD004684; PXD012254; PXD018830; PXD022872; PXD025431; PXD025705; PXD031419; PXD032076; PXD033060; PXD039665; PXD001506; PXD019594	11	4	5	5	4	5	5	5	5	5	NA	4	5
APEH	P13798	15	PXD001764; PXD002732; PXD004684; PXD012254; PXD018830; PXD022872; PXD025431; PXD025705; PXD031419; PXD032076; PXD033060; PXD034908; PXD039665; PXD001506; PXD019594	12	4	3	5	3	4	2	5	4	4	3	4	4
APEX1	P27695	13	PXD002732; PXD004684; PXD012254; PXD018830; PXD022872; PXD025431; PXD025705; PXD031419; PXD032076; PXD033060; PXD034908; PXD039665; PXD001506	10	5	5	5	4	NA	NA	5	4	4	2	4	5
API5	Q9BZZ5	13	PXD001764; PXD002732; PXD004684; PXD012254; PXD018830; PXD022872; PXD025431; PXD025705; PXD031419; PXD032076; PXD033060; PXD001506; PXD019594	11	3	3	4	3	2	1	4	2	3	NA	3	2
APIP	Q96GX9	8	PXD002732; PXD004684; PXD012254; PXD018830; PXD025431; PXD025705; PXD033060; PXD034908	8	3	2	4	NA	NA	NA	3	2	NA	2	2	4
APLP1	P51693	3	PXD022872; PXD031419; PXD033060	1	4	NA	NA	NA	NA	NA	NA	NA	NA	NA	NA	NA
APLP2	Q06481	4	PXD022872; PXD025705; PXD031419; PXD033060	2	1	NA	NA	NA	NA	NA	1	NA	NA	NA	NA	NA
APMAP	Q9HDC9	13	PXD001764; PXD002732; PXD004684; PXD012254; PXD018830; PXD022872; PXD025431; PXD025705; PXD031419; PXD032076; PXD033060; PXD039665; PXD001506	10	5	5	5	4	4	NA	5	3	4	NA	4	5
APOA1	P02647	15	PXD001764; PXD002732; PXD004684; PXD012254; PXD018830; PXD022872; PXD025431; PXD025705; PXD031419; PXD032076; PXD033060; PXD034908; PXD039665; PXD001506; PXD019594	12	5	5	5	5	5	5	5	5	5	5	5	5
APOA2	P02652	10	PXD002732; PXD004684; PXD018830; PXD025431; PXD025705; PXD032076; PXD034908; PXD039665; PXD001506; PXD019594	9	NA	5	NA	5	NA	3	5	5	4	5	5	5
APOA4	P06727	14	PXD001764; PXD002732; PXD004684; PXD012254; PXD018830; PXD022872; PXD025431; PXD025705; PXD031419; PXD032076; PXD034908; PXD039665; PXD001506; PXD019594	12	2	5	5	5	4	1	4	5	3	3	3	4
APOA5	Q6Q788	1	PXD025705	1	NA	NA	NA	NA	NA	NA	1	NA	NA	NA	NA	NA
APOB	P04114	14	PXD001764; PXD002732; PXD004684; PXD012254; PXD018830; PXD022872; PXD025431; PXD025705; PXD031419; PXD032076; PXD033060; PXD034908; PXD039665; PXD001506	11	1	3	3	1	2	NA	3	3	2	1	2	2
APOBEC2	Q9Y235	1	PXD034908	1	NA	NA	NA	NA	NA	NA	NA	NA	NA	5	NA	NA
APOBEC3C	Q9NRW3	2	PXD004684; PXD012254	2	NA	NA	4	NA	NA	NA	NA	2	NA	NA	NA	NA
APOBEC3F	Q8IUX4	1	PXD025705	1	NA	NA	NA	NA	NA	NA	1	NA	NA	NA	NA	NA
APOBR	Q0VD83	7	PXD001764; PXD004684; PXD012254; PXD018830; PXD025431; PXD025705; PXD032076	7	NA	3	3	NA	1	NA	1	1	2	NA	1	NA
APOC1	P02654	6	PXD002732; PXD004684; PXD018830; PXD025431; PXD025705; PXD001506	6	NA	5	NA	5	NA	NA	5	5	NA	NA	4	5
APOC2	P02655	5	PXD004684; PXD012254; PXD018830; PXD025705; PXD001506	5	NA	5	5	5	NA	NA	5	5	NA	NA	NA	NA
APOC3	P02656	12	PXD001764; PXD002732; PXD004684; PXD012254; PXD018830; PXD022872; PXD025431; PXD025705; PXD031419; PXD032076; PXD001506; PXD019594	11	5	5	5	5	5	3	5	5	5	NA	4	5
APOC4	P55056	1	PXD025705	1	NA	NA	NA	NA	NA	NA	4	NA	NA	NA	NA	NA
APOD	P05090	13	PXD002732; PXD004684; PXD012254; PXD018830; PXD022872; PXD025431; PXD025705; PXD031419; PXD032076; PXD033060; PXD034908; PXD039665; PXD001506	10	5	5	5	4	NA	NA	5	5	5	4	5	5
APOE	P02649	15	PXD001764; PXD002732; PXD004684; PXD012254; PXD018830; PXD022872; PXD025431; PXD025705; PXD031419; PXD032076; PXD033060; PXD034908; PXD039665; PXD001506; PXD019594	12	5	5	4	2	4	1	5	5	5	1	4	4
APOF	Q13790	1	PXD025705	1	NA	NA	NA	NA	NA	NA	4	NA	NA	NA	NA	NA
APOH	P02749	9	PXD002732; PXD004684; PXD012254; PXD018830; PXD025431; PXD025705; PXD034908; PXD039665; PXD019594	8	NA	5	5	NA	NA	3	5	5	NA	3	4	5
APOL1	O14791	7	PXD001764; PXD002732; PXD004684; PXD012254; PXD018830; PXD025705; PXD032076	7	NA	4	3	NA	3	NA	4	3	4	NA	NA	3
APOL2	Q9BQE5	10	PXD004684; PXD012254; PXD018830; PXD022872; PXD025431; PXD025705; PXD031419; PXD032076; PXD033060; PXD001506	8	2	2	2	3	NA	NA	4	2	4	NA	1	NA
APOL3	O95236	1	PXD025705	1	NA	NA	NA	NA	NA	NA	3	NA	NA	NA	NA	NA
APOL6	Q9BWW8	1	PXD025705	1	NA	NA	NA	NA	NA	NA	1	NA	NA	NA	NA	NA
APOM	O95445	3	PXD018830; PXD025431; PXD025705	3	NA	5	NA	NA	NA	NA	5	NA	NA	NA	3	NA
APOO	Q9BUR5	13	PXD001764; PXD002732; PXD012254; PXD018830; PXD022872; PXD025431; PXD025705; PXD031419; PXD032076; PXD033060; PXD034908; PXD001506; PXD019594	11	5	4	5	4	4	5	4	NA	4	4	3	4
APOOL	Q6UXV4	14	PXD001764; PXD002732; PXD004684; PXD012254; PXD018830; PXD022872; PXD025431; PXD025705; PXD031419; PXD032076; PXD033060; PXD034908; PXD001506; PXD019594	12	4	4	4	1	3	3	4	2	4	4	4	3
APP	P05067	10	PXD004684; PXD012254; PXD018830; PXD022872; PXD025431; PXD025705; PXD031419; PXD032076; PXD033060; PXD039665	7	4	4	2	NA	NA	NA	1	1	1	NA	1	NA
APPL1	Q9UKG1	11	PXD001764; PXD002732; PXD004684; PXD012254; PXD018830; PXD022872; PXD025431; PXD025705; PXD031419; PXD032076; PXD033060	9	4	3	4	NA	2	NA	3	2	2	NA	3	2
APPL2	Q8NEU8	10	PXD001764; PXD004684; PXD012254; PXD018830; PXD022872; PXD025431; PXD025705; PXD031419; PXD032076; PXD033060	8	2	3	4	NA	1	NA	2	1	2	NA	2	NA
APRT	P07741	14	PXD001764; PXD002732; PXD004684; PXD012254; PXD018830; PXD022872; PXD025431; PXD025705; PXD031419; PXD032076; PXD033060; PXD039665; PXD001506; PXD019594	11	5	5	5	5	5	3	5	5	5	NA	5	5
APTX	Q7Z2E3	2	PXD012254; PXD025431	2	NA	NA	1	NA	NA	NA	NA	NA	NA	NA	1	NA
AQP1	P29972	2	PXD012254; PXD032076	2	NA	NA	4	NA	NA	NA	NA	NA	3	NA	NA	NA
AQP11	Q8NBQ7	1	PXD025705	1	NA	NA	NA	NA	NA	NA	4	NA	NA	NA	NA	NA
AQP4	P55087	3	PXD022872; PXD031419; PXD033060	1	5	NA	NA	NA	NA	NA	NA	NA	NA	NA	NA	NA
AQP5	P55064	1	PXD039665	1	NA	NA	NA	NA	NA	NA	NA	NA	NA	NA	5	NA
AQP9	O43315	1	PXD025705	1	NA	NA	NA	NA	NA	NA	5	NA	NA	NA	NA	NA
AQR	O60306	5	PXD012254; PXD022872; PXD025431; PXD025705; PXD033060	4	2	NA	2	NA	NA	NA	1	NA	NA	NA	1	NA
AR	P10275	1	PXD025705	1	NA	NA	NA	NA	NA	NA	1	NA	NA	NA	NA	NA
ARAF	P10398	5	PXD002732; PXD012254; PXD018830; PXD025431; PXD025705	5	NA	1	2	NA	NA	NA	2	NA	NA	NA	1	1
ARAP1	Q96P48	10	PXD002732; PXD004684; PXD012254; PXD018830; PXD022872; PXD025431; PXD025705; PXD031419; PXD032076; PXD033060	8	1	1	1	NA	NA	NA	2	2	2	NA	1	1
ARAP2	Q8WZ64	4	PXD022872; PXD025431; PXD031419; PXD033060	2	1	NA	NA	NA	NA	NA	NA	NA	NA	NA	1	NA
ARC	Q7LC44	2	PXD022872; PXD031419	1	1	NA	NA	NA	NA	NA	NA	NA	NA	NA	NA	NA
ARCN1	P48444	15	PXD001764; PXD002732; PXD004684; PXD012254; PXD018830; PXD022872; PXD025431; PXD025705; PXD031419; PXD032076; PXD033060; PXD034908; PXD039665; PXD001506; PXD019594	12	3	4	5	3	4	1	5	4	3	1	3	3
ARF4	P18085	12	PXD002732; PXD004684; PXD012254; PXD018830; PXD022872; PXD025431; PXD025705; PXD031419; PXD033060; PXD034908; PXD039665; PXD001506	9	5	5	5	5	NA	NA	5	5	NA	2	4	5
ARF5	P84085	7	PXD002732; PXD004684; PXD018830; PXD022872; PXD025431; PXD025705; PXD031419	6	5	2	NA	NA	NA	NA	5	2	NA	NA	4	4
ARF6	P62330	13	PXD001764; PXD002732; PXD004684; PXD012254; PXD018830; PXD022872; PXD025431; PXD025705; PXD031419; PXD032076; PXD033060; PXD039665; PXD001506	10	5	4	4	3	5	NA	5	4	1	NA	5	5
ARFGAP1	Q8N6T3	9	PXD001764; PXD004684; PXD012254; PXD018830; PXD022872; PXD025431; PXD025705; PXD031419; PXD033060	7	4	1	3	NA	1	NA	4	2	NA	NA	2	NA
ARFGAP2	Q8N6H7	11	PXD001764; PXD002732; PXD004684; PXD012254; PXD018830; PXD022872; PXD025431; PXD025705; PXD031419; PXD032076; PXD033060	9	2	3	3	NA	1	NA	3	1	3	NA	3	2
ARFGAP3	Q9NP61	9	PXD001764; PXD002732; PXD004684; PXD012254; PXD022872; PXD025705; PXD031419; PXD032076; PXD033060	7	1	NA	3	NA	1	NA	3	1	4	NA	NA	2
ARFGEF1	Q9Y6D6	8	PXD012254; PXD018830; PXD022872; PXD025431; PXD025705; PXD031419; PXD032076; PXD033060	6	1	1	2	NA	NA	NA	1	NA	1	NA	1	NA
ARFGEF2	Q9Y6D5	8	PXD002732; PXD012254; PXD018830; PXD022872; PXD025431; PXD025705; PXD031419; PXD033060	6	1	1	1	NA	NA	NA	1	NA	NA	NA	1	1
ARFGEF3	Q5TH69	5	PXD012254; PXD022872; PXD031419; PXD032076; PXD033060	3	2	NA	1	NA	NA	NA	NA	NA	1	NA	NA	NA
ARFIP1	P53367	12	PXD001764; PXD002732; PXD004684; PXD012254; PXD018830; PXD022872; PXD025431; PXD025705; PXD031419; PXD032076; PXD033060; PXD019594	10	3	2	4	NA	3	5	3	2	4	NA	4	2
ARFIP2	P53365	7	PXD012254; PXD022872; PXD025431; PXD025705; PXD031419; PXD032076; PXD033060	5	4	NA	3	NA	NA	NA	2	NA	3	NA	2	NA
ARFRP1	Q13795	2	PXD025705; PXD033060	2	4	NA	NA	NA	NA	NA	2	NA	NA	NA	NA	NA
ARG1	P05089	9	PXD004684; PXD012254; PXD018830; PXD022872; PXD025431; PXD025705; PXD031419; PXD032076; PXD039665	7	2	2	2	NA	NA	NA	5	3	4	NA	5	NA
ARG2	P78540	2	PXD025705; PXD033060	2	3	NA	NA	NA	NA	NA	4	NA	NA	NA	NA	NA
ARGLU1	Q9NWB6	5	PXD012254; PXD025431; PXD025705; PXD031419; PXD032076	5	1	NA	3	NA	NA	NA	3	NA	2	NA	2	NA
ARHGAP1	Q07960	15	PXD001764; PXD002732; PXD004684; PXD012254; PXD018830; PXD022872; PXD025431; PXD025705; PXD031419; PXD032076; PXD033060; PXD034908; PXD039665; PXD001506; PXD019594	12	5	5	5	3	5	3	4	4	4	2	4	4
ARHGAP12	Q8IWW6	6	PXD012254; PXD022872; PXD025705; PXD031419; PXD032076; PXD033060	4	1	NA	1	NA	NA	NA	1	NA	1	NA	NA	NA
ARHGAP17	Q68EM7	9	PXD002732; PXD004684; PXD012254; PXD018830; PXD022872; PXD025431; PXD025705; PXD031419; PXD032076	8	1	2	4	NA	NA	NA	2	1	1	NA	2	1
ARHGAP18	Q8N392	8	PXD002732; PXD004684; PXD012254; PXD018830; PXD025431; PXD025705; PXD032076; PXD001506	8	NA	1	2	1	NA	NA	2	3	1	NA	1	1
ARHGAP21	Q5T5U3	5	PXD012254; PXD022872; PXD025705; PXD031419; PXD033060	3	1	NA	1	NA	NA	NA	1	NA	NA	NA	NA	NA
ARHGAP23	Q9P227	2	PXD022872; PXD031419	1	1	NA	NA	NA	NA	NA	NA	NA	NA	NA	NA	NA
ARHGAP25	P42331	5	PXD004684; PXD012254; PXD018830; PXD025705; PXD032076	5	NA	1	2	NA	NA	NA	2	1	3	NA	NA	NA
ARHGAP26	Q9UNA1	4	PXD012254; PXD022872; PXD031419; PXD033060	2	3	NA	2	NA	NA	NA	NA	NA	NA	NA	NA	NA
ARHGAP27	Q6ZUM4	4	PXD001764; PXD012254; PXD018830; PXD032076	4	NA	1	3	NA	1	NA	NA	NA	3	NA	NA	NA
ARHGAP29	Q52LW3	2	PXD025705; PXD039665	2	NA	NA	NA	NA	NA	NA	1	NA	NA	NA	4	NA
ARHGAP30	Q7Z6I6	2	PXD012254; PXD025705	2	NA	NA	1	NA	NA	NA	1	NA	NA	NA	NA	NA
ARHGAP32	A7KAX9	5	PXD012254; PXD022872; PXD025431; PXD031419; PXD033060	3	1	NA	1	NA	NA	NA	NA	NA	NA	NA	1	NA
ARHGAP35	Q9NRY4	6	PXD012254; PXD018830; PXD022872; PXD025705; PXD031419; PXD033060	4	2	1	1	NA	NA	NA	2	NA	NA	NA	NA	NA
ARHGAP36	Q6ZRI8	1	PXD033060	1	2	NA	NA	NA	NA	NA	NA	NA	NA	NA	NA	NA
ARHGAP39	Q9C0H5	3	PXD022872; PXD031419; PXD033060	1	1	NA	NA	NA	NA	NA	NA	NA	NA	NA	NA	NA
ARHGAP4	P98171	5	PXD004684; PXD012254; PXD018830; PXD025705; PXD032076	5	NA	2	2	NA	NA	NA	1	1	3	NA	NA	NA
ARHGAP44	Q17R89	4	PXD012254; PXD022872; PXD031419; PXD033060	2	2	NA	1	NA	NA	NA	NA	NA	NA	NA	NA	NA
ARHGAP45	Q92619	5	PXD004684; PXD012254; PXD018830; PXD025705; PXD032076	5	NA	1	1	NA	NA	NA	1	1	2	NA	NA	NA
ARHGAP5	Q13017	6	PXD012254; PXD022872; PXD025431; PXD025705; PXD031419; PXD033060	4	1	NA	1	NA	NA	NA	1	NA	NA	NA	1	NA
ARHGAP6	O43182	2	PXD002732; PXD033060	2	2	NA	NA	NA	NA	NA	NA	NA	NA	NA	NA	1
ARHGAP8	P85298	2	PXD012254; PXD032076	2	NA	NA	3	NA	NA	NA	NA	NA	2	NA	NA	NA
ARHGAP9	Q9BRR9	2	PXD025705; PXD032076	2	NA	NA	NA	NA	NA	NA	1	NA	2	NA	NA	NA
ARHGDIA	P52565	15	PXD001764; PXD002732; PXD004684; PXD012254; PXD018830; PXD022872; PXD025431; PXD025705; PXD031419; PXD032076; PXD033060; PXD034908; PXD039665; PXD001506; PXD019594	12	5	5	5	5	5	2	5	5	5	4	5	5
ARHGDIB	P52566	14	PXD001764; PXD002732; PXD004684; PXD012254; PXD018830; PXD022872; PXD025431; PXD025705; PXD031419; PXD032076; PXD033060; PXD034908; PXD001506; PXD019594	12	4	5	5	4	5	3	5	5	4	2	4	5
ARHGEF1	Q92888	9	PXD001764; PXD002732; PXD004684; PXD012254; PXD018830; PXD025431; PXD025705; PXD032076; PXD001506	9	NA	2	2	1	1	NA	2	2	2	NA	2	2
ARHGEF10	O15013	2	PXD022872; PXD031419	1	1	NA	NA	NA	NA	NA	NA	NA	NA	NA	NA	NA
ARHGEF10L	Q9HCE6	9	PXD001764; PXD012254; PXD018830; PXD022872; PXD025431; PXD025705; PXD031419; PXD032076; PXD033060	7	1	2	2	NA	1	NA	2	NA	1	NA	2	NA
ARHGEF11	O15085	6	PXD012254; PXD022872; PXD025705; PXD031419; PXD032076; PXD033060	4	1	NA	1	NA	NA	NA	1	NA	1	NA	NA	NA
ARHGEF12	Q9NZN5	11	PXD001764; PXD002732; PXD012254; PXD018830; PXD022872; PXD025431; PXD025705; PXD031419; PXD032076; PXD033060; PXD001506	9	1	1	1	1	1	NA	1	NA	2	NA	1	1
ARHGEF16	Q5VV41	2	PXD012254; PXD032076	2	NA	NA	3	NA	NA	NA	NA	NA	2	NA	NA	NA
ARHGEF17	Q96PE2	7	PXD002732; PXD012254; PXD018830; PXD022872; PXD031419; PXD032076; PXD033060	5	1	1	2	NA	NA	NA	NA	NA	1	NA	NA	1
ARHGEF2	Q92974	9	PXD001764; PXD002732; PXD012254; PXD018830; PXD022872; PXD025705; PXD031419; PXD032076; PXD033060	7	3	2	2	NA	1	NA	2	NA	2	NA	NA	2
ARHGEF37	A1IGU5	2	PXD012254; PXD025431	2	NA	NA	4	NA	NA	NA	NA	NA	NA	NA	2	NA
ARHGEF4	Q9NR80	3	PXD022872; PXD031419; PXD033060	1	2	NA	NA	NA	NA	NA	NA	NA	NA	NA	NA	NA
ARHGEF40	Q8TER5	6	PXD012254; PXD018830; PXD022872; PXD025705; PXD031419; PXD032076	5	1	2	1	NA	NA	NA	2	NA	1	NA	NA	NA
ARHGEF6	Q15052	6	PXD012254; PXD018830; PXD022872; PXD025705; PXD031419; PXD033060	4	2	2	2	NA	NA	NA	2	NA	NA	NA	NA	NA
ARHGEF7	Q14155	7	PXD004684; PXD012254; PXD022872; PXD025431; PXD025705; PXD031419; PXD033060	5	2	NA	1	NA	NA	NA	2	2	NA	NA	3	NA
ARHGEF9	O43307	3	PXD022872; PXD031419; PXD033060	1	2	NA	NA	NA	NA	NA	NA	NA	NA	NA	NA	NA
ARID1A	O14497	6	PXD001764; PXD002732; PXD012254; PXD025705; PXD032076; PXD033060	6	2	NA	1	NA	1	NA	1	NA	1	NA	NA	5
ARID1B	Q8NFD5	6	PXD012254; PXD022872; PXD025431; PXD025705; PXD032076; PXD033060	5	3	NA	1	NA	NA	NA	1	NA	1	NA	1	NA
ARID2	Q68CP9	2	PXD012254; PXD033060	2	2	NA	1	NA	NA	NA	NA	NA	NA	NA	NA	NA
ARID3A	Q99856	2	PXD012254; PXD025705	2	NA	NA	2	NA	NA	NA	1	NA	NA	NA	NA	NA
ARIH1	Q9Y4X5	6	PXD012254; PXD018830; PXD025431; PXD025705; PXD031419; PXD033060	5	4	2	2	NA	NA	NA	1	NA	NA	NA	1	NA
ARIH2	O95376	6	PXD012254; PXD018830; PXD022872; PXD025705; PXD031419; PXD033060	4	1	1	1	NA	NA	NA	2	NA	NA	NA	NA	NA
ARL1	P40616	11	PXD002732; PXD004684; PXD012254; PXD018830; PXD022872; PXD025431; PXD025705; PXD031419; PXD033060; PXD039665; PXD001506	8	5	3	4	3	NA	NA	4	3	NA	NA	5	5
ARL10	Q8N8L6	3	PXD022872; PXD031419; PXD033060	1	4	NA	NA	NA	NA	NA	NA	NA	NA	NA	NA	NA
ARL15	Q9NXU5	5	PXD012254; PXD022872; PXD025705; PXD031419; PXD033060	3	4	NA	4	NA	NA	NA	2	NA	NA	NA	NA	NA
ARL2	P36404	10	PXD001764; PXD002732; PXD004684; PXD012254; PXD018830; PXD022872; PXD025431; PXD025705; PXD031419; PXD033060	8	5	3	4	NA	3	NA	2	3	NA	NA	3	4
ARL2BP	Q9Y2Y0	4	PXD022872; PXD025705; PXD031419; PXD033060	2	5	NA	NA	NA	NA	NA	4	NA	NA	NA	NA	NA
ARL3	P36405	12	PXD001764; PXD002732; PXD004684; PXD012254; PXD018830; PXD022872; PXD025431; PXD025705; PXD031419; PXD032076; PXD033060; PXD019594	10	5	3	4	NA	4	3	5	5	3	NA	4	5
ARL5A	Q9Y689	1	PXD025431	1	NA	NA	NA	NA	NA	NA	NA	NA	NA	NA	2	NA
ARL6	Q9H0F7	3	PXD022872; PXD031419; PXD033060	1	4	NA	NA	NA	NA	NA	NA	NA	NA	NA	NA	NA
ARL6IP1	Q15041	2	PXD012254; PXD025705	2	NA	NA	4	NA	NA	NA	5	NA	NA	NA	NA	NA
ARL6IP4	Q66PJ3	4	PXD012254; PXD025431; PXD025705; PXD032076	4	NA	NA	2	NA	NA	NA	3	NA	2	NA	1	NA
ARL6IP5	O75915	12	PXD001764; PXD002732; PXD004684; PXD018830; PXD022872; PXD025431; PXD025705; PXD031419; PXD032076; PXD033060; PXD034908; PXD019594	10	5	5	NA	NA	5	3	5	5	2	5	4	4
ARL6IP6	Q8N6S5	3	PXD018830; PXD025431; PXD032076	3	NA	2	NA	NA	NA	NA	NA	NA	3	NA	3	NA
ARL8A	Q96BM9	8	PXD002732; PXD004684; PXD012254; PXD022872; PXD025431; PXD025705; PXD031419; PXD033060	6	5	NA	4	NA	NA	NA	4	3	NA	NA	3	4
ARL8B	Q9NVJ2	11	PXD001764; PXD002732; PXD004684; PXD012254; PXD018830; PXD022872; PXD025431; PXD025705; PXD031419; PXD033060; PXD034908	9	5	5	4	NA	4	NA	4	3	NA	3	5	5
ARMC1	Q9NVT9	7	PXD012254; PXD022872; PXD025431; PXD025705; PXD031419; PXD032076; PXD033060	5	4	NA	2	NA	NA	NA	3	NA	3	NA	3	NA
ARMC10	Q8N2F6	9	PXD002732; PXD004684; PXD012254; PXD018830; PXD022872; PXD025431; PXD025705; PXD031419; PXD033060	7	5	3	4	NA	NA	NA	3	2	NA	NA	3	3
ARMC6	Q6NXE6	7	PXD012254; PXD018830; PXD022872; PXD025431; PXD025705; PXD031419; PXD033060	5	1	1	2	NA	NA	NA	2	NA	NA	NA	1	NA
ARMC8	Q8IUR7	8	PXD001764; PXD012254; PXD018830; PXD022872; PXD025431; PXD025705; PXD031419; PXD033060	6	2	2	2	NA	1	NA	2	NA	NA	NA	2	NA
ARMCX1	Q9P291	1	PXD033060	1	2	NA	NA	NA	NA	NA	NA	NA	NA	NA	NA	NA
ARMCX2	Q7L311	2	PXD032076; PXD033060	2	3	NA	NA	NA	NA	NA	NA	NA	1	NA	NA	NA
ARMCX3	Q9UH62	7	PXD001764; PXD012254; PXD018830; PXD022872; PXD025705; PXD031419; PXD033060	5	3	1	2	NA	1	NA	2	NA	NA	NA	NA	NA
ARMH3	Q5T2E6	6	PXD012254; PXD022872; PXD025431; PXD025705; PXD031419; PXD033060	4	1	NA	2	NA	NA	NA	2	NA	NA	NA	1	NA
ARMT1	Q9H993	6	PXD018830; PXD022872; PXD025431; PXD025705; PXD031419; PXD033060	4	3	3	NA	NA	NA	NA	4	NA	NA	NA	2	NA
ARNT	P27540	2	PXD012254; PXD025705	2	NA	NA	1	NA	NA	NA	1	NA	NA	NA	NA	NA
ARNT2	Q9HBZ2	1	PXD033060	1	4	NA	NA	NA	NA	NA	NA	NA	NA	NA	NA	NA
ARPC1A	Q92747	11	PXD001764; PXD002732; PXD004684; PXD012254; PXD018830; PXD022872; PXD025431; PXD025705; PXD031419; PXD032076; PXD033060	9	5	3	4	NA	5	NA	5	4	4	NA	5	3
ARPC1B	O15143	13	PXD001764; PXD002732; PXD004684; PXD012254; PXD018830; PXD022872; PXD025431; PXD025705; PXD031419; PXD032076; PXD033060; PXD034908; PXD001506	11	2	5	5	3	2	NA	5	4	4	1	3	4
ARPC2	O15144	15	PXD001764; PXD002732; PXD004684; PXD012254; PXD018830; PXD022872; PXD025431; PXD025705; PXD031419; PXD032076; PXD033060; PXD034908; PXD039665; PXD001506; PXD019594	12	5	5	5	4	3	1	5	5	4	2	5	5
ARPC3	O15145	12	PXD002732; PXD004684; PXD012254; PXD018830; PXD022872; PXD025431; PXD025705; PXD031419; PXD032076; PXD033060; PXD039665; PXD001506	9	5	5	5	5	NA	NA	5	5	5	NA	5	5
ARPC4	P59998	15	PXD001764; PXD002732; PXD004684; PXD012254; PXD018830; PXD022872; PXD025431; PXD025705; PXD031419; PXD032076; PXD033060; PXD034908; PXD039665; PXD001506; PXD019594	12	5	5	5	5	5	4	5	5	5	4	5	5
ARPC5	O15511	12	PXD001764; PXD002732; PXD004684; PXD012254; PXD018830; PXD022872; PXD025431; PXD025705; PXD031419; PXD032076; PXD033060; PXD001506	10	5	5	5	5	5	NA	5	5	5	NA	5	5
ARPC5L	Q9BPX5	11	PXD001764; PXD002732; PXD004684; PXD012254; PXD018830; PXD022872; PXD025431; PXD025705; PXD031419; PXD032076; PXD033060	9	5	5	4	NA	5	NA	5	4	5	NA	5	4
ARPIN	Q7Z6K5	8	PXD004684; PXD012254; PXD018830; PXD022872; PXD025431; PXD025705; PXD031419; PXD032076	7	5	4	5	NA	NA	NA	4	4	4	NA	3	NA
ARPP19	P56211	3	PXD025431; PXD025705; PXD032076	3	NA	NA	NA	NA	NA	NA	4	NA	4	NA	4	NA
ARPP21	Q9UBL0	1	PXD033060	1	2	NA	NA	NA	NA	NA	NA	NA	NA	NA	NA	NA
ARR3	P36575	3	PXD018830; PXD022872; PXD031419	2	3	2	NA	NA	NA	NA	NA	NA	NA	NA	NA	NA
ARRB1	P49407	10	PXD001764; PXD002732; PXD004684; PXD012254; PXD018830; PXD022872; PXD025431; PXD025705; PXD031419; PXD033060	8	3	2	4	NA	2	NA	4	4	NA	NA	3	1
ARRB2	P32121	6	PXD012254; PXD018830; PXD022872; PXD025705; PXD031419; PXD033060	4	2	2	2	NA	NA	NA	3	NA	NA	NA	NA	NA
ARRDC1	Q8N5I2	3	PXD012254; PXD018830; PXD025705	3	NA	2	3	NA	NA	NA	2	NA	NA	NA	NA	NA
ARSA	P15289	11	PXD001764; PXD002732; PXD004684; PXD012254; PXD018830; PXD025431; PXD025705; PXD032076; PXD033060; PXD039665; PXD001506	10	3	3	5	2	3	NA	4	3	3	NA	5	4
ARSB	P15848	8	PXD001764; PXD002732; PXD012254; PXD018830; PXD022872; PXD025705; PXD033060; PXD039665	7	4	1	2	NA	2	NA	3	NA	NA	NA	4	1
ARSD	P51689	3	PXD012254; PXD025705; PXD032076	3	NA	NA	2	NA	NA	NA	3	NA	2	NA	NA	NA
ARSF	P54793	1	PXD039665	1	NA	NA	NA	NA	NA	NA	NA	NA	NA	NA	4	NA
ARSG	Q96EG1	1	PXD039665	1	NA	NA	NA	NA	NA	NA	NA	NA	NA	NA	2	NA
ARSL	P51690	3	PXD012254; PXD025705; PXD032076	3	NA	NA	3	NA	NA	NA	4	NA	2	NA	NA	NA
ART3	Q13508	3	PXD022872; PXD034908; PXD019594	3	2	NA	NA	NA	NA	1	NA	NA	NA	2	NA	NA
ARV1	Q9H2C2	1	PXD025705	1	NA	NA	NA	NA	NA	NA	1	NA	NA	NA	NA	NA
ARVCF	O00192	6	PXD002732; PXD012254; PXD022872; PXD025705; PXD031419; PXD033060	4	1	NA	1	NA	NA	NA	1	NA	NA	NA	NA	1
AS3MT	Q9HBK9	1	PXD025705	1	NA	NA	NA	NA	NA	NA	4	NA	NA	NA	NA	NA
ASAH1	Q13510	14	PXD001764; PXD002732; PXD004684; PXD012254; PXD018830; PXD022872; PXD025431; PXD025705; PXD031419; PXD032076; PXD033060; PXD039665; PXD001506; PXD019594	11	5	5	5	4	4	3	4	5	5	NA	5	5
ASAH2	Q9NR71	1	PXD001506	1	NA	NA	NA	2	NA	NA	NA	NA	NA	NA	NA	NA
ASAP1	Q9ULH1	5	PXD022872; PXD025705; PXD031419; PXD032076; PXD033060	3	2	NA	NA	NA	NA	NA	1	NA	1	NA	NA	NA
ASAP2	O43150	2	PXD022872; PXD031419	1	1	NA	NA	NA	NA	NA	NA	NA	NA	NA	NA	NA
ASAP3	Q8TDY4	2	PXD022872; PXD025705	2	1	NA	NA	NA	NA	NA	1	NA	NA	NA	NA	NA
ASB1	Q9Y576	3	PXD022872; PXD031419; PXD033060	1	3	NA	NA	NA	NA	NA	NA	NA	NA	NA	NA	NA
ASB6	Q9NWX5	1	PXD033060	1	4	NA	NA	NA	NA	NA	NA	NA	NA	NA	NA	NA
ASB9	Q96DX5	1	PXD025705	1	NA	NA	NA	NA	NA	NA	4	NA	NA	NA	NA	NA
ASCC1	Q8N9N2	3	PXD012254; PXD025431; PXD025705	3	NA	NA	1	NA	NA	NA	2	NA	NA	NA	1	NA
ASCC2	Q9H1I8	6	PXD001764; PXD012254; PXD018830; PXD025431; PXD025705; PXD032076	6	NA	1	2	NA	2	NA	2	NA	1	NA	1	NA
ASCC3	Q8N3C0	8	PXD001764; PXD012254; PXD018830; PXD022872; PXD025431; PXD025705; PXD031419; PXD033060	6	1	1	1	NA	1	NA	3	NA	NA	NA	1	NA
ASDURF	L0R819	1	PXD025705	1	NA	NA	NA	NA	NA	NA	3	NA	NA	NA	NA	NA
ASF1A	Q9Y294	2	PXD025431; PXD025705	2	NA	NA	NA	NA	NA	NA	3	NA	NA	NA	2	NA
ASGR1	P07306	1	PXD025705	1	NA	NA	NA	NA	NA	NA	5	NA	NA	NA	NA	NA
ASGR2	P07307	1	PXD025705	1	NA	NA	NA	NA	NA	NA	5	NA	NA	NA	NA	NA
ASH2L	Q9UBL3	5	PXD012254; PXD018830; PXD025431; PXD025705; PXD033060	5	4	1	2	NA	NA	NA	1	NA	NA	NA	1	NA
ASIC1	P78348	3	PXD022872; PXD031419; PXD033060	1	1	NA	NA	NA	NA	NA	NA	NA	NA	NA	NA	NA
ASL	P04424	12	PXD001764; PXD002732; PXD004684; PXD012254; PXD018830; PXD022872; PXD025705; PXD031419; PXD032076; PXD033060; PXD039665; PXD001506	10	3	3	5	3	3	NA	5	2	4	NA	4	4
ASMTL	O95671	10	PXD002732; PXD004684; PXD012254; PXD018830; PXD022872; PXD025431; PXD025705; PXD031419; PXD032076; PXD033060	8	2	1	3	NA	NA	NA	4	1	2	NA	2	1
ASNS	P08243	7	PXD012254; PXD022872; PXD025431; PXD031419; PXD032076; PXD033060; PXD039665	4	2	NA	2	NA	NA	NA	NA	NA	4	NA	4	NA
ASPA	P45381	8	PXD001764; PXD012254; PXD018830; PXD022872; PXD025705; PXD031419; PXD033060; PXD034908	6	3	4	4	NA	2	NA	2	NA	NA	2	NA	NA
ASPDH	A6ND91	1	PXD025705	1	NA	NA	NA	NA	NA	NA	5	NA	NA	NA	NA	NA
ASPG	Q86U10	1	PXD025705	1	NA	NA	NA	NA	NA	NA	4	NA	NA	NA	NA	NA
ASPH	Q12797	12	PXD001764; PXD002732; PXD004684; PXD012254; PXD018830; PXD022872; PXD025431; PXD025705; PXD031419; PXD032076; PXD033060; PXD001506	10	2	5	4	1	2	NA	4	1	1	NA	2	3
ASPHD1	Q5U4P2	3	PXD022872; PXD031419; PXD033060	1	3	NA	NA	NA	NA	NA	NA	NA	NA	NA	NA	NA
ASPHD2	Q6ICH7	1	PXD033060	1	4	NA	NA	NA	NA	NA	NA	NA	NA	NA	NA	NA
ASPM	Q8IZT6	1	PXD012254	1	NA	NA	2	NA	NA	NA	NA	NA	NA	NA	NA	NA
ASPN	Q9BXN1	9	PXD001764; PXD002732; PXD004684; PXD012254; PXD018830; PXD025705; PXD032076; PXD034908; PXD019594	9	NA	5	5	NA	3	3	3	5	5	4	NA	5
ASPRV1	Q53RT3	2	PXD025431; PXD039665	1	NA	NA	NA	NA	NA	NA	NA	NA	NA	NA	5	NA
ASPSCR1	Q9BZE9	10	PXD001764; PXD002732; PXD012254; PXD018830; PXD022872; PXD025431; PXD025705; PXD031419; PXD032076; PXD033060	8	2	2	3	NA	2	NA	3	NA	4	NA	2	1
ASRGL1	Q7L266	5	PXD012254; PXD022872; PXD031419; PXD032076; PXD033060	3	5	NA	4	NA	NA	NA	NA	NA	4	NA	NA	NA
ASS1	P00966	12	PXD002732; PXD004684; PXD012254; PXD018830; PXD022872; PXD025431; PXD025705; PXD031419; PXD032076; PXD033060; PXD039665; PXD001506	9	3	5	4	3	NA	NA	5	3	2	NA	5	4
ASTN1	O14525	3	PXD022872; PXD031419; PXD033060	1	1	NA	NA	NA	NA	NA	NA	NA	NA	NA	NA	NA
ASTN2	O75129	2	PXD022872; PXD031419	1	1	NA	NA	NA	NA	NA	NA	NA	NA	NA	NA	NA
ATAD1	Q8NBU5	9	PXD012254; PXD018830; PXD022872; PXD025431; PXD025705; PXD031419; PXD033060; PXD034908; PXD019594	7	4	3	3	NA	NA	3	4	NA	NA	2	2	NA
ATAD3A	Q9NVI7	12	PXD001764; PXD002732; PXD004684; PXD012254; PXD018830; PXD022872; PXD025431; PXD025705; PXD031419; PXD032076; PXD033060; PXD034908	10	4	2	3	NA	2	NA	3	2	1	3	3	2
ATAD3B	Q5T9A4	6	PXD012254; PXD022872; PXD025431; PXD025705; PXD031419; PXD033060	4	2	NA	1	NA	NA	NA	2	NA	NA	NA	1	NA
ATAD5	Q96QE3	1	PXD033060	1	1	NA	NA	NA	NA	NA	NA	NA	NA	NA	NA	NA
ATAT1	Q5SQI0	3	PXD022872; PXD031419; PXD033060	1	3	NA	NA	NA	NA	NA	NA	NA	NA	NA	NA	NA
ATCAY	Q86WG3	3	PXD022872; PXD031419; PXD033060	1	4	NA	NA	NA	NA	NA	NA	NA	NA	NA	NA	NA
ATE1	O95260	5	PXD012254; PXD022872; PXD025705; PXD031419; PXD033060	3	2	NA	1	NA	NA	NA	2	NA	NA	NA	NA	NA
ATF2	P15336	1	PXD025705	1	NA	NA	NA	NA	NA	NA	5	NA	NA	NA	NA	NA
ATF7IP	Q6VMQ6	2	PXD001764; PXD012254	2	NA	NA	1	NA	1	NA	NA	NA	NA	NA	NA	NA
ATG101	Q9BSB4	2	PXD022872; PXD031419	1	3	NA	NA	NA	NA	NA	NA	NA	NA	NA	NA	NA
ATG12	O94817	1	PXD025705	1	NA	NA	NA	NA	NA	NA	2	NA	NA	NA	NA	NA
ATG13	O75143	4	PXD022872; PXD025705; PXD031419; PXD033060	2	2	NA	NA	NA	NA	NA	5	NA	NA	NA	NA	NA
ATG16L1	Q676U5	6	PXD012254; PXD022872; PXD025431; PXD025705; PXD031419; PXD033060	4	2	NA	1	NA	NA	NA	1	NA	NA	NA	1	NA
ATG2A	Q2TAZ0	5	PXD022872; PXD025431; PXD025705; PXD031419; PXD033060	3	1	NA	NA	NA	NA	NA	1	NA	NA	NA	1	NA
ATG2B	Q96BY7	4	PXD022872; PXD025431; PXD031419; PXD033060	2	1	NA	NA	NA	NA	NA	NA	NA	NA	NA	1	NA
ATG3	Q9NT62	12	PXD001764; PXD002732; PXD004684; PXD012254; PXD018830; PXD022872; PXD025431; PXD025705; PXD031419; PXD032076; PXD033060; PXD001506	10	3	3	4	2	2	NA	4	3	3	NA	4	2
ATG4A	Q8WYN0	1	PXD025705	1	NA	NA	NA	NA	NA	NA	2	NA	NA	NA	NA	NA
ATG4B	Q9Y4P1	6	PXD022872; PXD025431; PXD025705; PXD031419; PXD032076; PXD033060	4	3	NA	NA	NA	NA	NA	3	NA	3	NA	2	NA
ATG4C	Q96DT6	2	PXD022872; PXD031419	1	1	NA	NA	NA	NA	NA	NA	NA	NA	NA	NA	NA
ATG5	Q9H1Y0	6	PXD012254; PXD018830; PXD022872; PXD025705; PXD031419; PXD033060	4	3	2	3	NA	NA	NA	3	NA	NA	NA	NA	NA
ATG7	O95352	10	PXD002732; PXD004684; PXD012254; PXD018830; PXD022872; PXD025431; PXD025705; PXD031419; PXD032076; PXD033060	8	3	2	2	NA	NA	NA	3	3	2	NA	3	1
ATG9A	Q7Z3C6	7	PXD012254; PXD018830; PXD022872; PXD025431; PXD025705; PXD031419; PXD033060	5	2	1	2	NA	NA	NA	1	NA	NA	NA	1	NA
ATG9B	Q674R7	1	PXD039665	1	NA	NA	NA	NA	NA	NA	NA	NA	NA	NA	4	NA
ATIC	P31939	15	PXD001764; PXD002732; PXD004684; PXD012254; PXD018830; PXD022872; PXD025431; PXD025705; PXD031419; PXD032076; PXD033060; PXD034908; PXD039665; PXD001506; PXD019594	12	4	4	5	3	4	3	4	3	4	3	4	3
ATL1	Q8WXF7	5	PXD018830; PXD022872; PXD025431; PXD031419; PXD033060	3	5	2	NA	NA	NA	NA	NA	NA	NA	NA	1	NA
ATL2	Q8NHH9	10	PXD002732; PXD012254; PXD018830; PXD022872; PXD025431; PXD025705; PXD031419; PXD032076; PXD033060; PXD034908	8	2	3	2	NA	NA	NA	3	NA	1	1	2	1
ATL3	Q6DD88	13	PXD001764; PXD002732; PXD004684; PXD012254; PXD018830; PXD022872; PXD025431; PXD025705; PXD031419; PXD032076; PXD033060; PXD039665; PXD001506	10	2	4	4	2	4	NA	4	2	3	NA	4	3
ATM	Q13315	3	PXD012254; PXD018830; PXD025705	3	NA	1	1	NA	NA	NA	1	NA	NA	NA	NA	NA
ATOX1	O00244	7	PXD002732; PXD004684; PXD022872; PXD025431; PXD025705; PXD031419; PXD034908	6	4	NA	NA	NA	NA	NA	5	4	NA	3	5	5
ATP10B	O94823	1	PXD012254	1	NA	NA	2	NA	NA	NA	NA	NA	NA	NA	NA	NA
ATP11A	P98196	3	PXD012254; PXD022872; PXD031419	2	1	NA	1	NA	NA	NA	NA	NA	NA	NA	NA	NA
ATP11B	Q9Y2G3	1	PXD025431	1	NA	NA	NA	NA	NA	NA	NA	NA	NA	NA	1	NA
ATP11C	Q8NB49	1	PXD025705	1	NA	NA	NA	NA	NA	NA	2	NA	NA	NA	NA	NA
ATP12A	P54707	3	PXD022872; PXD025705; PXD031419	2	1	NA	NA	NA	NA	NA	2	NA	NA	NA	NA	NA
ATP13A1	Q9HD20	12	PXD001764; PXD002732; PXD004684; PXD012254; PXD018830; PXD022872; PXD025431; PXD025705; PXD031419; PXD032076; PXD033060; PXD001506	10	2	2	2	1	1	NA	3	1	2	NA	1	2
ATP13A2	Q9NQ11	3	PXD022872; PXD031419; PXD033060	1	2	NA	NA	NA	NA	NA	NA	NA	NA	NA	NA	NA
ATP13A3	Q9H7F0	1	PXD025705	1	NA	NA	NA	NA	NA	NA	1	NA	NA	NA	NA	NA
ATP1A1	P05023	14	PXD001764; PXD002732; PXD004684; PXD012254; PXD018830; PXD022872; PXD025431; PXD025705; PXD031419; PXD032076; PXD033060; PXD034908; PXD001506; PXD019594	12	5	4	5	5	5	1	4	4	5	1	4	5
ATP1A2	P50993	7	PXD001764; PXD012254; PXD022872; PXD031419; PXD033060; PXD034908; PXD019594	5	5	NA	2	NA	2	2	NA	NA	NA	3	NA	NA
ATP1A3	P13637	5	PXD012254; PXD022872; PXD031419; PXD033060; PXD019594	3	5	NA	2	NA	NA	1	NA	NA	NA	NA	NA	NA
ATP1B1	P05026	14	PXD001764; PXD002732; PXD004684; PXD012254; PXD018830; PXD022872; PXD025431; PXD025705; PXD031419; PXD032076; PXD033060; PXD034908; PXD001506; PXD019594	12	5	3	5	5	4	4	5	3	4	4	1	5
ATP1B2	P14415	3	PXD022872; PXD031419; PXD033060	1	5	NA	NA	NA	NA	NA	NA	NA	NA	NA	NA	NA
ATP1B3	P54709	10	PXD001764; PXD002732; PXD004684; PXD012254; PXD018830; PXD022872; PXD025431; PXD031419; PXD033060; PXD001506	8	4	5	5	5	4	NA	NA	4	NA	NA	5	3
ATP2A1	O14983	2	PXD034908; PXD039665	2	NA	NA	NA	NA	NA	NA	NA	NA	NA	5	4	NA
ATP2A2	P16615	15	PXD001764; PXD002732; PXD004684; PXD012254; PXD018830; PXD022872; PXD025431; PXD025705; PXD031419; PXD032076; PXD033060; PXD034908; PXD039665; PXD001506; PXD019594	12	5	3	4	2	4	5	5	2	3	5	3	2
ATP2A3	Q93084	7	PXD001764; PXD002732; PXD004684; PXD012254; PXD018830; PXD032076; PXD001506	7	NA	1	4	2	2	NA	NA	2	3	NA	NA	1
ATP2B1	P20020	11	PXD001764; PXD002732; PXD012254; PXD018830; PXD022872; PXD025431; PXD025705; PXD031419; PXD032076; PXD033060; PXD001506	9	5	1	5	1	2	NA	1	NA	1	NA	1	1
ATP2B2	Q01814	4	PXD022872; PXD025705; PXD031419; PXD033060	2	4	NA	NA	NA	NA	NA	1	NA	NA	NA	NA	NA
ATP2B3	Q16720	3	PXD022872; PXD031419; PXD033060	1	4	NA	NA	NA	NA	NA	NA	NA	NA	NA	NA	NA
ATP2B4	P23634	11	PXD001764; PXD002732; PXD004684; PXD012254; PXD018830; PXD022872; PXD025431; PXD025705; PXD031419; PXD032076; PXD033060	9	5	3	2	NA	2	NA	1	2	1	NA	3	1
ATP2C1	P98194	8	PXD004684; PXD012254; PXD018830; PXD022872; PXD025431; PXD025705; PXD031419; PXD033060	6	1	1	2	NA	NA	NA	1	1	NA	NA	1	NA
ATP2C2	O75185	1	PXD012254	1	NA	NA	1	NA	NA	NA	NA	NA	NA	NA	NA	NA
ATP4A	P20648	4	PXD002732; PXD012254; PXD022872; PXD031419	3	3	NA	4	NA	NA	NA	NA	NA	NA	NA	NA	1
ATP5F1A	P25705	15	PXD001764; PXD002732; PXD004684; PXD012254; PXD018830; PXD022872; PXD025431; PXD025705; PXD031419; PXD032076; PXD033060; PXD034908; PXD039665; PXD001506; PXD019594	12	5	5	5	5	5	5	5	5	5	5	5	5
ATP5F1B	P06576	15	PXD001764; PXD002732; PXD004684; PXD012254; PXD018830; PXD022872; PXD025431; PXD025705; PXD031419; PXD032076; PXD033060; PXD034908; PXD039665; PXD001506; PXD019594	12	5	5	5	5	5	5	5	5	5	5	5	5
ATP5F1C	P36542	14	PXD001764; PXD002732; PXD004684; PXD012254; PXD018830; PXD022872; PXD025431; PXD025705; PXD031419; PXD032076; PXD033060; PXD034908; PXD001506; PXD019594	12	5	5	5	4	5	5	5	4	4	5	5	4
ATP5F1D	P30049	13	PXD002732; PXD004684; PXD012254; PXD018830; PXD022872; PXD025431; PXD025705; PXD031419; PXD032076; PXD033060; PXD034908; PXD001506; PXD019594	11	5	5	5	5	NA	5	5	5	5	5	5	5
ATP5IF1	Q9UII2	6	PXD004684; PXD012254; PXD025431; PXD025705; PXD032076; PXD034908	6	NA	NA	5	NA	NA	NA	5	3	2	1	4	NA
ATP5ME	P56385	15	PXD001764; PXD002732; PXD004684; PXD012254; PXD018830; PXD022872; PXD025431; PXD025705; PXD031419; PXD032076; PXD033060; PXD034908; PXD039665; PXD001506; PXD019594	12	5	5	5	5	5	5	5	5	5	5	5	5
ATP5MF	P56134	12	PXD002732; PXD004684; PXD012254; PXD018830; PXD022872; PXD025431; PXD025705; PXD031419; PXD033060; PXD034908; PXD001506; PXD019594	10	5	5	5	5	NA	5	5	5	NA	5	5	5
ATP5MG	O75964	14	PXD001764; PXD002732; PXD004684; PXD012254; PXD018830; PXD022872; PXD025431; PXD025705; PXD031419; PXD032076; PXD033060; PXD034908; PXD001506; PXD019594	12	5	5	5	5	5	5	5	5	4	5	5	5
ATP5MJ	P56378	7	PXD002732; PXD012254; PXD018830; PXD025431; PXD025705; PXD034908; PXD001506	7	NA	5	5	5	NA	NA	5	NA	NA	5	5	5
ATP5MK	Q96IX5	12	PXD001764; PXD002732; PXD004684; PXD012254; PXD018830; PXD022872; PXD025431; PXD025705; PXD031419; PXD033060; PXD034908; PXD019594	10	5	5	5	NA	4	4	5	4	NA	5	4	5
ATP5PB	P24539	13	PXD002732; PXD004684; PXD012254; PXD018830; PXD022872; PXD025431; PXD025705; PXD031419; PXD032076; PXD033060; PXD034908; PXD001506; PXD019594	11	5	4	5	5	NA	5	5	3	4	5	5	4
ATP5PD	O75947	15	PXD001764; PXD002732; PXD004684; PXD012254; PXD018830; PXD022872; PXD025431; PXD025705; PXD031419; PXD032076; PXD033060; PXD034908; PXD039665; PXD001506; PXD019594	12	5	5	5	5	5	5	5	5	4	5	5	5
ATP5PF	P18859	14	PXD001764; PXD002732; PXD004684; PXD012254; PXD018830; PXD022872; PXD025431; PXD025705; PXD031419; PXD032076; PXD033060; PXD034908; PXD001506; PXD019594	12	5	3	4	5	4	4	5	4	5	5	4	4
ATP5PO	P48047	15	PXD001764; PXD002732; PXD004684; PXD012254; PXD018830; PXD022872; PXD025431; PXD025705; PXD031419; PXD032076; PXD033060; PXD034908; PXD039665; PXD001506; PXD019594	12	5	5	5	5	5	5	5	5	5	5	5	5
ATP6AP1	Q15904	6	PXD018830; PXD022872; PXD025431; PXD031419; PXD033060; PXD039665	3	5	1	NA	NA	NA	NA	NA	NA	NA	NA	5	NA
ATP6AP2	O75787	6	PXD012254; PXD022872; PXD025431; PXD031419; PXD033060; PXD039665	3	5	NA	3	NA	NA	NA	NA	NA	NA	NA	5	NA
ATP6V0A1	Q93050	13	PXD001764; PXD002732; PXD004684; PXD012254; PXD018830; PXD022872; PXD025431; PXD025705; PXD031419; PXD032076; PXD033060; PXD039665; PXD019594	10	5	2	3	NA	3	1	3	1	2	NA	3	2
ATP6V0A2	Q9Y487	1	PXD012254	1	NA	NA	1	NA	NA	NA	NA	NA	NA	NA	NA	NA
ATP6V0D1	P61421	12	PXD001764; PXD002732; PXD004684; PXD012254; PXD018830; PXD022872; PXD025431; PXD025705; PXD031419; PXD032076; PXD033060; PXD039665	9	5	4	5	NA	4	NA	4	2	3	NA	4	3
ATP6V0D2	Q8N8Y2	2	PXD022872; PXD033060	1	4	NA	NA	NA	NA	NA	NA	NA	NA	NA	NA	NA
ATP6V1A	P38606	14	PXD001764; PXD002732; PXD004684; PXD012254; PXD018830; PXD022872; PXD025431; PXD025705; PXD031419; PXD032076; PXD033060; PXD034908; PXD039665; PXD001506	11	5	5	4	3	4	NA	4	4	4	1	4	3
ATP6V1B1	P15313	1	PXD018830	1	NA	4	NA	NA	NA	NA	NA	NA	NA	NA	NA	NA
ATP6V1B2	P21281	14	PXD001764; PXD002732; PXD004684; PXD012254; PXD018830; PXD022872; PXD025431; PXD025705; PXD031419; PXD032076; PXD033060; PXD039665; PXD001506; PXD019594	11	5	3	5	3	4	1	4	4	4	NA	4	3
ATP6V1C1	P21283	10	PXD002732; PXD004684; PXD012254; PXD018830; PXD022872; PXD025431; PXD025705; PXD031419; PXD033060; PXD001506	8	5	3	3	2	NA	NA	3	2	NA	NA	2	2
ATP6V1C2	Q8NEY4	2	PXD025431; PXD039665	1	NA	NA	NA	NA	NA	NA	NA	NA	NA	NA	2	NA
ATP6V1D	Q9Y5K8	10	PXD001764; PXD004684; PXD012254; PXD018830; PXD022872; PXD025431; PXD025705; PXD031419; PXD032076; PXD033060	8	5	4	3	NA	2	NA	3	2	2	NA	3	NA
ATP6V1E1	P36543	14	PXD001764; PXD002732; PXD004684; PXD012254; PXD018830; PXD022872; PXD025431; PXD025705; PXD031419; PXD032076; PXD033060; PXD039665; PXD001506; PXD019594	11	5	4	4	3	4	1	4	4	4	NA	4	3
ATP6V1F	Q16864	6	PXD018830; PXD022872; PXD025431; PXD025705; PXD031419; PXD033060	4	5	3	NA	NA	NA	NA	4	NA	NA	NA	4	NA
ATP6V1G1	O75348	13	PXD001764; PXD002732; PXD004684; PXD012254; PXD018830; PXD022872; PXD025431; PXD025705; PXD031419; PXD032076; PXD033060; PXD039665; PXD001506	10	5	4	5	3	4	NA	4	5	4	NA	4	3
ATP6V1G2	O95670	3	PXD022872; PXD031419; PXD033060	1	5	NA	NA	NA	NA	NA	NA	NA	NA	NA	NA	NA
ATP6V1H	Q9UI12	13	PXD001764; PXD002732; PXD004684; PXD012254; PXD018830; PXD022872; PXD025431; PXD025705; PXD031419; PXD032076; PXD033060; PXD039665; PXD001506	10	5	4	4	1	3	NA	3	2	3	NA	3	2
ATP7A	Q04656	2	PXD025431; PXD039665	1	NA	NA	NA	NA	NA	NA	NA	NA	NA	NA	1	NA
ATP7B	P35670	1	PXD025705	1	NA	NA	NA	NA	NA	NA	1	NA	NA	NA	NA	NA
ATP8A1	Q9Y2Q0	4	PXD012254; PXD022872; PXD031419; PXD033060	2	4	NA	1	NA	NA	NA	NA	NA	NA	NA	NA	NA
ATP8A2	Q9NTI2	3	PXD022872; PXD031419; PXD033060	1	2	NA	NA	NA	NA	NA	NA	NA	NA	NA	NA	NA
ATP8B1	O43520	2	PXD012254; PXD032076	2	NA	NA	2	NA	NA	NA	NA	NA	1	NA	NA	NA
ATP9A	O75110	5	PXD012254; PXD018830; PXD022872; PXD031419; PXD033060	3	4	1	2	NA	NA	NA	NA	NA	NA	NA	NA	NA
ATPAF1	Q5TC12	6	PXD012254; PXD022872; PXD025705; PXD031419; PXD033060; PXD034908	4	4	NA	3	NA	NA	NA	3	NA	NA	2	NA	NA
ATPAF2	Q8N5M1	6	PXD012254; PXD018830; PXD022872; PXD025705; PXD031419; PXD033060	4	2	2	2	NA	NA	NA	3	NA	NA	NA	NA	NA
ATRN	O75882	9	PXD002732; PXD004684; PXD012254; PXD018830; PXD022872; PXD025705; PXD031419; PXD033060; PXD039665	7	1	2	2	NA	NA	NA	2	2	NA	NA	3	2
ATRNL1	Q5VV63	2	PXD022872; PXD031419	1	1	NA	NA	NA	NA	NA	NA	NA	NA	NA	NA	NA
ATRX	P46100	3	PXD012254; PXD025705; PXD033060	3	1	NA	1	NA	NA	NA	1	NA	NA	NA	NA	NA
ATXN10	Q9UBB4	10	PXD001764; PXD002732; PXD004684; PXD012254; PXD018830; PXD022872; PXD025431; PXD025705; PXD031419; PXD033060	8	4	1	3	NA	2	NA	3	4	NA	NA	2	2
ATXN1L	P0C7T5	1	PXD033060	1	2	NA	NA	NA	NA	NA	NA	NA	NA	NA	NA	NA
ATXN2	Q99700	6	PXD012254; PXD022872; PXD025705; PXD031419; PXD032076; PXD033060	4	2	NA	1	NA	NA	NA	2	NA	1	NA	NA	NA
ATXN2L	Q8WWM7	10	PXD001764; PXD004684; PXD012254; PXD018830; PXD022872; PXD025431; PXD025705; PXD031419; PXD032076; PXD033060	8	2	2	3	NA	2	NA	2	1	4	NA	2	NA
ATXN3	P54252	5	PXD012254; PXD022872; PXD025431; PXD025705; PXD031419	4	3	NA	3	NA	NA	NA	2	NA	NA	NA	3	NA
ATXN7L3B	Q96GX2	1	PXD025705	1	NA	NA	NA	NA	NA	NA	4	NA	NA	NA	NA	NA
AUH	Q13825	9	PXD002732; PXD012254; PXD018830; PXD022872; PXD025705; PXD031419; PXD032076; PXD033060; PXD019594	7	5	3	4	NA	NA	3	4	NA	3	NA	NA	4
AUP1	Q9Y679	7	PXD001764; PXD012254; PXD018830; PXD025431; PXD025705; PXD032076; PXD033060	7	4	2	4	NA	2	NA	4	NA	1	NA	3	NA
AVEN	Q9NQS1	2	PXD012254; PXD025705	2	NA	NA	2	NA	NA	NA	2	NA	NA	NA	NA	NA
AVIL	O75366	1	PXD012254	1	NA	NA	1	NA	NA	NA	NA	NA	NA	NA	NA	NA
AVL9	Q8NBF6	6	PXD012254; PXD022872; PXD025705; PXD031419; PXD032076; PXD033060	4	3	NA	4	NA	NA	NA	2	NA	2	NA	NA	NA
AXL	P30530	3	PXD022872; PXD031419; PXD032076	2	1	NA	NA	NA	NA	NA	NA	NA	1	NA	NA	NA
AZGP1	P25311	15	PXD001764; PXD002732; PXD004684; PXD012254; PXD018830; PXD022872; PXD025431; PXD025705; PXD031419; PXD032076; PXD033060; PXD034908; PXD039665; PXD001506; PXD019594	12	2	5	5	4	2	3	5	5	5	2	5	4
AZU1	P20160	3	PXD004684; PXD012254; PXD025705	3	NA	NA	4	NA	NA	NA	4	5	NA	NA	NA	NA
B2M	P61769	6	PXD004684; PXD025431; PXD025705; PXD032076; PXD039665; PXD001506	5	NA	NA	NA	4	NA	NA	5	5	5	NA	5	NA
B3GALNT1	O75752	1	PXD033060	1	3	NA	NA	NA	NA	NA	NA	NA	NA	NA	NA	NA
B3GALT5	Q9Y2C3	1	PXD012254	1	NA	NA	3	NA	NA	NA	NA	NA	NA	NA	NA	NA
B3GALT6	Q96L58	1	PXD025705	1	NA	NA	NA	NA	NA	NA	1	NA	NA	NA	NA	NA
B3GAT3	O94766	6	PXD012254; PXD018830; PXD022872; PXD025705; PXD031419; PXD033060	4	3	2	2	NA	NA	NA	2	NA	NA	NA	NA	NA
B3GLCT	Q6Y288	4	PXD022872; PXD025705; PXD031419; PXD033060	2	1	NA	NA	NA	NA	NA	1	NA	NA	NA	NA	NA
B3GNT2	Q9NY97	1	PXD039665	1	NA	NA	NA	NA	NA	NA	NA	NA	NA	NA	2	NA
B3GNT3	Q9Y2A9	1	PXD012254	1	NA	NA	3	NA	NA	NA	NA	NA	NA	NA	NA	NA
B3GNT6	Q6ZMB0	1	PXD012254	1	NA	NA	3	NA	NA	NA	NA	NA	NA	NA	NA	NA
B3GNT7	Q8NFL0	1	PXD012254	1	NA	NA	4	NA	NA	NA	NA	NA	NA	NA	NA	NA
B3GNT8	Q7Z7M8	1	PXD012254	1	NA	NA	2	NA	NA	NA	NA	NA	NA	NA	NA	NA
B4GALNT1	Q00973	1	PXD033060	1	4	NA	NA	NA	NA	NA	NA	NA	NA	NA	NA	NA
B4GALNT2	Q8NHY0	1	PXD012254	1	NA	NA	3	NA	NA	NA	NA	NA	NA	NA	NA	NA
B4GALT1	P15291	4	PXD002732; PXD012254; PXD025705; PXD039665	4	NA	NA	4	NA	NA	NA	2	NA	NA	NA	5	4
B4GALT4	O60513	1	PXD012254	1	NA	NA	2	NA	NA	NA	NA	NA	NA	NA	NA	NA
B4GALT7	Q9UBV7	1	PXD033060	1	1	NA	NA	NA	NA	NA	NA	NA	NA	NA	NA	NA
B4GAT1	O43505	6	PXD002732; PXD022872; PXD031419; PXD032076; PXD033060; PXD039665	4	4	NA	NA	NA	NA	NA	NA	NA	2	NA	3	5
BAALC	Q8WXS3	1	PXD022872	1	4	NA	NA	NA	NA	NA	NA	NA	NA	NA	NA	NA
BAAT	Q14032	1	PXD025705	1	NA	NA	NA	NA	NA	NA	5	NA	NA	NA	NA	NA
BABAM1	Q9NWV8	10	PXD001764; PXD002732; PXD004684; PXD012254; PXD018830; PXD022872; PXD025431; PXD025705; PXD031419; PXD033060	8	4	2	3	NA	2	NA	4	3	NA	NA	3	2
BABAM2	Q9NXR7	8	PXD002732; PXD012254; PXD018830; PXD022872; PXD025431; PXD025705; PXD031419; PXD033060	6	4	3	4	NA	NA	NA	4	NA	NA	NA	2	2
BACE1	P56817	2	PXD022872; PXD031419	1	2	NA	NA	NA	NA	NA	NA	NA	NA	NA	NA	NA
BACH1	O14867	1	PXD025705	1	NA	NA	NA	NA	NA	NA	1	NA	NA	NA	NA	NA
BAD	Q92934	2	PXD025705; PXD032076	2	NA	NA	NA	NA	NA	NA	4	NA	3	NA	NA	NA
BAG1	Q99933	4	PXD002732; PXD025431; PXD025705; PXD033060	4	4	NA	NA	NA	NA	NA	2	NA	NA	NA	2	2
BAG2	O95816	8	PXD002732; PXD004684; PXD012254; PXD018830; PXD022872; PXD025705; PXD031419; PXD019594	7	4	3	3	NA	NA	2	4	3	NA	NA	NA	3
BAG3	O95817	14	PXD001764; PXD002732; PXD004684; PXD012254; PXD018830; PXD022872; PXD025431; PXD025705; PXD031419; PXD032076; PXD033060; PXD034908; PXD039665; PXD019594	11	3	3	3	NA	5	3	2	3	3	4	3	2
BAG4	O95429	2	PXD012254; PXD025705	2	NA	NA	2	NA	NA	NA	2	NA	NA	NA	NA	NA
BAG5	Q9UL15	8	PXD001764; PXD002732; PXD012254; PXD022872; PXD025431; PXD025705; PXD031419; PXD033060	6	2	NA	2	NA	2	NA	2	NA	NA	NA	2	1
BAG6	P46379	14	PXD001764; PXD002732; PXD004684; PXD012254; PXD018830; PXD022872; PXD025431; PXD025705; PXD031419; PXD032076; PXD033060; PXD039665; PXD001506; PXD019594	11	4	3	3	1	2	1	3	2	2	NA	2	3
BAHCC1	Q9P281	1	PXD025705	1	NA	NA	NA	NA	NA	NA	1	NA	NA	NA	NA	NA
BAIAP2	Q9UQB8	11	PXD001764; PXD004684; PXD012254; PXD018830; PXD022872; PXD025431; PXD025705; PXD031419; PXD032076; PXD033060; PXD039665	8	4	4	1	NA	3	NA	4	1	3	NA	4	NA
BAIAP2L1	Q9UHR4	4	PXD012254; PXD025431; PXD025705; PXD032076	4	NA	NA	3	NA	NA	NA	2	NA	2	NA	1	NA
BAIAP2L2	Q6UXY1	1	PXD012254	1	NA	NA	2	NA	NA	NA	NA	NA	NA	NA	NA	NA
BAIAP3	O94812	3	PXD022872; PXD031419; PXD033060	1	1	NA	NA	NA	NA	NA	NA	NA	NA	NA	NA	NA
BAK1	Q16611	1	PXD012254	1	NA	NA	4	NA	NA	NA	NA	NA	NA	NA	NA	NA
BANF1	O75531	9	PXD002732; PXD004684; PXD018830; PXD025431; PXD025705; PXD034908; PXD039665; PXD001506; PXD019594	8	NA	5	NA	5	NA	3	5	5	NA	4	5	5
BAP1	Q92560	1	PXD012254	1	NA	NA	4	NA	NA	NA	NA	NA	NA	NA	NA	NA
BAP18	Q8IXM2	8	PXD001764; PXD002732; PXD004684; PXD012254; PXD018830; PXD025431; PXD025705; PXD032076	8	NA	4	4	NA	4	NA	4	5	3	NA	4	4
BASP1	P80723	12	PXD001764; PXD002732; PXD004684; PXD012254; PXD018830; PXD022872; PXD025431; PXD025705; PXD031419; PXD032076; PXD033060; PXD001506	10	5	4	4	3	5	NA	5	4	5	NA	3	4
BAX	Q07812	12	PXD001764; PXD002732; PXD004684; PXD012254; PXD018830; PXD022872; PXD025431; PXD025705; PXD031419; PXD032076; PXD033060; PXD001506	10	5	4	5	4	4	NA	5	5	5	NA	4	4
BAZ1A	Q9NRL2	2	PXD025431; PXD025705	2	NA	NA	NA	NA	NA	NA	5	NA	NA	NA	1	NA
BAZ1B	Q9UIG0	9	PXD002732; PXD012254; PXD018830; PXD022872; PXD025431; PXD025705; PXD031419; PXD032076; PXD033060	7	1	1	1	NA	NA	NA	1	NA	1	NA	1	1
BAZ2A	Q9UIF9	2	PXD012254; PXD025705	2	NA	NA	1	NA	NA	NA	4	NA	NA	NA	NA	NA
BBOX1	O75936	6	PXD022872; PXD025431; PXD025705; PXD031419; PXD033060; PXD039665	3	3	NA	NA	NA	NA	NA	5	NA	NA	NA	4	NA
BBS1	Q8NFJ9	3	PXD022872; PXD031419; PXD033060	1	2	NA	NA	NA	NA	NA	NA	NA	NA	NA	NA	NA
BBS2	Q9BXC9	2	PXD022872; PXD031419	1	1	NA	NA	NA	NA	NA	NA	NA	NA	NA	NA	NA
BBS7	Q8IWZ6	3	PXD022872; PXD031419; PXD033060	1	2	NA	NA	NA	NA	NA	NA	NA	NA	NA	NA	NA
BBS9	Q3SYG4	2	PXD022872; PXD031419	1	2	NA	NA	NA	NA	NA	NA	NA	NA	NA	NA	NA
BCAM	P50895	11	PXD001764; PXD002732; PXD004684; PXD012254; PXD018830; PXD022872; PXD025705; PXD031419; PXD032076; PXD033060; PXD019594	9	3	3	4	NA	4	2	3	5	3	NA	NA	5
BCAN	Q96GW7	3	PXD022872; PXD031419; PXD033060	1	5	NA	NA	NA	NA	NA	NA	NA	NA	NA	NA	NA
BCAP29	Q9UHQ4	4	PXD022872; PXD025705; PXD031419; PXD033060	2	3	NA	NA	NA	NA	NA	3	NA	NA	NA	NA	NA
BCAP31	P51572	14	PXD001764; PXD002732; PXD004684; PXD012254; PXD018830; PXD022872; PXD025431; PXD025705; PXD031419; PXD032076; PXD033060; PXD034908; PXD039665; PXD001506	11	5	5	5	4	5	NA	5	4	4	2	4	4
BCAR1	P56945	5	PXD012254; PXD022872; PXD025705; PXD031419; PXD032076	4	1	NA	2	NA	NA	NA	2	NA	1	NA	NA	NA
BCAR3	O75815	2	PXD022872; PXD031419	1	1	NA	NA	NA	NA	NA	NA	NA	NA	NA	NA	NA
BCAS1	O75363	5	PXD012254; PXD022872; PXD031419; PXD032076; PXD001506	4	2	NA	4	2	NA	NA	NA	NA	2	NA	NA	NA
BCAS2	O75934	10	PXD001764; PXD002732; PXD012254; PXD018830; PXD022872; PXD025431; PXD025705; PXD031419; PXD032076; PXD033060	8	4	3	4	NA	2	NA	3	NA	4	NA	2	2
BCAS3	Q9H6U6	4	PXD022872; PXD025705; PXD031419; PXD033060	2	3	NA	NA	NA	NA	NA	2	NA	NA	NA	NA	NA
BCAT1	P54687	4	PXD022872; PXD031419; PXD032076; PXD033060	2	4	NA	NA	NA	NA	NA	NA	NA	4	NA	NA	NA
BCAT2	O15382	10	PXD002732; PXD004684; PXD012254; PXD018830; PXD025431; PXD025705; PXD032076; PXD034908; PXD039665; PXD019594	9	NA	2	4	NA	NA	2	3	3	3	1	3	3
BCCIP	Q9P287	7	PXD012254; PXD018830; PXD022872; PXD025431; PXD025705; PXD031419; PXD033060	5	3	1	2	NA	NA	NA	3	NA	NA	NA	3	NA
BCHE	P06276	3	PXD012254; PXD018830; PXD025705	3	NA	2	3	NA	NA	NA	3	NA	NA	NA	NA	NA
BCKDHA	P12694	12	PXD001764; PXD002732; PXD004684; PXD012254; PXD018830; PXD022872; PXD025431; PXD025705; PXD031419; PXD032076; PXD033060; PXD019594	10	3	3	4	NA	3	2	5	2	3	NA	3	3
BCKDHB	P21953	9	PXD002732; PXD012254; PXD018830; PXD022872; PXD025431; PXD025705; PXD031419; PXD033060; PXD019594	7	3	3	4	NA	NA	2	5	NA	NA	NA	2	3
BCKDK	O14874	9	PXD001764; PXD012254; PXD018830; PXD022872; PXD025431; PXD025705; PXD031419; PXD032076; PXD033060	7	3	2	3	NA	2	NA	4	NA	3	NA	2	NA
BCL10	O95999	4	PXD001764; PXD012254; PXD025431; PXD025705	4	NA	NA	3	NA	3	NA	2	NA	NA	NA	1	NA
BCL11B	Q9C0K0	2	PXD025431; PXD033060	2	4	NA	NA	NA	NA	NA	NA	NA	NA	NA	1	NA
BCL2	P10415	1	PXD018830	1	NA	2	NA	NA	NA	NA	NA	NA	NA	NA	NA	NA
BCL2L1	Q07817	7	PXD012254; PXD018830; PXD022872; PXD025431; PXD025705; PXD031419; PXD032076	6	5	2	4	NA	NA	NA	3	NA	3	NA	2	NA
BCL2L13	Q9BXK5	12	PXD002732; PXD004684; PXD012254; PXD018830; PXD022872; PXD025431; PXD025705; PXD031419; PXD032076; PXD033060; PXD034908; PXD001506	10	4	3	4	3	NA	NA	4	3	1	3	4	2
BCL2L14	Q9BZR8	1	PXD012254	1	NA	NA	2	NA	NA	NA	NA	NA	NA	NA	NA	NA
BCL2L15	Q5TBC7	2	PXD012254; PXD001506	2	NA	NA	4	4	NA	NA	NA	NA	NA	NA	NA	NA
BCL2L2	Q92843	2	PXD022872; PXD031419	1	5	NA	NA	NA	NA	NA	NA	NA	NA	NA	NA	NA
BCL7C	Q8WUZ0	1	PXD012254	1	NA	NA	2	NA	NA	NA	NA	NA	NA	NA	NA	NA
BCLAF1	Q9NYF8	10	PXD002732; PXD004684; PXD012254; PXD022872; PXD025431; PXD025705; PXD031419; PXD032076; PXD033060; PXD039665	7	1	NA	2	NA	NA	NA	3	1	1	NA	2	1
BCO2	Q9BYV7	1	PXD025705	1	NA	NA	NA	NA	NA	NA	4	NA	NA	NA	NA	NA
BCOR	Q6W2J9	2	PXD022872; PXD031419	1	1	NA	NA	NA	NA	NA	NA	NA	NA	NA	NA	NA
BCR	P11274	8	PXD001764; PXD002732; PXD012254; PXD018830; PXD022872; PXD025431; PXD031419; PXD033060	6	2	1	2	NA	1	NA	NA	NA	NA	NA	1	1
BCS1L	Q9Y276	8	PXD012254; PXD018830; PXD022872; PXD025431; PXD025705; PXD031419; PXD033060; PXD019594	6	3	2	3	NA	NA	3	3	NA	NA	NA	2	NA
BDH1	Q02338	13	PXD001764; PXD002732; PXD012254; PXD018830; PXD022872; PXD025431; PXD025705; PXD031419; PXD032076; PXD033060; PXD034908; PXD001506; PXD019594	11	5	4	5	3	4	4	5	NA	1	3	3	5
BDH2	Q9BUT1	14	PXD001764; PXD002732; PXD004684; PXD012254; PXD018830; PXD022872; PXD025431; PXD025705; PXD031419; PXD032076; PXD033060; PXD039665; PXD001506; PXD019594	11	5	4	4	4	4	3	5	5	4	NA	4	5
BDP1	A6H8Y1	2	PXD022872; PXD031419	1	1	NA	NA	NA	NA	NA	NA	NA	NA	NA	NA	NA
BECN1	Q14457	5	PXD012254; PXD022872; PXD025705; PXD031419; PXD033060	3	2	NA	2	NA	NA	NA	1	NA	NA	NA	NA	NA
BEST4	Q8NFU0	1	PXD012254	1	NA	NA	3	NA	NA	NA	NA	NA	NA	NA	NA	NA
BET1	O15155	1	PXD033060	1	4	NA	NA	NA	NA	NA	NA	NA	NA	NA	NA	NA
BET1L	Q9NYM9	4	PXD022872; PXD025705; PXD031419; PXD032076	3	3	NA	NA	NA	NA	NA	2	NA	3	NA	NA	NA
BGN	P21810	13	PXD001764; PXD002732; PXD004684; PXD012254; PXD018830; PXD022872; PXD025431; PXD025705; PXD031419; PXD032076; PXD033060; PXD034908; PXD019594	11	2	5	5	NA	5	4	5	5	5	3	4	5
BHLHA15	Q7RTS1	1	PXD032076	1	NA	NA	NA	NA	NA	NA	NA	NA	3	NA	NA	NA
BHMT	Q93088	2	PXD025705; PXD033060	2	4	NA	NA	NA	NA	NA	5	NA	NA	NA	NA	NA
BHMT2	Q9H2M3	1	PXD025705	1	NA	NA	NA	NA	NA	NA	5	NA	NA	NA	NA	NA
BICD2	Q8TD16	4	PXD001764; PXD025431; PXD025705; PXD033060	4	2	NA	NA	NA	1	NA	1	NA	NA	NA	3	NA
BICDL2	A1A5D9	4	PXD001764; PXD012254; PXD025431; PXD032076	4	NA	NA	3	NA	3	NA	NA	NA	1	NA	2	NA
BICRA	Q9NZM4	1	PXD012254	1	NA	NA	5	NA	NA	NA	NA	NA	NA	NA	NA	NA
BID	P55957	9	PXD004684; PXD012254; PXD018830; PXD022872; PXD025705; PXD031419; PXD032076; PXD033060; PXD001506	7	4	4	4	2	NA	NA	5	4	3	NA	NA	NA
BIN1	O00499	11	PXD001764; PXD002732; PXD004684; PXD012254; PXD018830; PXD022872; PXD025705; PXD031419; PXD032076; PXD033060; PXD034908	9	5	2	3	NA	2	NA	4	1	2	5	NA	1
BIN2	Q9UBW5	4	PXD001764; PXD012254; PXD025705; PXD032076	4	NA	NA	3	NA	1	NA	4	NA	4	NA	NA	NA
BIN3	Q9NQY0	2	PXD025431; PXD025705	2	NA	NA	NA	NA	NA	NA	2	NA	NA	NA	2	NA
BIRC2	Q13490	2	PXD025705; PXD031419	2	1	NA	NA	NA	NA	NA	1	NA	NA	NA	NA	NA
BIRC6	Q9NR09	7	PXD012254; PXD018830; PXD022872; PXD025705; PXD031419; PXD032076; PXD033060	5	1	1	1	NA	NA	NA	1	NA	1	NA	NA	NA
BLMH	Q13867	10	PXD004684; PXD012254; PXD018830; PXD022872; PXD025431; PXD025705; PXD031419; PXD033060; PXD034908; PXD039665	7	4	5	4	NA	NA	NA	4	4	NA	2	5	NA
BLNK	Q8WV28	1	PXD032076	1	NA	NA	NA	NA	NA	NA	NA	NA	1	NA	NA	NA
BLOC1S1	P78537	7	PXD002732; PXD018830; PXD022872; PXD025431; PXD025705; PXD031419; PXD033060	5	4	3	NA	NA	NA	NA	3	NA	NA	NA	2	3
BLOC1S2	Q6QNY1	5	PXD001764; PXD022872; PXD025431; PXD025705; PXD031419	4	5	NA	NA	NA	4	NA	4	NA	NA	NA	3	NA
BLOC1S3	Q6QNY0	4	PXD012254; PXD018830; PXD025705; PXD032076	4	NA	3	3	NA	NA	NA	3	NA	4	NA	NA	NA
BLOC1S4	Q9NUP1	4	PXD012254; PXD025431; PXD025705; PXD032076	4	NA	NA	2	NA	NA	NA	2	NA	3	NA	1	NA
BLOC1S5	Q8TDH9	1	PXD025705	1	NA	NA	NA	NA	NA	NA	3	NA	NA	NA	NA	NA
BLTP1	Q2LD37	2	PXD022872; PXD031419	1	1	NA	NA	NA	NA	NA	NA	NA	NA	NA	NA	NA
BLTP2	Q14667	2	PXD022872; PXD025705	2	1	NA	NA	NA	NA	NA	4	NA	NA	NA	NA	NA
BLTP3A	Q6BDS2	3	PXD022872; PXD025705; PXD031419	2	1	NA	NA	NA	NA	NA	2	NA	NA	NA	NA	NA
BLTP3B	A0JNW5	4	PXD022872; PXD025705; PXD031419; PXD033060	2	1	NA	NA	NA	NA	NA	1	NA	NA	NA	NA	NA
BLVRA	P53004	14	PXD001764; PXD002732; PXD004684; PXD012254; PXD018830; PXD022872; PXD025431; PXD025705; PXD031419; PXD032076; PXD033060; PXD034908; PXD039665; PXD001506	11	4	4	4	3	4	NA	4	4	5	2	4	4
BLVRB	P30043	15	PXD001764; PXD002732; PXD004684; PXD012254; PXD018830; PXD022872; PXD025431; PXD025705; PXD031419; PXD032076; PXD033060; PXD034908; PXD039665; PXD001506; PXD019594	12	5	5	5	5	5	3	5	5	4	5	5	5
BMERB1	Q96MC5	3	PXD022872; PXD031419; PXD033060	1	5	NA	NA	NA	NA	NA	NA	NA	NA	NA	NA	NA
BMP2K	Q9NSY1	2	PXD012254; PXD025705	2	NA	NA	2	NA	NA	NA	2	NA	NA	NA	NA	NA
BMP7	P18075	1	PXD039665	1	NA	NA	NA	NA	NA	NA	NA	NA	NA	NA	3	NA
BMPER	Q8N8U9	1	PXD025705	1	NA	NA	NA	NA	NA	NA	1	NA	NA	NA	NA	NA
BMPR2	Q13873	2	PXD022872; PXD031419	1	2	NA	NA	NA	NA	NA	NA	NA	NA	NA	NA	NA
BMS1	Q14692	4	PXD012254; PXD025431; PXD025705; PXD033060	4	1	NA	1	NA	NA	NA	1	NA	NA	NA	1	NA
BNIP1	Q12981	6	PXD012254; PXD018830; PXD022872; PXD025705; PXD031419; PXD033060	4	4	2	1	NA	NA	NA	3	NA	NA	NA	NA	NA
BNIP3	Q12983	1	PXD025705	1	NA	NA	NA	NA	NA	NA	3	NA	NA	NA	NA	NA
BNIPL	Q7Z465	1	PXD025431	1	NA	NA	NA	NA	NA	NA	NA	NA	NA	NA	3	NA
BOD1L1	Q8NFC6	4	PXD012254; PXD025431; PXD025705; PXD032076	4	NA	NA	1	NA	NA	NA	1	NA	1	NA	1	NA
BOK	Q9UMX3	1	PXD025705	1	NA	NA	NA	NA	NA	NA	3	NA	NA	NA	NA	NA
BOLA1	Q9Y3E2	1	PXD025705	1	NA	NA	NA	NA	NA	NA	3	NA	NA	NA	NA	NA
BOLA2B	Q9H3K6	12	PXD001764; PXD002732; PXD004684; PXD012254; PXD018830; PXD022872; PXD025431; PXD025705; PXD031419; PXD032076; PXD034908; PXD039665	10	4	4	5	NA	5	NA	4	5	5	4	4	4
BOLA3	Q53S33	1	PXD025705	1	NA	NA	NA	NA	NA	NA	3	NA	NA	NA	NA	NA
BOP1	Q14137	6	PXD012254; PXD018830; PXD025431; PXD025705; PXD032076; PXD033060	6	3	2	2	NA	NA	NA	2	NA	1	NA	1	NA
BORCS5	Q969J3	7	PXD001764; PXD022872; PXD025431; PXD025705; PXD031419; PXD032076; PXD033060	5	4	NA	NA	NA	3	NA	3	NA	2	NA	3	NA
BORCS6	Q96GS4	5	PXD002732; PXD012254; PXD025431; PXD025705; PXD032076	5	NA	NA	1	NA	NA	NA	2	NA	3	NA	1	1
BORCS7	Q96B45	4	PXD022872; PXD025705; PXD031419; PXD039665	3	5	NA	NA	NA	NA	NA	4	NA	NA	NA	4	NA
BORCS8	Q96FH0	1	PXD025705	1	NA	NA	NA	NA	NA	NA	3	NA	NA	NA	NA	NA
BPGM	P07738	11	PXD001764; PXD002732; PXD004684; PXD012254; PXD018830; PXD022872; PXD025705; PXD031419; PXD032076; PXD033060; PXD034908	9	4	4	4	NA	3	NA	4	5	2	3	NA	4
BPHL	Q86WA6	8	PXD012254; PXD018830; PXD022872; PXD025431; PXD025705; PXD031419; PXD033060; PXD001506	6	4	3	3	3	NA	NA	5	NA	NA	NA	2	NA
BPI	P17213	4	PXD004684; PXD012254; PXD025705; PXD032076	4	NA	NA	3	NA	NA	NA	2	4	3	NA	NA	NA
BPIFA1	Q9NP55	3	PXD022872; PXD031419; PXD039665	2	5	NA	NA	NA	NA	NA	NA	NA	NA	NA	5	NA
BPIFA2	Q96DR5	1	PXD039665	1	NA	NA	NA	NA	NA	NA	NA	NA	NA	NA	5	NA
BPIFB1	Q8TDL5	4	PXD001764; PXD004684; PXD032076; PXD039665	4	NA	NA	NA	NA	4	NA	NA	4	4	NA	5	NA
BPIFB2	Q8N4F0	2	PXD001764; PXD039665	2	NA	NA	NA	NA	4	NA	NA	NA	NA	NA	4	NA
BPIFB6	Q8NFQ5	1	PXD025705	1	NA	NA	NA	NA	NA	NA	3	NA	NA	NA	NA	NA
BPIFC	Q8NFQ6	2	PXD025431; PXD039665	1	NA	NA	NA	NA	NA	NA	NA	NA	NA	NA	5	NA
BPNT1	O95861	14	PXD001764; PXD002732; PXD004684; PXD012254; PXD018830; PXD022872; PXD025431; PXD025705; PXD031419; PXD032076; PXD033060; PXD039665; PXD001506; PXD019594	11	4	4	4	3	3	2	5	4	2	NA	3	4
BPNT2	Q9NX62	6	PXD022872; PXD025431; PXD025705; PXD031419; PXD033060; PXD039665	3	4	NA	NA	NA	NA	NA	3	NA	NA	NA	4	NA
BPTF	Q12830	4	PXD001764; PXD012254; PXD025705; PXD033060	4	1	NA	1	NA	1	NA	2	NA	NA	NA	NA	NA
BRAF	P15056	3	PXD022872; PXD031419; PXD033060	1	2	NA	NA	NA	NA	NA	NA	NA	NA	NA	NA	NA
BRAP	Q7Z569	1	PXD025705	1	NA	NA	NA	NA	NA	NA	1	NA	NA	NA	NA	NA
BRAT1	Q6PJG6	6	PXD012254; PXD018830; PXD022872; PXD025705; PXD031419; PXD033060	4	2	1	2	NA	NA	NA	1	NA	NA	NA	NA	NA
BRCC3	P46736	9	PXD002732; PXD012254; PXD018830; PXD022872; PXD025431; PXD025705; PXD031419; PXD033060; PXD039665	6	4	1	3	NA	NA	NA	3	NA	NA	NA	3	3
BRD1	O95696	2	PXD012254; PXD025431	2	NA	NA	1	NA	NA	NA	NA	NA	NA	NA	1	NA
BRD2	P25440	2	PXD012254; PXD025705	2	NA	NA	1	NA	NA	NA	1	NA	NA	NA	NA	NA
BRD3	Q15059	3	PXD012254; PXD025705; PXD033060	3	1	NA	1	NA	NA	NA	1	NA	NA	NA	NA	NA
BRD4	O60885	5	PXD012254; PXD025431; PXD025705; PXD032076; PXD033060	5	2	NA	1	NA	NA	NA	1	NA	1	NA	2	NA
BRD8	Q9H0E9	1	PXD033060	1	1	NA	NA	NA	NA	NA	NA	NA	NA	NA	NA	NA
BRI3BP	Q8WY22	4	PXD012254; PXD022872; PXD025705; PXD031419	3	5	NA	3	NA	NA	NA	3	NA	NA	NA	NA	NA
BRINP1	O60477	3	PXD022872; PXD031419; PXD033060	1	2	NA	NA	NA	NA	NA	NA	NA	NA	NA	NA	NA
BRINP2	Q9C0B6	2	PXD022872; PXD031419	1	1	NA	NA	NA	NA	NA	NA	NA	NA	NA	NA	NA
BRIX1	Q8TDN6	6	PXD012254; PXD018830; PXD025431; PXD025705; PXD032076; PXD033060	6	3	3	2	NA	NA	NA	2	NA	1	NA	2	NA
BRK1	Q8WUW1	9	PXD004684; PXD018830; PXD022872; PXD025431; PXD025705; PXD031419; PXD032076; PXD039665; PXD001506	7	5	5	NA	4	NA	NA	4	5	5	NA	5	NA
BROX	Q5VW32	11	PXD001764; PXD002732; PXD004684; PXD012254; PXD018830; PXD022872; PXD025431; PXD025705; PXD031419; PXD033060; PXD001506	9	3	4	4	2	3	NA	3	2	NA	NA	4	2
BRSK1	Q8TDC3	3	PXD022872; PXD031419; PXD033060	1	2	NA	NA	NA	NA	NA	NA	NA	NA	NA	NA	NA
BRSK2	Q8IWQ3	3	PXD022872; PXD031419; PXD033060	1	2	NA	NA	NA	NA	NA	NA	NA	NA	NA	NA	NA
BSCL2	Q96G97	3	PXD022872; PXD031419; PXD033060	1	5	NA	NA	NA	NA	NA	NA	NA	NA	NA	NA	NA
BSDC1	Q9NW68	7	PXD012254; PXD018830; PXD022872; PXD025431; PXD025705; PXD031419; PXD033060	5	3	1	2	NA	NA	NA	3	NA	NA	NA	2	NA
BSG	P35613	14	PXD001764; PXD002732; PXD004684; PXD012254; PXD018830; PXD022872; PXD025431; PXD025705; PXD031419; PXD032076; PXD033060; PXD034908; PXD001506; PXD019594	12	5	5	5	3	4	2	5	4	5	4	4	3
BSN	Q9UPA5	3	PXD022872; PXD031419; PXD033060	1	2	NA	NA	NA	NA	NA	NA	NA	NA	NA	NA	NA
BSPRY	Q5W0U4	1	PXD012254	1	NA	NA	1	NA	NA	NA	NA	NA	NA	NA	NA	NA
BST1	Q10588	5	PXD002732; PXD004684; PXD012254; PXD018830; PXD025705	5	NA	3	3	NA	NA	NA	3	3	NA	NA	NA	4
BST2	Q10589	4	PXD012254; PXD018830; PXD025705; PXD032076	4	NA	5	4	NA	NA	NA	4	NA	5	NA	NA	NA
BTAF1	O14981	7	PXD012254; PXD018830; PXD022872; PXD025431; PXD025705; PXD031419; PXD033060	5	2	1	1	NA	NA	NA	1	NA	NA	NA	1	NA
BTBD17	A6NE02	1	PXD022872	1	2	NA	NA	NA	NA	NA	NA	NA	NA	NA	NA	NA
BTBD8	Q5XKL5	3	PXD022872; PXD031419; PXD033060	1	1	NA	NA	NA	NA	NA	NA	NA	NA	NA	NA	NA
BTBD9	Q96Q07	1	PXD033060	1	1	NA	NA	NA	NA	NA	NA	NA	NA	NA	NA	NA
BTD	P43251	11	PXD002732; PXD004684; PXD012254; PXD018830; PXD022872; PXD025705; PXD031419; PXD032076; PXD033060; PXD039665; PXD001506	9	3	2	4	2	NA	NA	3	3	2	NA	4	5
BTF3	P20290	8	PXD001764; PXD004684; PXD012254; PXD025431; PXD025705; PXD032076; PXD039665; PXD001506	7	NA	NA	4	3	4	NA	4	3	4	NA	4	NA
BTF3L4	Q96K17	6	PXD012254; PXD018830; PXD025431; PXD025705; PXD032076; PXD039665	5	NA	4	4	NA	NA	NA	4	NA	4	NA	5	NA
BTN2A1	Q7KYR7	4	PXD022872; PXD025705; PXD031419; PXD033060	2	1	NA	NA	NA	NA	NA	1	NA	NA	NA	NA	NA
BTN3A3	O00478	7	PXD004684; PXD012254; PXD018830; PXD022872; PXD025705; PXD031419; PXD033060	5	3	1	2	NA	NA	NA	2	2	NA	NA	NA	NA
BTNL9	Q6UXG8	1	PXD018830	1	NA	3	NA	NA	NA	NA	NA	NA	NA	NA	NA	NA
BUB3	O43684	12	PXD001764; PXD002732; PXD004684; PXD012254; PXD018830; PXD022872; PXD025431; PXD025705; PXD031419; PXD032076; PXD033060; PXD001506	10	4	4	4	5	4	NA	4	3	4	NA	4	4
BUD13	Q9BRD0	2	PXD012254; PXD025705	2	NA	NA	1	NA	NA	NA	2	NA	NA	NA	NA	NA
BUD23	O43709	2	PXD012254; PXD032076	2	NA	NA	2	NA	NA	NA	NA	NA	2	NA	NA	NA
BUD31	P41223	8	PXD004684; PXD012254; PXD018830; PXD022872; PXD025431; PXD025705; PXD031419; PXD033060	6	4	2	3	NA	NA	NA	3	1	NA	NA	2	NA
BYSL	Q13895	7	PXD012254; PXD018830; PXD022872; PXD025431; PXD025705; PXD032076; PXD033060	6	2	1	2	NA	NA	NA	1	NA	2	NA	3	NA
BZW1	Q7L1Q6	12	PXD001764; PXD002732; PXD004684; PXD012254; PXD018830; PXD022872; PXD025431; PXD025705; PXD031419; PXD033060; PXD039665; PXD001506	9	3	3	4	2	4	NA	4	2	NA	NA	4	3
BZW2	Q9Y6E2	11	PXD001764; PXD002732; PXD012254; PXD018830; PXD022872; PXD025431; PXD025705; PXD031419; PXD033060; PXD034908; PXD019594	9	2	2	4	NA	2	3	3	NA	NA	2	4	2
C10orf67	Q8IYJ2	1	PXD012254	1	NA	NA	3	NA	NA	NA	NA	NA	NA	NA	NA	NA
C11orf52	Q96A22	1	PXD025705	1	NA	NA	NA	NA	NA	NA	4	NA	NA	NA	NA	NA
C11orf54	Q9H0W9	11	PXD002732; PXD004684; PXD012254; PXD018830; PXD025431; PXD025705; PXD032076; PXD033060; PXD034908; PXD039665; PXD001506	10	4	5	5	4	NA	NA	5	4	1	3	5	5
C11orf68	Q9H3H3	10	PXD002732; PXD004684; PXD012254; PXD018830; PXD022872; PXD025431; PXD025705; PXD031419; PXD032076; PXD033060	8	5	4	3	NA	NA	NA	3	1	5	NA	3	3
C11orf96	Q7Z7L8	1	PXD025705	1	NA	NA	NA	NA	NA	NA	2	NA	NA	NA	NA	NA
C11orf98	E9PRG8	3	PXD012254; PXD025705; PXD032076	3	NA	NA	3	NA	NA	NA	3	NA	3	NA	NA	NA
C12orf29	Q8N999	2	PXD012254; PXD025431	2	NA	NA	2	NA	NA	NA	NA	NA	NA	NA	2	NA
C12orf4	Q9NQ89	1	PXD033060	1	1	NA	NA	NA	NA	NA	NA	NA	NA	NA	NA	NA
C12orf57	Q99622	10	PXD001764; PXD002732; PXD004684; PXD012254; PXD018830; PXD022872; PXD025431; PXD025705; PXD031419; PXD032076	9	4	4	3	NA	3	NA	4	4	4	NA	4	3
C15orf40	Q8WUR7	1	PXD025705	1	NA	NA	NA	NA	NA	NA	2	NA	NA	NA	NA	NA
C16orf89	Q6UX73	1	PXD002732	1	NA	NA	NA	NA	NA	NA	NA	NA	NA	NA	NA	4
C17orf75	Q9HAS0	5	PXD018830; PXD022872; PXD025431; PXD025705; PXD031419	4	2	2	NA	NA	NA	NA	1	NA	NA	NA	2	NA
C17orf80	Q9BSJ5	1	PXD025705	1	NA	NA	NA	NA	NA	NA	3	NA	NA	NA	NA	NA
C18orf21	Q32NC0	1	PXD025705	1	NA	NA	NA	NA	NA	NA	1	NA	NA	NA	NA	NA
C18orf25	Q96B23	1	PXD025705	1	NA	NA	NA	NA	NA	NA	1	NA	NA	NA	NA	NA
C18orf32	Q8TCD1	1	PXD025705	1	NA	NA	NA	NA	NA	NA	4	NA	NA	NA	NA	NA
C19orf12	Q9NSK7	4	PXD022872; PXD025705; PXD031419; PXD033060	2	5	NA	NA	NA	NA	NA	4	NA	NA	NA	NA	NA
C19orf25	Q9UFG5	2	PXD025705; PXD032076	2	NA	NA	NA	NA	NA	NA	4	NA	3	NA	NA	NA
C19orf53	Q9UNZ5	2	PXD025705; PXD032076	2	NA	NA	NA	NA	NA	NA	4	NA	4	NA	NA	NA
C1GALT1C1	Q96EU7	1	PXD012254	1	NA	NA	1	NA	NA	NA	NA	NA	NA	NA	NA	NA
C1orf122	Q6ZSJ8	1	PXD025705	1	NA	NA	NA	NA	NA	NA	5	NA	NA	NA	NA	NA
C1orf127	Q8N9H9	1	PXD025705	1	NA	NA	NA	NA	NA	NA	3	NA	NA	NA	NA	NA
C1orf131	Q8NDD1	1	PXD025705	1	NA	NA	NA	NA	NA	NA	2	NA	NA	NA	NA	NA
C1orf174	Q8IYL3	1	PXD025705	1	NA	NA	NA	NA	NA	NA	2	NA	NA	NA	NA	NA
C1orf198	Q9H425	9	PXD004684; PXD012254; PXD018830; PXD022872; PXD025431; PXD025705; PXD031419; PXD032076; PXD033060	7	2	2	2	NA	NA	NA	2	3	3	NA	3	NA
C1orf226	A1L170	1	PXD025705	1	NA	NA	NA	NA	NA	NA	3	NA	NA	NA	NA	NA
C1orf43	Q9BWL3	4	PXD022872; PXD025705; PXD031419; PXD033060	2	3	NA	NA	NA	NA	NA	2	NA	NA	NA	NA	NA
C1orf50	Q9BV19	1	PXD025705	1	NA	NA	NA	NA	NA	NA	3	NA	NA	NA	NA	NA
C1orf53	Q5VUE5	1	PXD025705	1	NA	NA	NA	NA	NA	NA	3	NA	NA	NA	NA	NA
C1QA	P02745	3	PXD004684; PXD018830; PXD025705	3	NA	5	NA	NA	NA	NA	4	4	NA	NA	NA	NA
C1QB	P02746	9	PXD002732; PXD004684; PXD012254; PXD018830; PXD022872; PXD025705; PXD031419; PXD032076; PXD033060	7	3	5	5	NA	NA	NA	4	4	5	NA	NA	4
C1QBP	Q07021	13	PXD002732; PXD004684; PXD012254; PXD018830; PXD022872; PXD025431; PXD025705; PXD031419; PXD032076; PXD033060; PXD034908; PXD039665; PXD001506	10	5	4	4	5	NA	NA	5	3	4	4	5	3
C1QC	P02747	14	PXD001764; PXD002732; PXD004684; PXD012254; PXD018830; PXD022872; PXD025431; PXD025705; PXD031419; PXD032076; PXD033060; PXD034908; PXD001506; PXD019594	12	5	5	5	5	5	3	5	5	5	2	3	5
C1QTNF4	Q9BXJ3	2	PXD022872; PXD031419	1	3	NA	NA	NA	NA	NA	NA	NA	NA	NA	NA	NA
C1QTNF5	Q9BXJ0	2	PXD012254; PXD025705	2	NA	NA	4	NA	NA	NA	4	NA	NA	NA	NA	NA
C1R	P00736	7	PXD002732; PXD004684; PXD012254; PXD018830; PXD025431; PXD025705; PXD032076	7	NA	4	3	NA	NA	NA	4	3	1	NA	1	2
C1RL	Q9NZP8	1	PXD025705	1	NA	NA	NA	NA	NA	NA	3	NA	NA	NA	NA	NA
C1S	P09871	9	PXD001764; PXD002732; PXD004684; PXD012254; PXD018830; PXD022872; PXD025705; PXD031419; PXD032076	8	2	5	3	NA	3	NA	4	3	5	NA	NA	2
C2	P06681	7	PXD001764; PXD002732; PXD004684; PXD012254; PXD018830; PXD025705; PXD032076	7	NA	3	3	NA	3	NA	3	3	2	NA	NA	2
C2CD2	Q9Y426	2	PXD022872; PXD031419	1	2	NA	NA	NA	NA	NA	NA	NA	NA	NA	NA	NA
C2CD2L	O14523	4	PXD022872; PXD025705; PXD031419; PXD033060	2	3	NA	NA	NA	NA	NA	1	NA	NA	NA	NA	NA
C2CD3	Q4AC94	1	PXD031419	1	1	NA	NA	NA	NA	NA	NA	NA	NA	NA	NA	NA
C2CD4C	Q8TF44	3	PXD022872; PXD031419; PXD033060	1	2	NA	NA	NA	NA	NA	NA	NA	NA	NA	NA	NA
C2CD5	Q86YS7	5	PXD012254; PXD022872; PXD025705; PXD031419; PXD033060	3	2	NA	2	NA	NA	NA	1	NA	NA	NA	NA	NA
C2orf49	Q9BVC5	2	PXD025431; PXD033060	2	3	NA	NA	NA	NA	NA	NA	NA	NA	NA	2	NA
C2orf69	Q8N8R5	2	PXD022872; PXD031419	1	1	NA	NA	NA	NA	NA	NA	NA	NA	NA	NA	NA
C2orf72	A6NCS6	3	PXD022872; PXD025705; PXD031419	2	2	NA	NA	NA	NA	NA	5	NA	NA	NA	NA	NA
C3	P01024	15	PXD001764; PXD002732; PXD004684; PXD012254; PXD018830; PXD022872; PXD025431; PXD025705; PXD031419; PXD032076; PXD033060; PXD034908; PXD039665; PXD001506; PXD019594	12	3	5	5	2	4	1	5	5	4	2	3	5
C3orf33	Q6P1S2	3	PXD022872; PXD031419; PXD033060	1	3	NA	NA	NA	NA	NA	NA	NA	NA	NA	NA	NA
C3orf38	Q5JPI3	1	PXD033060	1	3	NA	NA	NA	NA	NA	NA	NA	NA	NA	NA	NA
C4A	P0C0L4	7	PXD002732; PXD004684; PXD018830; PXD022872; PXD025705; PXD031419; PXD033060	5	1	2	NA	NA	NA	NA	3	2	NA	NA	NA	1
C4B_2	P0C0L5	8	PXD004684; PXD012254; PXD018830; PXD022872; PXD025705; PXD031419; PXD032076; PXD033060	6	1	2	3	NA	NA	NA	3	2	1	NA	NA	NA
C4BPA	P04003	12	PXD002732; PXD004684; PXD012254; PXD018830; PXD022872; PXD025431; PXD025705; PXD031419; PXD032076; PXD033060; PXD034908; PXD039665	9	2	5	5	NA	NA	NA	4	5	2	1	3	4
C4BPB	P20851	3	PXD004684; PXD018830; PXD025705	3	NA	5	NA	NA	NA	NA	3	4	NA	NA	NA	NA
C5	P01031	12	PXD001764; PXD002732; PXD004684; PXD012254; PXD018830; PXD022872; PXD025431; PXD025705; PXD031419; PXD032076; PXD039665; PXD019594	10	1	4	3	NA	1	1	3	2	1	NA	2	2
C5orf24	Q7Z6I8	1	PXD012254	1	NA	NA	2	NA	NA	NA	NA	NA	NA	NA	NA	NA
C6	P13671	6	PXD002732; PXD004684; PXD012254; PXD018830; PXD025705; PXD039665	6	NA	4	3	NA	NA	NA	3	3	NA	NA	3	5
C6orf132	Q5T0Z8	5	PXD001764; PXD012254; PXD018830; PXD025431; PXD032076	5	NA	2	1	NA	2	NA	NA	NA	1	NA	2	NA
C6orf136	Q5SQH8	2	PXD022872; PXD031419	1	5	NA	NA	NA	NA	NA	NA	NA	NA	NA	NA	NA
C6orf47	O95873	2	PXD012254; PXD025705	2	NA	NA	2	NA	NA	NA	2	NA	NA	NA	NA	NA
C7	P10643	7	PXD001764; PXD002732; PXD004684; PXD012254; PXD018830; PXD025705; PXD032076	7	NA	4	3	NA	2	NA	2	3	1	NA	NA	1
C7orf50	Q9BRJ6	5	PXD002732; PXD012254; PXD025431; PXD025705; PXD032076	5	NA	NA	3	NA	NA	NA	3	NA	3	NA	1	1
C8A	P07357	7	PXD001764; PXD002732; PXD004684; PXD012254; PXD018830; PXD025705; PXD032076	7	NA	3	3	NA	2	NA	3	4	3	NA	NA	2
C8B	P07358	7	PXD001764; PXD002732; PXD004684; PXD012254; PXD018830; PXD025705; PXD032076	7	NA	4	3	NA	1	NA	3	5	3	NA	NA	2
C8G	P07360	7	PXD001764; PXD002732; PXD004684; PXD012254; PXD018830; PXD025705; PXD032076	7	NA	5	4	NA	4	NA	4	4	5	NA	NA	5
C8orf33	Q9H7E9	5	PXD012254; PXD018830; PXD025431; PXD025705; PXD032076	5	NA	2	2	NA	NA	NA	2	NA	2	NA	2	NA
C8orf82	Q6P1X6	10	PXD002732; PXD004684; PXD012254; PXD018830; PXD022872; PXD025431; PXD025705; PXD031419; PXD032076; PXD033060	8	3	4	4	NA	NA	NA	5	3	4	NA	3	3
C9	P02748	12	PXD001764; PXD002732; PXD004684; PXD012254; PXD018830; PXD022872; PXD025431; PXD025705; PXD031419; PXD032076; PXD039665; PXD019594	10	1	5	5	NA	4	1	4	5	5	NA	2	4
C9orf72	Q96LT7	3	PXD022872; PXD031419; PXD033060	1	2	NA	NA	NA	NA	NA	NA	NA	NA	NA	NA	NA
C9orf78	Q9NZ63	1	PXD025705	1	NA	NA	NA	NA	NA	NA	2	NA	NA	NA	NA	NA
CA1	P00915	15	PXD001764; PXD002732; PXD004684; PXD012254; PXD018830; PXD022872; PXD025431; PXD025705; PXD031419; PXD032076; PXD033060; PXD034908; PXD039665; PXD001506; PXD019594	12	5	5	5	5	5	5	5	5	5	5	5	5
CA10	Q9NS85	2	PXD022872; PXD031419	1	2	NA	NA	NA	NA	NA	NA	NA	NA	NA	NA	NA
CA12	O43570	2	PXD012254; PXD025431	2	NA	NA	5	NA	NA	NA	NA	NA	NA	NA	4	NA
[truncated: 8,234 more rows]

## Sheet: Table S3
Table S3: Canonical proteins identified by DIA only, DDA only and by both techniques.
[truncated: 13,924 more rows]
